# Supplementary material for: Transcriptional activation of auxin biosynthesis drives developmental reprogramming of differentiated cells
Source: Plant Cell. 2022 Aug 4;34(11):4348–65. doi: 10.1093/plcell/koac218 (PMC9614439; doi:10.1093/plcell/koac218)
Supplement: koac218_Supplementary_Data [file koac218_supplementary_data.zip]

Archive with 14 entries (13 files):
- koac218_Supplementary_Data/
- koac218_Supplementary_Data/Author_Revisions_Checklist_Sakamoto.pdf
- koac218_Supplementary_Data/tpc.21.01024Supplemental Figures and Tables.pdf
- koac218_Supplementary_Data/tpc.21.01024Supplemental_Data_Set_S1.xlsx
- koac218_Supplementary_Data/tpc.21.01024Supplemental_Data_Set_S10.xlsx
- koac218_Supplementary_Data/tpc.21.01024Supplemental_Data_Set_S2.xlsx
- koac218_Supplementary_Data/tpc.21.01024Supplemental_Data_Set_S3.xlsx
- koac218_Supplementary_Data/tpc.21.01024Supplemental_Data_Set_S4.xlsx
- koac218_Supplementary_Data/tpc.21.01024Supplemental_Data_Set_S5.xlsx
- koac218_Supplementary_Data/tpc.21.01024Supplemental_Data_Set_S6.xlsx
- koac218_Supplementary_Data/tpc.21.01024Supplemental_Data_Set_S7.xlsx
- koac218_Supplementary_Data/tpc.21.01024Supplemental_Data_Set_S8.xlsx
- koac218_Supplementary_Data/tpc.21.01024Supplemental_Data_Set_S9.xlsx
- koac218_Supplementary_Data/tpc21.01024.PeerReviewReport.pdf
