# Supplementary material for: Transcriptional activation of auxin biosynthesis drives developmental reprogramming of differentiated cells
Source: Plant Cell. 2022 Aug 4;34(11):4348–65. doi: 10.1093/plcell/koac218 (PMC9614439; doi:10.1093/plcell/koac218)
Supplement: koac218_Supplementary_Data [file koac218_supplementary_data.zip › koac218_Supplementary_Data/tpc.21.01024Supplemental_Data_Set_S10.xlsx]

## Sheet: A
Supplemental Data. Sakamoto et al. (2022). Plant Cell.
	Supplemental Data S10: Expression data for cell cycle genes during the first week of protoplast culture in the WT and nph4-1 arf19-1 protoplasts.
	A
		Gene category		AGI code	Gene name	Reads Per Million																		Results with TMM-normalized data
						rep12_Day0_WT	rep13_Day0_WT	rep14_Day0_WT	rep12_Day0_arf	rep13_Day0_arf	rep14_Day0_arf	rep12_Day4_WT	rep13_Day4_WT	rep14_Day4_WT	rep12_Day4_arf	rep13_Day4_arf	rep14_Day4_arf	rep12_Day6_WT	rep13_Day6_WT	rep14_Day6_WT	rep12_Day6_arf	rep13_Day6_arf	rep14_Day6_arf	logFC_Day0_arf/Day0_WT	logFC_Day4_WT/Day0_WT	logFC_Day4_arf/Day0_WT	logFC_Day6_WT/Day0_WT	logFC_Day6_arf/Day0_WT	PValue_Day0_arf/Day0_WT	PValue_Day4_WT/Day0_WT	PValue_Day4_arf/Day0_WT	PValue_Day6_WT/Day0_WT	PValue_Day6_arf/Day0_WT	FDR_Day0_arf/Day0_WT	FDR_Day4_WT/Day0_WT	FDR_Day4_arf/Day0_WT	FDR_Day6_WT/Day0_WT	FDR_Day6_arf/Day0_WT
		G1/S phase		AT1G73690	CDKD1;1	4.43208	5.61059	3.32983	3.83773	5.12265	4.65968	3.35142	4.73808	2.20601	2.37798	1.69293	3.63655	8.19942	10.4687	8.13119	2.61917	3.58705	2.90822	-0.000480751	-0.424122	-0.854286	0.930219	-0.547454	0.9982	0.11467	0.004547	4.54e-05	0.0563125	1	0.149459	0.00722856	7.38e-05	0.0782645
				AT1G66750	CDKD;2	3.07783	2.06272	2.63611	1.91886	1.12698	1.83935	15.6907	18.9523	17.3087	11.5502	12.9086	16.2433	25.7696	31.5721	30.8985	10.8796	13.7504	16.2861	-0.640932	2.75524	2.39813	3.5014	2.41558	0.0351394	5.91e-37	1.98e-25	3.86e-65	7.31e-26	0.144082	3.13e-36	9.95e-25	3.31e-64	3.35e-25
				AT4G28980	CDKF;1	14.2811	15.5116	16.6491	17.4955	16.1876	15.5731	14.6244	20.5317	20.0238	12.7392	14.3899	12.3643	15.0602	18.9433	15.3137	10.8796	9.11708	10.1788	0.0945409	0.237324	-0.230483	0.0566017	-0.617845	0.517598	0.117171	0.162468	0.710209	0.000363407	0.756323	0.152559	0.212136	0.781634	0.000621866
				AT5G27620	CYCH;1	4.30897	3.63038	3.46857	3.4991	2.86869	3.06558	21.0225	18.9523	15.6118	14.7774	10.3692	9.45503	25.2676	26.9194	21.1411	9.46931	10.1633	11.6329	-0.264661	2.27882	1.62388	2.64852	1.45218	0.288599	3.75e-29	1.99e-13	5.83e-41	1.27e-10	0.535381	1.57e-28	6.01e-13	2.71e-40	3.18e-10
				AT3G48750	CDKA;1	3.32406	3.13533	5.8272	2.59611	3.79076	3.80132	45.5488	40.3614	51.9261	25.6482	20.7383	25.2134	63.2526	67.2985	60.8484	31.0271	29.5932	34.6079	-0.208813	3.52822	2.59266	3.978	3.00381	0.375479	2.17e-90	6.24e-43	1.4e-118	2.05e-60	0.612874	4.3e-89	5.87e-42	3.8e-117	2.78e-59
				AT1G70210	CYCD1;1	0	0	0	0	0.307359	0	0.152337	0.350969	0.339386	0.169856	0	0.242437	1.67335	3.15721	3.25248	0.201475	0.14946	0	2.81861	3.98837	3.06189	7.18007	3.03629	0.0420791	0.00299313	0.042032	8.84e-16	0.0433322	0.162102	0.00454486	0.0605704	2.1e-15	0.0612926
				AT2G22490	CYCD2;1	3.07783	7.01323	6.38217	3.61198	3.58586	4.65968	60.7825	44.573	46.1565	48.7485	42.7464	53.8209	28.447	39.2159	28.8657	45.1303	42.2973	42.1693	-0.495236	3.16949	3.11337	2.49264	2.96214	0.0393415	1.83e-55	9.71e-53	1.78e-34	1.27e-47	0.155988	1.57e-54	1.24e-51	7.01e-34	1.19e-46
				AT4G34160	CYCD3;1	0.246227	0.247526	0.416228	0	0.409812	0	15.6907	17.022	16.6299	4.07653	2.751	5.33361	31.961	46.195	34.5576	8.05899	8.07086	5.52563	-0.883809	5.72148	3.70033	6.8896	4.58974	0.270572	1.12e-62	1.01e-16	2.07e-105	1.72e-31	0.524447	1.15e-61	3.57e-16	4.29e-104	9.57e-31
				AT5G67260	CYCD3;2	9.47973	8.08585	7.35337	5.75659	6.65945	4.7823	13.101	12.6349	10.3513	7.6435	8.46463	9.9399	16.9008	17.6139	13.4165	6.85014	9.56546	5.81645	-0.518361	0.528604	0.0498304	0.906088	-0.0990623	0.00901318	0.00523605	0.809901	6.13e-07	0.637319	0.0543856	0.0077941	0.888311	1.08e-06	0.719133
				AT3G50070	CYCD3;3	0	0.0825086	0	0	0	0.367869	6.70283	4.03614	4.41202	3.56697	3.17424	4.12142	7.69741	7.80995	8.13119	4.63392	6.4268	5.2348	1.25682	6.54059	6.0431	7.14363	6.67649	0.293084	1.41e-34	3.33e-23	4.16e-52	1.63e-35	0.535381	6.96e-34	1.54e-22	2.57e-51	1.04e-34
				AT5G65420	CYCD4;1	0	0	0	0	0	0	5.94115	8.07228	7.4665	2.71769	2.53939	1.69706	14.3908	17.2816	13.9585	3.22359	6.27734	3.19905	0	8.58978	7.01103	9.65578	7.93232	1	6.7e-40	3.74e-16	9.88e-66	2.73e-27	1	3.85e-39	1.29e-15	8.58e-65	1.31e-26
				AT5G10440	CYCD4;2	0.246227	0.0825086	0	0	0.409812	0	0.457011	0.175484	0.169693	0	0.634847	0	0.33467	0.664677	0.40656	0	0	0	0.340429	1.17038	0.81874	1.89328	-2.79537	0.781868	0.346187	0.53789	0.111633	0.133188	0.962515	0.408677	0.616543	0.142832	0.175015
				AT4G37630	CYCD5;1	4.43208	3.30035	4.57851	2.93473	2.97114	2.45246	7.61685	8.59873	6.61803	4.24639	5.92524	7.03066	13.3868	15.1214	14.0941	5.03687	6.57626	4.07151	-0.506956	0.915714	0.482223	1.79303	0.455359	0.0347292	1.81e-05	0.0431621	4.32e-21	0.0558429	0.142996	3.16e-05	0.0620603	1.19e-20	0.0776621
				AT4G03270	CYCD6;1	0.615567	0.165017	0.138743	0.451497	0.204906	0.367869	0	0	0.169693	0.849278	0.423232	0.484873	0.33467	0.332338	0.27104	0.201475	0.14946	0.581645	0.199614	-2.08163	1.0186	0.054307	-0.116404	0.765587	0.0552285	0.135254	0.941522	0.888674	0.950625	0.0749108	0.180122	1	0.96926
				AT3G12280	RBR1	73.6218	87.1291	82.9682	71.2237	78.2741	85.8362	91.0976	88.4441	84.3375	69.8106	60.9453	59.6394	112.114	116.318	97.0322	42.7126	45.2865	37.5161	-0.0449458	0.107003	-0.352913	0.385319	-0.934893	0.706456	0.375072	0.00456103	0.0012608	4.19e-13	0.905431	0.437561	0.00724908	0.00189474	1.18e-12
				AT2G36010	E2Fa	11.2033	11.8812	13.0418	10.2716	8.81096	7.84788	7.76919	7.72131	5.93926	5.77509	4.23232	5.57604	14.2235	11.4657	14.6361	2.4177	4.93219	3.78069	-0.41012	-0.752314	-1.19945	0.138454	-1.63709	0.0159997	6.53e-05	1.1e-08	0.411635	2.16e-13	0.0820627	0.000110685	2.58e-08	0.468043	6.16e-13
				AT5G22220	E2Fb	71.7751	72.1951	65.7641	68.6276	60.3449	58.3686	13.8627	11.9329	12.3876	22.9305	23.4893	14.3038	12.2155	13.9582	13.4165	12.0885	10.4622	13.087	-0.156619	-2.45991	-1.77009	-2.4321	-2.56696	0.188682	3.62e-65	3.94e-37	1.87e-65	3.52e-64	0.431826	3.96e-64	3.04e-36	1.62e-64	5.25e-63
				AT1G47870	E2Fc	30.0397	36.1388	33.0208	25.8482	24.6912	28.4486	24.8309	17.022	22.9086	18.3444	15.448	15.2735	33.467	29.0796	27.7816	16.118	16.889	18.6126	-0.327403	-0.620322	-1.00857	-0.171009	-0.942644	0.0148947	1.32e-05	3.5e-11	0.211103	5.2e-10	0.0779973	2.31e-05	9.5e-11	0.258664	1.27e-09
				AT5G02470	DPA	1.96981	2.97031	3.05234	1.69311	3.38095	2.08459	17.8234	15.2671	15.9512	12.909	11.8505	11.1521	16.0642	19.1095	15.5848	5.43982	9.26654	9.30632	-0.143507	2.59371	2.15649	2.61546	1.57948	0.607928	5.56e-32	4.47e-20	5.44e-33	3.05e-10	0.830088	2.53e-31	1.82e-19	2.06e-32	7.5e-10
				AT5G03415	DPB	5.17076	7.01323	6.24342	5.53084	4.61039	5.15017	18.4328	15.9691	15.1027	10.531	11.2156	8.72772	16.7335	21.4358	17.3465	9.26783	10.9106	11.0513	-0.282769	1.40213	0.715619	1.53861	0.751947	0.152723	7.95e-16	0.000250044	1.63e-19	0.000110462	0.380646	2.15e-15	0.000442195	4.3e-19	0.000196078
				AT2G23430	KRP1	3.57029	3.13533	4.16228	5.07934	2.76623	3.06558	17.6711	14.2142	15.7815	14.9473	21.7964	16.9706	15.8968	13.2935	15.4493	19.946	18.3836	23.8474	0.033075	2.14788	2.31799	2.02965	2.52998	0.895242	2.57e-23	2.29e-26	6.11e-21	6.74e-32	1	8.9e-23	1.2e-25	1.68e-20	3.81e-31
				AT3G50630	KRP2	0	0.165017	0.138743	0.112874	0.102453	0.490492	4.1131	5.96647	4.58172	3.0574	2.751	2.42437	7.53008	4.15423	3.65904	2.01475	2.54083	2.03576	0.931775	5.24528	4.4549	5.2708	4.16414	0.292044	1.33e-31	3.4e-16	4.34e-33	4.61e-13	0.535381	6.01e-31	1.17e-15	1.65e-32	1.29e-12
				AT5G02470	KRP3	1.96981	2.97031	3.05234	1.69311	3.38095	2.08459	17.8234	15.2671	15.9512	12.909	11.8505	11.1521	16.0642	19.1095	15.5848	5.43982	9.26654	9.30632	-0.143507	2.59371	2.15649	2.61546	1.57948	0.607928	5.56e-32	4.47e-20	5.44e-33	3.05e-10	0.830088	2.53e-31	1.82e-19	2.06e-32	7.5e-10
				AT2G32710	KRP4	8.49482	9.81853	9.85074	8.01408	5.73737	5.27279	8.98789	7.01937	8.99374	10.3612	11.8505	8.97016	10.7094	10.3025	9.89295	8.05899	7.77194	8.14303	-0.559838	-0.176648	0.149587	0.0991054	-0.228439	0.00139674	0.325627	0.406542	0.562546	0.228784	0.0136356	0.38634	0.477778	0.627222	0.284299
				AT3G24810	KRP5	11.6958	11.3862	9.85074	12.4162	10.5527	8.82886	7.61685	4.03614	5.26049	7.47364	8.46463	6.06092	2.51003	3.48955	3.93008	6.24571	4.93219	7.85221	-0.0455611	-0.955291	-0.57652	-1.74246	-0.829628	0.814988	1.68e-05	0.00921469	3.82e-13	0.000292197	0.985964	2.93e-05	0.0142478	8.34e-13	0.000502809
				AT3G19150	KRP6	14.4043	17.6568	18.314	10.8359	11.987	14.8374	24.0693	19.3033	24.2661	17.4951	16.0828	19.6374	24.2636	25.2577	33.2024	21.7593	26.4545	22.6842	-0.416734	0.419195	0.0747218	0.691694	0.513507	0.0143022	0.0120323	0.670571	2.28e-05	0.0024947	0.0757669	0.0173912	0.752212	3.75e-05	0.00398732
				AT1G49620	KRP7	6.15567	6.27066	7.07588	8.69132	10.4502	13.6112	1.37103	2.2813	2.71509	2.88754	4.86716	1.69706	3.17937	3.15721	2.84592	3.02212	2.24191	3.19905	0.755703	-1.62297	-1.01983	-1.10973	-1.22279	0.000482692	2.51e-08	0.00029816	3.39e-05	2.58e-05	0.00595418	5.02e-08	0.000524186	5.54e-05	4.78e-05
		S phase		AT2G29680	CDC6	0	0	0	0.112874	0.102453	0	6.55049	8.42325	5.76957	2.20812	2.96262	1.93949	13.3868	15.1214	11.1126	1.81327	2.69029	2.03576	2.33937	8.54129	7.01801	9.44763	6.94703	0.0929702	1.17e-42	1e-16	3.6e-69	4.1e-16	0.276604	7.28e-42	3.54e-16	3.38e-68	1.31e-15
				AT2G31270	CDT1A	4.30897	7.42578	3.8848	6.32096	6.14718	6.00853	20.1085	22.462	23.248	12.5693	9.73432	11.3945	24.7656	31.9045	24.5291	9.06636	7.1741	7.56138	0.195067	2.00908	1.05969	2.28865	0.560787	0.371626	5.31e-24	1.25e-06	1.1e-31	0.0151997	0.608501	1.88e-23	2.6e-06	4.01e-31	0.0225351
				AT3G54710	CDT1B	0	0.165017	0.138743	0	0.204906	0.367869	4.41777	4.91356	2.71509	1.5287	2.32777	2.42437	4.35071	8.6408	5.96287	0.604424	0.747302	0.872467	0.693536	4.97796	4.0171	5.60366	2.56387	0.455222	5.33e-22	1.02e-10	7.23e-33	0.00116508	0.694424	1.77e-21	2.7e-10	2.72e-32	0.00191631
				AT5G46280	MCM3	0.123113	0.0825086	0	0.112874	0.204906	0.367869	33.6665	37.3782	30.2054	13.9282	15.8712	12.8491	61.914	56.4975	52.0396	11.6855	16.7396	14.2503	1.41686	8.52383	7.28785	9.25152	7.31317	0.139046	7.49e-139	1.38e-72	2.85e-187	9.12e-74	0.357086	4.11e-137	3.05e-71	2.75e-185	1.73e-72
				AT4G14700	ORC1A	0.492453	0.247526	0.138743	0.225749	0.307359	0.613116	1.2187	3.15872	1.18785	3.73682	4.44393	0.969747	3.01203	4.15423	2.84592	1.6118	2.39137	2.03576	0.348302	2.56823	3.3445	3.39931	2.74077	0.614661	3.36e-06	1.16e-10	1.09e-11	9.04e-07	0.836101	6.09e-06	3.07e-10	2.29e-11	1.85e-06
				AT4G12620	ORC1B	0.492453	0.742578	0.693714	0.564372	0.922078	1.47148	10.6636	13.3368	10.521	6.62437	5.92524	5.81848	18.7415	20.1065	16.1269	4.83539	6.57626	3.78069	0.564658	4.08766	3.19934	4.73435	2.9945	0.205295	1.14e-45	1.16e-21	2.58e-70	3.07e-18	0.458182	7.72e-45	5.07e-21	2.49e-69	1.07e-17
				AT5G16690	ORC3	0	0.0825086	0.138743	0.338623	0.204906	0.367869	12.0346	10.88	8.14527	5.60523	5.50201	6.06092	14.5581	13.4597	13.2809	3.02212	5.38057	4.94398	1.80389	6.82581	5.97045	7.20753	5.63727	0.0461848	2.27e-58	1.16e-32	2.42e-73	2.18e-26	0.171416	2.08e-57	7.61e-32	2.49e-72	1.02e-25
				AT2G21790	RNR1	2.09293	3.05282	4.02354	5.30509	5.94228	4.29181	104.503	96.8673	95.5373	56.5619	57.1363	59.1545	140.227	149.885	131.996	39.489	43.6424	29.3731	0.78732	5.01613	4.24171	5.50004	3.65834	0.000491589	8.64e-188	1.73e-126	9.29e-229	6.59e-89	0.00603627	1.3e-185	1.51e-124	2.1e-226	1.84e-87
				AT3G23580	RNR2A	17.1128	17.3268	20.9502	18.6243	20.1833	19.4971	53.6226	46.1524	54.9806	65.5642	62.215	54.5482	68.2727	75.2746	77.9239	54.1967	57.0939	52.0572	0.091388	1.4858	1.73323	1.98082	1.58717	0.488616	1.09e-32	1.83e-43	1.33e-59	4.47e-36	0.728839	5.07e-32	1.76e-42	9.97e-59	2.9e-35
				AT5G40942	RNR2B	0.123113	0	0	0.112874	0	0	0.457011	0.701937	0.678773	1.01913	1.26969	0.484873	2.8447	3.15721	2.16832	0.201475	0.747302	0.290822	0.0283724	3.50121	4.1402	5.59485	3.14433	0.983301	0.000164496	1.92e-06	7.4e-19	0.00223281	1	0.000272674	3.94e-06	1.92e-18	0.00358559
				AT1G07370	PCNA1	1.96981	1.32014	2.77485	2.14461	1.5368	3.06558	14.7767	15.2671	14.0845	5.43538	3.80908	6.78823	26.7736	27.4179	26.2909	3.02212	6.27734	6.10727	0.209865	2.91784	1.45705	3.76148	1.42469	0.494384	9.42e-34	5.8e-07	1.49e-61	1.08e-06	0.734487	4.54e-33	1.23e-06	1.17e-60	2.2e-06
				AT2G29570	PCNA2	8.24859	7.26076	10.267	8.3527	5.83982	8.33837	25.745	31.0607	37.8416	16.6458	13.5434	19.1525	36.479	50.0169	38.0811	11.4841	17.0385	12.5054	-0.176429	1.88162	0.948623	2.25618	0.71819	0.424485	7.3e-20	1.31e-05	2.82e-28	0.00113779	0.664742	2.26e-19	2.53e-05	9.46e-28	0.00187257
		G2/M phase		AT3G54180	CDKB1;1	0	0.165017	0.138743	0.112874	0.409812	0.122623	7.61685	13.8633	8.48466	2.20812	2.96262	1.69706	21.2515	21.2697	16.94	1.6118	2.83975	1.74493	0.93179	6.28154	4.18847	7.25057	4.10493	0.302269	7.29e-41	1.43e-11	2.88e-62	5.35e-11	0.537516	4.3e-40	3.95e-11	2.29e-61	1.36e-10
				AT2G38620	CDKB1;2	0	0.0825086	0	0	0	0	0.761685	2.45678	0.678773	0	0	0	2.00802	2.1602	0.948639	0	0.14946	0	-1.54491	4.59116	-1.54491	4.95746	0.635931	0.253873	6.52e-06	0.362961	6.25e-07	0.681451	0.505648	1.16e-05	0.433086	1.1e-06	0.762588
				AT1G76540	CDKB2;1	0.36934	0.330035	0.138743	0.225749	0.102453	0.122623	4.1131	6.49292	3.90294	0.679422	0.846463	0.242437	15.3948	17.1154	10.7061	1.6118	1.94298	1.16329	-0.87474	3.95793	1.02279	5.50602	2.43957	0.276738	9.79e-21	0.1403	5.06e-53	7.74e-06	0.531173	3.11e-20	0.18637	3.2e-52	1.48e-05
				AT1G20930	CDKB2;2	0.492453	0.330035	0.554971	0.225749	0.307359	0.490492	4.41777	10.3536	6.10895	1.86841	4.0207	1.93949	24.4309	24.4269	19.1083	3.22359	2.24191	2.32658	-0.363008	3.90945	2.50872	5.5953	2.52159	0.574279	5.2e-21	2.9e-07	5.12e-48	2.36e-07	0.806654	1.67e-20	6.26e-07	2.83e-47	4.99e-07
				AT1G44110	CYCA1;1	0	0	0	0.225749	0	0	1.37103	1.05291	0.339386	0	0	0	3.17937	5.48358	3.93008	0	1.19568	0.581645	2.34022	5.68203	0	7.80262	5.20043	0.0934522	6.05e-08	1	8.2e-26	8.08e-06	0.277134	1.19e-07	1	2.58e-25	1.55e-05
				AT1G77390	CYCA1;2	4.55519	4.62048	4.02354	5.30509	5.73737	4.7823	3.65609	2.45678	3.39386	2.54783	2.96262	2.18193	4.85272	5.64975	4.47215	0.604424	1.34514	2.32658	0.261849	-0.479063	-0.778764	0.131235	-1.71612	0.167419	0.0416291	0.00326071	0.52764	3.66e-08	0.403812	0.0571854	0.00525403	0.590566	8.09e-08
				AT5G25380	CYCA2;1	0	0	0	0	0	0	0.152337	0	0	0	0	0	0	0	0	0	0	0	0	1.94079	0	0	0	1	0.253493	1	1	1	1	0.305175	1	1	1
				AT5G11300	CYCA2;2	0.123113	0.247526	0	0.112874	0	0	5.63647	5.08905	3.73325	1.86841	1.90454	1.45462	13.3868	9.63781	9.21535	3.02212	2.69029	2.03576	-1.54922	4.88373	3.44276	5.99907	4.03511	0.176952	4.64e-28	7.52e-09	4.9e-60	4.39e-14	0.415817	1.88e-27	1.79e-08	3.71e-59	1.29e-13
				AT1G15570	CYCA2;3	0	0	0	0.338623	0.307359	0.245246	2.28506	1.05291	1.18785	2.71769	1.69293	1.21218	1.50602	1.66169	4.47215	1.6118	1.4946	1.16329	4.10859	6.39417	6.74897	7.16462	6.33231	0.000762284	7.43e-13	5.67e-15	1.78e-21	1.28e-11	0.00850041	1.79e-12	1.85e-14	4.97e-21	3.38e-11
				AT1G80370	CYCA2;4	0	0	0	0	0	0.122623	0.609348	2.45678	0.169693	0.339711	0.423232	0.242437	1.67335	3.65572	2.57488	0.402949	0.298921	0.290822	1.60855	5.86585	4.27215	7.1371	4.2564	0.238729	9.8e-07	0.00237092	8.77e-11	0.0024814	0.496843	1.82e-06	0.00386582	1.78e-10	0.00396685
				AT5G43080	CYCA3;1	0	0.247526	0.416228	0.225749	0.307359	0.367869	2.58973	2.63226	1.35755	1.5287	1.26969	1.45462	3.17937	5.64975	4.20112	2.21622	1.79352	1.45411	0.4274	3.22157	2.60667	4.17171	2.99413	0.557813	1.12e-10	7.58e-06	3.11e-23	3.3e-08	0.791198	2.46e-10	1.49e-05	9.1e-23	7.33e-08
				AT1G47210	CYCA3;2	13.05	13.6964	15.4004	16.8183	11.4747	14.8374	15.9954	17.7239	20.0238	14.2679	13.3318	12.8491	40.8297	49.8508	53.1238	11.2826	13.4514	12.5054	0.0407659	0.34577	-0.0487532	1.74783	-0.15471	0.803485	0.0383125	0.784695	8.09e-30	0.391613	0.978472	0.0527933	0.863346	2.83e-29	0.461948
				AT1G47230	CYCA3;4	2.33915	3.38285	4.16228	1.24162	2.15151	1.10361	6.85517	3.3342	3.73325	2.88754	2.96262	2.6668	9.03609	7.47761	6.77599	3.22359	4.33435	3.48987	-1.09075	0.509746	-0.202776	1.20256	0.20307	0.00049157	0.065227	0.52242	2.56e-06	0.497241	0.00603627	0.0875204	0.599923	4.4e-06	0.571883
				AT4G37490	CYCB1;1	1.47736	1.32014	1.38743	1.01587	1.33189	0.980985	1.82804	4.03614	2.3757	0.509567	0.846463	0.484873	6.02406	8.6408	6.64047	1.20885	0.597841	0.581645	-0.293815	0.948021	-1.15601	2.30974	-0.773701	0.398356	0.00217865	0.0175212	2.65e-22	0.0862557	0.636734	0.00335035	0.0263373	7.55e-22	0.116946
				AT5G06150	CYCB1;2	0.123113	0.0825086	0.138743	0.112874	0	0.122623	8.53088	21.7601	11.3694	1.5287	2.96262	1.93949	45.5151	54.3373	40.1139	2.21622	3.73651	2.03576	-0.450883	6.74943	4.06179	8.47944	4.45738	0.683505	2.78e-39	8.37e-10	8.82e-67	1.17e-12	0.886292	1.57e-38	2.1e-09	7.85e-66	3.23e-12
				AT3G11520	CYCB1;3	0.246227	0.165017	0	0	0.307359	0.245246	4.72245	10.0026	4.9211	0.679422	0.423232	0.969747	15.0602	17.7801	9.75743	1.00737	1.34514	0	0.331827	5.31336	2.09589	6.40739	2.50162	0.714246	1.15e-22	0.00882215	1.03e-35	0.000812605	0.912271	3.9e-22	0.0136624	4.2e-35	0.00135521
				AT2G26760	CYCB1;4	0	0	0	0	0	0	1.67571	4.73808	3.05448	0.339711	0.211616	0.72731	9.20343	11.798	8.67327	0.604424	0.448381	0.581645	0	7.39547	4.52934	9.03366	4.90653	1	5.8e-21	0.000429652	4.16e-49	5.53e-05	1	1.85e-20	0.000746018	2.38e-48	0.000100101
				AT1G34460	CYCB1;5	0.984907	0.57756	0.554971	0.79012	0.717171	0.367869	1.82804	2.63226	1.18785	0.679422	0.423232	0.484873	4.68538	4.48657	3.93008	0.201475	0.448381	0	-0.114561	1.40584	-0.339812	2.58753	-1.3146	0.807428	0.000404044	0.559642	2.46e-16	0.0576448	0.981061	0.000652605	0.639279	5.93e-16	0.079982
				AT2G17620	CYCB2;1	0	0	0	0	0	0	0.304674	1.57936	1.01816	0	0	0.242437	3.51404	3.65572	1.49072	0.402949	0	0.290822	0	5.71084	2.24307	7.25779	3.61448	1	3.44e-06	0.151429	9.29e-11	0.0156751	1	6.22e-06	0.199325	1.89e-10	0.0232122
				AT4G35620	CYCB2;2	0.123113	0.247526	0.416228	0.112874	0.102453	0	4.72245	9.30067	8.48466	1.01913	2.751	1.21218	29.7856	33.4	28.5947	2.01475	2.69029	2.32658	-1.55045	4.76205	2.59542	6.77499	3.13988	0.0999529	1.1e-30	5.06e-06	4.52e-80	1.75e-09	0.286895	4.82e-30	1.01e-05	5.43e-79	4.15e-09
				AT1G20610	CYCB2;3	0.123113	0	0.138743	0	0	0.122623	6.39816	10.88	4.07264	0.509567	1.48131	0.484873	26.4389	27.2517	19.9214	1.6118	1.4946	1.74493	-0.713012	6.26659	3.18435	8.02969	4.14807	0.578915	9.36e-28	0.000194177	1.9e-53	2.22e-08	0.807839	3.74e-27	0.000346564	1.22e-52	4.98e-08
				AT1G76310	CYCB2;4	0	0.0825086	0	0	0	0	7.46452	11.9329	5.59987	0.849278	0.634847	0.242437	27.4429	32.5692	23.8515	2.61917	2.69029	1.16329	-1.56612	7.24305	3.51539	8.96724	5.40133	0.245888	5.69e-35	0.00041197	9.33e-66	3.77e-13	0.499102	2.84e-34	0.000716278	8.11e-65	1.06e-12
				AT1G16330	CYCB3;1	0	0	0	0	0	0	1.52337	2.2813	0.848466	0.169856	0	0	3.51404	5.98209	2.98144	0.201475	0.597841	0	0	6.3964	2.22069	7.78017	4.23345	1	3.95e-11	0.148635	2.8e-22	0.00158519	1	8.89e-11	0.196208	8e-22	0.00257752
				AT4G33270	CDC20.1	0.123113	0.0825086	0	0.451497	0.204906	0.245246	20.5655	47.0298	24.6055	1.18899	3.38585	1.69706	68.7747	79.9274	53.2593	7.05161	4.93219	3.19905	1.8072	8.38832	4.5106	9.49862	5.83917	0.0534578	9.02e-56	2.76e-10	3.62e-73	1.97e-21	0.189711	7.79e-55	7.13e-10	3.71e-72	7.75e-21
				AT4G33260	CDC20.2	0	0.0825086	0	0.338623	0.102453	0.122623	15.2337	35.4478	19.6844	0.849278	3.38585	3.15168	57.2286	68.794	45.1281	4.83539	4.03543	2.03576	1.91726	8.73732	5.45427	9.99888	6.12009	0.0890068	1.89e-48	1.87e-12	3.56e-66	9.27e-18	0.269769	1.38e-47	5.4e-12	3.12e-65	3.17e-17
				AT4G32730	MYB3R1	51.7076	51.7329	60.4918	48.0845	34.6291	47.4551	21.3272	22.111	16.7996	17.665	15.0247	13.334	19.9129	25.2577	22.0897	7.05161	11.359	11.9237	-0.324657	-1.4473	-1.81683	-1.31137	-2.4243	0.0334581	1.97e-18	1.63e-25	7.58e-16	2.74e-39	0.139168	5.8e-18	8.22e-25	1.8e-15	1.95e-38
				AT4G00540	MYB3R2	0	0	0	0	0	0	0	0	0	0.169856	0	0	0	0	0	0	0	0	0	0	2.11549	0	0	1	1	0.231	1	1	1	1	0.286061	1	1
				AT3G09370	MYB3R3	37.7958	32.7559	33.2983	45.9398	42.2107	44.5122	8.07386	8.24776	8.99374	13.9282	17.3525	10.9096	8.19942	7.31144	6.36943	7.05161	6.72572	8.43385	0.362627	-2.039	-1.2862	-2.2792	-2.23585	0.00223044	1.7e-40	1.19e-18	8.2e-49	6.97e-42	0.0195038	9.9e-40	4.55e-18	4.64e-48	5.44e-41
				AT5G11510	MYB3R4	4.43208	3.30035	2.21988	2.93473	4.30303	2.20722	12.4916	14.5652	10.1816	5.43538	6.34847	4.36386	31.7937	35.2279	25.8843	4.43244	3.28813	4.65316	-0.0603983	1.88047	0.694369	3.17353	0.278933	0.826414	1.28e-14	0.0132036	3.71e-43	0.345877	0.994029	3.29e-14	0.0200952	1.81e-42	0.414277
				AT5G02320	MYB3R5	31.517	26.8978	31.9108	43.5695	40.3665	48.6814	3.19908	3.50969	3.39386	4.24639	6.98332	5.09117	4.51805	2.65871	4.60767	2.82064	3.28813	4.65316	0.566119	-3.15624	-2.47312	-2.94115	-3.09431	5.67e-05	7.54e-55	5.86e-37	4.22e-52	1.76e-48	0.00108968	6.38e-54	4.51e-36	2.61e-51	1.68e-47
				AT5G05560	APC1	1.72359	1.56766	1.38743	1.58024	3.2785	3.55607	22.2412	21.9355	16.9693	17.665	15.448	17.4554	21.0842	28.2488	23.3094	8.05899	8.6687	7.27056	0.839478	3.68203	3.41563	3.90582	2.37031	0.00547117	7.55e-55	6.63e-44	7.95e-64	6.04e-18	0.03777	6.38e-54	6.45e-43	6.59e-63	2.08e-17
				AT2G04660	APC2	0.123113	0.412543	0.138743	0.225749	0.204906	0.858362	14.7767	15.6181	14.5936	10.0215	8.25301	11.1521	17.0682	22.7652	13.823	7.85751	8.6687	7.85221	0.66908	5.77939	5.17239	6.00395	4.92574	0.31724	5.29e-60	2.31e-41	1.37e-67	1.24e-35	0.551159	5.06e-59	2.04e-40	1.24e-66	7.92e-35
				AT4G21530	APC4	2.95472	4.12543	2.63611	2.25749	2.86869	3.06558	13.8627	12.9858	9.67251	7.81336	7.19494	10.1823	15.7295	15.2876	16.1269	4.83539	9.56546	8.14303	-0.279379	1.86025	1.31819	2.2044	1.19721	0.310264	2.96e-15	2.27e-07	6.16e-22	3.3e-06	0.542496	7.81e-15	4.93e-07	1.74e-21	6.49e-06
				AT1G78770	APC6	0.492453	0.412543	0.971199	0.112874	0.819625	0.490492	16.4524	13.3368	12.727	7.47364	8.0414	10.9096	22.0882	22.4328	21.9542	9.67078	11.8074	13.087	-0.254966	4.55387	3.84922	5.17052	4.25768	0.632366	1.14e-58	8.44e-34	4.85e-86	1.09e-45	0.848252	1.06e-57	5.81e-33	6.59e-85	9.56e-45
				AT2G39090	APC7	2.33915	2.72278	4.856	3.16048	1.94661	1.83935	20.1085	17.8994	17.139	11.8899	7.61817	13.334	23.4269	26.5871	29.5433	14.5062	14.6471	12.2145	-0.462992	2.50409	1.76041	3.01153	2.12035	0.103664	2.62e-28	6.89e-13	2.55e-42	4.38e-19	0.292849	1.07e-27	2.03e-12	1.22e-41	1.58e-18
				AT3G48150	APC8	6.64812	4.45547	4.57851	4.06348	4.30303	3.80132	11.5776	10.0026	13.4058	10.3612	11.8505	8.24285	14.5581	15.4537	14.7717	6.44719	7.9214	4.94398	-0.337896	1.16546	0.980906	1.49748	0.381002	0.121822	2.56e-09	2.2e-06	1.35e-15	0.0884085	0.326376	5.34e-09	4.49e-06	3.18e-15	0.119679
				AT2G18290	APC10	1.10802	1.48516	0.832456	2.03174	1.33189	1.34885	12.0346	15.4426	10.3513	11.0406	8.88786	8.72772	11.0441	11.798	15.3137	10.0737	9.71492	13.3778	0.398876	3.37432	2.99636	3.37619	3.17916	0.275011	1.83e-34	9.62e-25	5.47e-35	1.9e-28	0.529248	9.02e-34	4.74e-24	2.18e-34	9.51e-28
				AT3G05870	APC11	0.492453	0.412543	0.554971	0.677246	0.512265	0.367869	3.80843	4.73808	4.41202	4.24639	4.0207	4.12142	4.85272	4.81891	8.53775	5.84276	5.23111	4.94398	0.142791	3.1261	3.07772	3.63017	3.46277	0.793693	1.48e-17	1.29e-15	2.13e-27	8.25e-22	0.972217	4.25e-17	4.34e-15	6.98e-27	3.3e-21
				AT5G03455	CDC25	12.3113	12.4588	11.9319	10.2716	11.0649	8.33837	43.7207	60.1911	75.6832	37.5381	40.6302	50.9117	105.086	90.2299	105.705	94.6931	70.6948	87.8284	-0.29612	2.27918	1.80749	3.0047	2.79369	0.136765	3.41e-34	1.44e-21	1.18e-57	1.04e-49	0.353166	1.66e-33	6.24e-21	8.39e-57	1.02e-48
				AT2G11890	CDC26	48.9991	49.2577	55.6358	39.0545	31.8629	39.362	38.8459	30.0078	27.66	34.6505	35.1282	30.547	36.6464	36.0587	32.9313	26.9976	24.8104	26.4648	-0.472666	-0.67208	-0.609621	-0.570754	-0.963617	0.000182115	3.24e-07	5.43e-06	1.11e-05	3.29e-12	0.00277677	6.16e-07	1.08e-05	1.85e-05	8.89e-12
				AT2G20000	CDC27B	7.87925	9.65351	10.8219	7.56258	5.0202	6.25378	21.4795	16.4955	19.1753	14.4377	11.8505	12.8491	23.7616	25.9224	25.3422	11.887	15.5439	18.3218	-0.584842	1.00937	0.474198	1.37624	0.687048	0.0022479	7.21e-09	0.0118452	4.16e-16	0.000203134	0.0196146	1.48e-08	0.0181413	9.96e-16	0.000353791

## Sheet: B
Supplemental Data. Sakamoto et al. (2022). Plant Cell.
	Supplemental Data S10: Expression data for cell cycle genes during the first week of protoplast culture in the WT and nph4-1 arf19-1 protoplasts.
	B
		AGI code	Reads Per Million																		Results with TMM-normalized data
			rep12_Day0_WT	rep13_Day0_WT	rep14_Day0_WT	rep12_Day0_arf	rep13_Day0_arf	rep14_Day0_arf	rep12_Day4_WT	rep13_Day4_WT	rep14_Day4_WT	rep12_Day4_arf	rep13_Day4_arf	rep14_Day4_arf	rep12_Day6_WT	rep13_Day6_WT	rep14_Day6_WT	rep12_Day6_arf	rep13_Day6_arf	rep14_Day6_arf	logFC_Day0_arf/Day0_WT	logFC_Day4_WT/Day0_WT	logFC_Day4_arf/Day0_WT	logFC_Day6_WT/Day0_WT	logFC_Day6_arf/Day0_WT	PValue_Day0_arf/Day0_WT	PValue_Day4_WT/Day0_WT	PValue_Day4_arf/Day0_WT	PValue_Day6_WT/Day0_WT	PValue_Day6_arf/Day0_WT	FDR_Day0_arf/Day0_WT	FDR_Day4_WT/Day0_WT	FDR_Day4_arf/Day0_WT	FDR_Day6_WT/Day0_WT	FDR_Day6_arf/Day0_WT
		AT5G41880	0	0	0	0	0.102453	0	18.7375	20.5317	20.1935	8.49278	8.46463	7.75797	33.8017	33.7323	30.763	6.85014	9.11708	9.59714	1.59972	10.06	8.81032	10.7618	8.85787	0.234182	1.13e-116	4.79e-53	7.24e-171	9e-55	0.495397	3.86e-115	6.17e-52	5.29e-169	1.03e-53
		AT2G40550	0	0	0	0.112874	0.102453	0.122623	12.3393	13.6878	13.9148	9.51191	7.82978	9.69747	21.9209	23.596	21.1411	9.26783	10.7611	8.43385	2.82665	9.4857	8.93524	10.202	9.05001	0.0394571	8.7e-85	1.65e-57	3.43e-129	5.77e-62	0.156114	1.53e-83	2.43e-56	1.16e-127	8.11e-61
		AT3G23740	0	0	0	0	0	0	8.98789	9.12518	8.65435	3.39711	2.96262	4.36386	18.5742	18.7771	16.1269	2.4177	4.03543	1.74493	0	8.91234	7.58723	9.88158	7.34545	1	3.91e-59	1.34e-24	8.64e-105	2.6e-21	1	3.66e-58	6.54e-24	1.77e-103	1.02e-20
		AT4G30410	0	0	0	0.112874	0.204906	0	6.55049	7.89679	7.4665	0	0	0	17.7375	18.1124	19.1083	0	0.14946	0.290822	2.82595	8.61934	0	9.92893	3.04215	0.0395967	3.07e-48	1	1.4e-101	0.0414108	0.156299	2.22e-47	1	2.66e-100	0.0588066
		AT2G29680	0	0	0	0.112874	0.102453	0	6.55049	8.42325	5.76957	2.20812	2.96262	1.93949	13.3868	15.1214	11.1126	1.81327	2.69029	2.03576	2.33937	8.54129	7.01801	9.44763	6.94703	0.0929702	1.17e-42	1e-16	3.6e-69	4.1e-16	0.276604	7.28e-42	3.54e-16	3.38e-68	1.31e-15
		AT5G46280	0.123113	0.0825086	0	0.112874	0.204906	0.367869	33.6665	37.3782	30.2054	13.9282	15.8712	12.8491	61.914	56.4975	52.0396	11.6855	16.7396	14.2503	1.41686	8.52383	7.28785	9.25152	7.31317	0.139046	7.49e-139	1.38e-72	2.85e-187	9.12e-74	0.357086	4.11e-137	3.05e-71	2.75e-185	1.73e-72
		AT4G02060	0.123113	0.0825086	0	0	0.102453	0	30.0104	32.6401	29.1872	14.2679	11.8505	9.69747	48.1925	59.1562	43.5019	8.86488	11.0601	11.3421	-0.705342	8.38329	7.05261	9.07451	6.84691	0.578591	5.84e-119	1.6e-60	2.03e-156	7.58e-54	0.807839	2.09e-117	2.57e-59	1.13e-154	8.39e-53
		AT3G05740	0	0	0	0	0	0.122623	5.02712	6.49292	5.59987	3.56697	2.751	2.18193	9.87277	11.2995	8.67327	2.21622	2.24191	2.32658	1.60024	8.26218	7.30949	9.03782	6.95437	0.234138	6.41e-40	9.8e-21	4.78e-65	1.06e-16	0.495397	3.69e-39	4.11e-20	4.08e-64	3.47e-16
		AT3G48490	0	0	0	0	0.102453	0	3.96076	6.6684	5.0908	2.20812	1.69293	1.45462	5.68939	6.31443	7.86015	2.4177	2.83975	2.03576	1.59996	8.12933	6.64689	8.48054	7.11324	0.233995	1.97e-39	4.8e-14	3.58e-51	5.67e-19	0.495397	1.11e-38	1.49e-13	2.16e-50	2.04e-18
		AT3G59550	0	0	0	0	0	0	5.17946	6.49292	2.5454	3.90668	2.32777	2.90924	7.19541	11.2995	7.72463	2.21622	2.98921	0.872467	0	8.0014	7.39543	8.85689	6.90989	1	2.01e-25	2.7e-18	5.11e-37	2.64e-14	1	7.45e-25	1.01e-17	2.15e-36	7.81e-14
		AT3G46940	0	0.165017	0	0	0.102453	0	24.3739	23.6904	20.5329	11.2105	9.73432	13.5765	47.8578	48.0229	42.4177	10.4767	11.5084	6.68892	-0.703217	7.96657	6.9743	8.9521	6.77975	0.579227	2.95e-106	3.1e-60	1.67e-164	4.69e-54	0.808008	8.33e-105	4.93e-59	1.08e-162	5.22e-53
		AT1G26330	0	0	0	0	0	0	4.87479	4.91356	3.73325	2.20812	3.17424	2.42437	9.87277	7.31144	6.36943	1.81327	1.19568	2.6174	0	7.93293	7.13601	8.68757	6.57178	1	3.31e-34	4.87e-19	1.59e-57	2.03e-13	1	1.61e-33	1.89e-18	1.13e-56	5.78e-13
		AT1G44900	0.123113	0.247526	0	0.112874	0.512265	0	36.7132	41.5898	34.4477	16.3061	15.8712	18.4252	65.0933	67.2985	53.5303	13.4988	15.245	10.1788	0.570665	7.83536	6.68375	8.53257	6.35818	0.498661	2.56e-140	4.7e-78	4.88e-185	2.76e-65	0.738332	1.45e-138	1.21e-76	4.5e-183	4.22e-64
		AT5G07660	0	0	0	0	0	0	3.80843	3.15872	4.75141	2.37798	2.32777	3.39411	7.02807	8.80697	5.01423	1.6118	1.94298	1.74493	0	7.72598	7.17513	8.50864	6.62337	1	1.28e-28	4.91e-19	3.12e-47	1.25e-13	1	5.29e-28	1.9e-18	1.7e-46	3.6e-13
		AT2G16440	0.246227	0.0825086	0.138743	0.225749	0.204906	0.122623	32.2955	31.5872	27.4903	12.909	13.1202	13.334	50.7025	57.6607	53.3948	11.4841	14.1987	13.6687	0.327084	7.53003	6.32043	8.33013	6.33771	0.707435	1.38e-145	8.63e-70	4.09e-214	1.02e-70	0.906365	8.59e-144	1.78e-68	6.98e-212	1.8e-69
		AT3G12170	0	0	0	0.112874	0	0	3.65609	2.2813	4.24233	2.37798	0.846463	1.69706	4.51805	2.65871	6.50495	1.00737	1.4946	0.290822	1.60035	7.52644	6.51801	7.93937	5.83488	0.235996	7.22e-18	8.35e-11	2.03e-21	1.03e-07	0.495464	2.09e-17	2.22e-10	5.66e-21	2.23e-07
		AT5G52910	0.246227	0.0825086	0.416228	0.225749	0	0.122623	51.1853	37.9046	28.8478	7.30379	6.13686	8.24285	21.0842	27.5841	24.5291	4.63392	5.67949	3.19905	-0.863876	7.35985	4.92042	6.64765	4.30836	0.339466	1.05e-87	7.48e-29	2.61e-68	8.01e-20	0.571881	1.97e-86	4.3e-28	2.41e-67	2.98e-19
		AT1G20720	0	0.0825086	0	0	0	0	6.85517	7.72131	8.82404	4.24639	2.96262	3.15168	11.3788	12.795	9.07983	1.6118	2.54083	2.03576	-1.56935	7.14571	6.00975	7.62418	5.29186	0.244758	1.58e-44	2.09e-21	2.06e-58	1.49e-13	0.498899	1.04e-43	9.03e-21	1.5e-57	4.26e-13
		AT2G07690	0.246227	0.165017	0.554971	0.338623	0.409812	0.245246	38.9983	41.0633	33.0902	19.3635	15.8712	19.8798	60.9099	65.9692	55.5631	18.3342	17.4869	15.1228	0.197141	6.91823	5.88882	7.5828	5.80024	0.768213	9.78e-148	3.69e-83	7.76e-198	5.18e-79	0.952473	6.27e-146	1.07e-81	9.32e-196	1.13e-77
		AT4G13690	0	0	0	0	0	0.122623	2.43739	2.80775	1.35755	1.86841	0.846463	0.72731	4.18338	2.49254	2.16832	1.41032	1.4946	0.872467	1.59996	6.90359	6.0691	7.27089	6.19658	0.233995	1.02e-17	7.55e-10	5.26e-23	1.08e-10	0.495397	2.95e-17	1.9e-09	1.53e-22	2.71e-10
		AT5G52950	0	0.0825086	0.138743	0.225749	0.204906	0.122623	11.1206	11.9329	8.14527	6.79422	5.29039	4.84873	21.9209	20.9373	20.1925	3.02212	3.73651	5.52563	1.17414	6.8282	5.9787	7.81749	5.4486	0.236539	1.35e-57	1.24e-32	2.18e-98	4.63e-23	0.495464	1.22e-56	8.12e-32	3.85e-97	1.93e-22
		AT5G16690	0	0.0825086	0.138743	0.338623	0.204906	0.367869	12.0346	10.88	8.14527	5.60523	5.50201	6.06092	14.5581	13.4597	13.2809	3.02212	5.38057	4.94398	1.80389	6.82581	5.97045	7.20753	5.63727	0.0461848	2.27e-58	1.16e-32	2.42e-73	2.18e-26	0.171416	2.08e-57	7.61e-32	2.49e-72	1.02e-25
		AT5G49160	0.492453	0.990104	0.416228	0.225749	0.512265	0.613116	72.5124	83.8815	76.5316	41.2749	37.6676	49.2146	133.031	139.582	115.734	29.4153	30.3405	26.4648	-0.592457	6.77176	5.91397	7.48643	5.36869	0.254639	1.26e-210	1.92e-142	7.69e-272	2.98e-107	0.5066	3.47e-208	2.58e-140	4.07e-269	1.25e-105
		AT1G26540	0	0	0.138743	0	0	0	6.09348	7.72131	3.90294	3.73682	4.0207	3.87899	9.87277	12.2965	8.13119	2.21622	4.48381	0.581645	-1.57632	6.7406	6.14309	7.4866	5.63858	0.244679	8.68e-28	7.85e-20	6.75e-39	3.43e-15	0.498899	3.48e-27	3.16e-19	2.99e-38	1.05e-14
		AT5G61000	0	0.330035	0.416228	0.112874	0	0	25.745	28.6039	24.6055	12.3995	15.8712	14.3038	43.5071	50.3493	45.9412	8.05899	10.0138	9.59714	-2.28662	6.58299	5.69199	7.38552	5.09736	0.0278723	4.16e-121	5.45e-69	1.08e-180	8.66e-47	0.121881	1.56e-119	1.1e-67	9.27e-179	7.84e-46
		AT1G67630	0	0.0825086	0.554971	0	0.204906	0.122623	17.6711	20.7071	19.6844	8.66263	9.09948	9.9399	27.7776	26.0886	23.5805	7.25309	10.9106	6.68892	-0.618441	6.58053	5.51652	6.973	5.43357	0.503876	5.78e-89	9.28e-46	2.13e-109	1.13e-43	0.743085	1.11e-87	9.59e-45	4.73e-108	9.34e-43
		AT5G08020	0	0	0.277485	0	0	0.122623	5.78881	9.30067	9.50282	4.92581	3.38585	4.36386	11.7135	18.2786	13.1454	2.61917	1.94298	1.74493	-0.710836	6.47035	5.5426	7.26293	4.55515	0.577621	3.89e-38	5.8e-22	1.06e-55	8.56e-12	0.80766	2.13e-37	2.55e-21	7.2e-55	2.28e-11
		AT4G33870	0	0	0	0	0	0	1.98038	1.22839	0.848466	0	0	0.242437	1.33868	0.498508	0.40656	1.41032	0.896762	0	0	6.21467	2.24865	5.32687	5.51208	1	7.27e-07	0.152984	4.92e-05	2.83e-05	1	1.36e-06	0.201053	7.98e-05	5.22e-05
		AT5G67100	0.492453	0.330035	0.416228	0.564372	0.717171	0.367869	30.4674	31.5872	31.5629	19.7032	15.0247	16.9706	45.5151	50.8478	40.656	10.0737	14.0493	10.7604	0.469175	6.21042	5.37119	6.735	4.83469	0.401441	7.27e-121	6.83e-74	5.51e-155	1.02e-52	0.639962	2.7e-119	1.55e-72	2.97e-153	1.1e-51
		AT3G18630	0	0	0.138743	0	0	0.122623	3.19908	4.38711	3.39386	1.18899	0.846463	1.45462	5.85673	8.30846	6.64047	0.805899	1.04622	0.581645	0.0283222	6.05041	4.41632	6.9529	4.01197	0.98332	5.69e-25	9.46e-08	4.78e-46	6.01e-06	1	2.08e-24	2.11e-07	2.51e-45	1.16e-05
		AT5G24330	0.123113	0	0	0	0	0	3.19908	3.15872	3.56356	1.18899	0.211616	0.242437	9.70543	7.97612	10.2995	0.402949	1.19568	0	-1.57159	5.91304	3.51645	7.39065	3.63989	0.244225	7.74e-23	0.0002847	5.02e-61	0.000117625	0.498899	2.64e-22	0.000501095	3.88e-60	0.000208318
		AT2G38810	0	0	0.416228	0.338623	0.102453	0.613116	6.09348	8.24776	6.61803	3.90668	4.86716	5.57604	12.8848	14.7891	13.552	3.22359	3.43759	3.19905	1.47862	5.76072	5.20359	6.71998	4.71421	0.0699559	7.71e-43	3.85e-27	1.84e-81	3.38e-19	0.228798	4.83e-42	2.07e-26	2.29e-80	1.23e-18
		AT4G17760	0	0	0	0	0	0	0.761685	1.05291	1.01816	0.509567	1.05808	0.969747	2.51003	2.99105	4.0656	1.00737	1.64406	0.290822	0	5.68696	5.50092	7.42929	5.94179	1	5.87e-08	8.68e-07	3.13e-21	9.77e-09	1	1.16e-07	1.82e-06	8.67e-21	2.23e-08
		AT3G27640	0	0.0825086	0.138743	0	0	0	5.3318	4.73808	3.22417	3.22726	1.48131	1.93949	8.70142	8.80697	5.96287	1.00737	1.79352	1.45411	-2.30539	5.61002	4.67112	6.37145	4.02693	0.0995192	1.51e-30	2.88e-14	3.04e-54	6.05e-09	0.286738	6.58e-30	9.07e-14	1.99e-53	1.4e-08
		AT5G66130	0	0.495052	0.138743	0.677246	0.922078	0.613116	14.6244	9.82712	12.2179	13.0789	8.67625	8.00041	15.5622	21.2697	15.0427	9.67078	11.2095	13.3778	1.50406	5.49786	5.21974	5.96684	5.40026	0.0117899	5.52e-46	1.28e-38	8.36e-58	2.39e-42	0.0660304	3.78e-45	1.04e-37	5.98e-57	1.9e-41
		AT2G24970	0.123113	0.0825086	0	0.112874	0	0	3.65609	4.03614	3.73325	0.849278	1.05808	1.45462	7.36274	8.80697	7.45359	1.81327	2.83975	2.90822	-0.705421	5.37975	3.59654	6.40019	4.80785	0.577354	8.13e-26	1.78e-06	3.64e-55	7.59e-16	0.80766	3.05e-25	3.66e-06	2.45e-54	2.4e-15
		AT3G14890	0.492453	0.330035	0.416228	0.451497	0.922078	1.22623	15.9954	19.8297	15.7815	7.6435	9.94594	8.48528	26.2716	30.2428	20.7345	8.05899	8.36978	9.88796	1.07148	5.34897	4.36845	5.90491	4.38358	0.0379553	2.24e-65	1.01e-34	6.61e-87	4.54e-35	0.152243	2.46e-64	7.15e-34	9.19e-86	2.85e-34
		AT5G10390	0.492453	0.412543	0.554971	0.338623	1.02453	0.613116	18.8898	19.8297	21.2116	13.4186	6.98332	11.637	30.455	32.0707	32.1182	5.03687	6.4268	4.65316	0.491741	5.33513	4.45393	5.97336	3.50134	0.346353	2.81e-75	1.01e-42	4.33e-104	2.45e-21	0.579569	3.93e-74	9.46e-42	8.72e-103	9.61e-21
		AT5G63920	0.246227	0	0.277485	0.112874	0.102453	0	6.24582	7.01937	6.10895	3.90668	4.0207	4.12142	13.5541	13.1274	12.6033	3.02212	3.88597	4.07151	-0.81272	5.29178	4.61453	6.28726	4.49086	0.430651	3.03e-40	1.46e-22	6.5e-83	1.17e-20	0.670846	1.76e-39	6.57e-22	8.29e-82	4.5e-20
		AT5G23420	0.36934	1.07261	0.693714	0.79012	0.512265	0.245246	28.03	30.3588	25.9631	17.8348	18.199	16.4857	45.8498	47.6906	49.4647	11.4841	14.946	11.3421	-0.521944	5.16439	4.49301	5.90559	4.05725	0.284968	1.58e-116	3.17e-72	4.99e-176	7.62e-53	0.535381	5.37e-115	6.94e-71	3.94e-174	8.19e-52
		AT3G02820	0.123113	0.0825086	0.277485	0.338623	0	0	5.78881	5.6155	5.43018	2.20812	2.53939	2.18193	9.70543	11.6318	9.35087	2.01475	2.98921	2.03576	-0.325504	5.09441	3.82446	5.92805	3.92057	0.734578	1.51e-34	3.29e-12	8.7e-64	3e-13	0.927384	7.45e-34	9.38e-12	7.21e-63	8.48e-13
		AT2G21790	2.09293	3.05282	4.02354	5.30509	5.94228	4.29181	104.503	96.8673	95.5373	56.5619	57.1363	59.1545	140.227	149.885	131.996	39.489	43.6424	29.3731	0.78732	5.01613	4.24171	5.50004	3.65834	0.000491589	8.64e-188	1.73e-126	9.29e-229	6.59e-89	0.00603627	1.3e-185	1.51e-124	2.1e-226	1.84e-87
		AT3G27060	3.20095	3.13533	2.08114	4.28922	3.79076	5.15017	93.6873	99.3241	87.2223	50.1074	59.8873	63.276	131.693	156.033	134.436	74.9486	81.0075	66.5983	0.617534	5.0122	4.32109	5.58071	4.70669	0.00920815	8.66e-178	2.87e-125	1.68e-223	1.16e-152	0.0552513	1.1e-175	2.45e-123	3.53e-221	1.36e-150
		AT1G79640	0.492453	0.165017	0.277485	0.451497	0.512265	0.367869	9.74957	8.9497	9.67251	2.20812	2.53939	1.93949	24.5982	29.7443	20.4635	2.01475	1.4946	3.19905	0.591722	4.92461	2.86023	6.29274	2.76621	0.352433	1.52e-41	1.41e-08	4.32e-86	6.66e-08	0.586614	9.16e-41	3.31e-08	5.88e-85	1.45e-07
		AT5G45780	0.123113	0.495052	0.693714	0.564372	1.02453	0.613116	15.8431	12.6349	11.8785	12.0597	5.71363	8.00041	23.4269	30.7413	28.4592	5.43982	7.62248	9.0155	0.752605	4.88408	4.26397	5.89205	4.01395	0.160752	6.44e-43	2.18e-29	3.96e-68	6.36e-25	0.393044	4.04e-42	1.27e-28	3.63e-67	2.83e-24
		AT3G09730	0	0	0.138743	0	0	0	1.82804	1.93033	0.848466	0.849278	1.26969	1.45462	1.84069	4.3204	2.30384	1.00737	0.298921	0	-1.57579	4.81661	4.42051	5.64961	3.1404	0.24462	7.36e-10	2.84e-07	2.37e-16	0.00274802	0.498899	1.57e-09	6.11e-07	5.7e-16	0.00437682
		AT1G75150	0.123113	0.330035	0.416228	0.225749	0.512265	0.122623	11.8823	7.72131	5.76957	4.07653	4.23232	6.54579	15.0602	22.2667	18.0241	4.02949	4.63327	2.32658	0.0365615	4.77666	3.98611	5.87	3.64117	0.958977	4.86e-28	3.96e-17	3.78e-46	9.63e-14	1	1.96e-27	1.42e-16	1.99e-45	2.78e-13
		AT1G04730	0.36934	0.412543	0.416228	0.338623	1.02453	0.858362	10.8159	12.2839	11.1997	7.47364	5.92524	5.81848	20.7495	23.4299	19.6504	4.02949	4.78273	4.36234	0.875266	4.7629	3.95887	5.63453	3.42117	0.0923746	2.63e-57	1.84e-29	1.33e-102	5.25e-19	0.276156	2.36e-56	1.08e-28	2.59e-101	1.89e-18
		AT3G09660	0.246227	0.247526	0.277485	0.338623	0.204906	0	7.0075	7.89679	5.93926	3.39711	3.38585	2.90924	8.36675	11.2995	8.94431	3.42507	3.73651	4.65316	-0.40826	4.66319	3.58206	5.09419	3.83477	0.599756	5.54e-38	3.32e-15	9.19e-53	9.39e-19	0.823842	3.02e-37	1.09e-14	5.78e-52	3.34e-18
		AT5G54970	1.35425	2.22773	1.24868	3.38623	2.66378	2.32984	38.5413	46.5033	43.7808	14.6076	17.9873	17.9403	81.3248	73.6129	74.9425	12.4914	18.6825	12.7962	0.723567	4.63835	3.28871	5.45296	3.14417	0.0123835	1.31e-113	6.48e-46	7.94e-167	3.88e-41	0.0685548	4.24e-112	6.72e-45	5.31e-165	2.96e-40
		AT3G60660	0.36934	0.330035	0.277485	0.112874	0.102453	0	9.59723	6.84389	7.29681	6.62437	5.71363	5.81848	13.3868	12.1304	12.4678	5.84276	7.02464	4.07151	-1.88852	4.5211	4.14312	5.16525	4.10985	0.0328874	3.5e-40	2.09e-28	2.02e-63	7.37e-28	0.137538	2.03e-39	1.18e-27	1.66e-62	3.62e-27
		AT3G25100	0	0.247526	0.277485	0.225749	0.204906	0.122623	4.1131	4.73808	4.58172	4.92581	2.32777	3.15168	8.53409	9.30547	7.45359	0.402949	2.69029	0.290822	0.0394112	4.47528	4.17063	5.35795	2.82188	0.962186	2.19e-26	3.25e-19	1.92e-52	2.2e-06	1	8.37e-26	1.27e-18	1.19e-51	4.38e-06
		AT4G14770	0	0	0	0	0.102453	0	0.152337	0.877422	0.169693	0.339711	0.211616	0.969747	1.33868	0.997015	1.08416	0	0.298921	0.290822	1.59837	4.44874	4.74724	5.93838	3.56478	0.235246	0.000416965	0.000158483	3.82e-09	0.013144	0.495397	0.000672802	0.000284747	7.34e-09	0.019626
		AT1G05950	0.246227	0.0825086	0	0	0.204906	0.122623	2.74207	2.45678	2.71509	2.03827	4.0207	3.63655	7.36274	7.14527	5.96287	2.82064	3.13867	2.6174	0.036963	4.37498	4.62019	5.70208	4.53361	0.970802	1.41e-16	2.01e-18	8.09e-46	2.31e-17	1	3.92e-16	7.59e-18	4.23e-45	7.77e-17
		AT1G67320	0.984907	0.660069	0.693714	0.564372	0.717171	0.367869	14.015	15.2671	16.1209	9.1722	6.13686	9.21259	24.4309	23.4299	20.0569	7.65604	11.0601	6.39809	-0.434827	4.26258	3.38781	4.81868	3.48418	0.375594	6.39e-53	3.98e-27	5.27e-74	1.95e-29	0.613	5.17e-52	2.14e-26	5.51e-73	1.01e-28
		AT2G16780	1.47736	1.48516	2.08114	2.14461	1.94661	2.32984	31.9908	31.5872	28.5085	14.6076	16.9293	13.5765	31.6263	31.7383	30.6275	13.0959	13.7504	10.4696	0.378532	4.20358	3.18346	4.2091	2.95071	0.201605	2.75e-113	1.55e-48	2.51e-115	1.72e-39	0.452946	8.82e-112	1.74e-47	6.28e-114	1.23e-38
		AT5G25580	0.36934	0.412543	0.277485	0.225749	0.717171	0.245246	7.31218	7.54583	5.26049	4.07653	3.17424	5.09117	12.3828	15.9522	12.7389	4.23097	6.12788	4.07151	0.171836	4.13239	3.42297	5.133	3.7214	0.779856	2.89e-30	1.71e-16	8.06e-59	4.62e-21	0.960844	1.25e-29	5.99e-16	5.92e-58	1.8e-20
		AT4G16265	0	0.247526	0.138743	0	0.102453	0.245246	3.19908	2.80775	2.5454	3.0574	1.90454	2.18193	7.02807	6.31443	4.60767	1.6118	2.09245	2.03576	-0.323349	4.12854	3.90584	5.14536	3.57574	0.736385	1.78e-16	7.25e-13	1.4e-35	5.52e-10	0.928503	4.91e-16	2.14e-12	5.68e-35	1.34e-09
		AT1G07270	0	0.0825086	0	0	0.102453	0	1.06636	0.526453	1.18785	1.01913	1.26969	0.72731	2.34269	2.65871	2.7104	0.805899	0.14946	0	0.0290627	4.11433	4.23939	5.5374	2.68383	0.983025	8.25e-07	6.59e-07	2.26e-18	0.0154478	1	1.54e-06	1.39e-06	5.77e-18	0.0228892
		AT4G12620	0.492453	0.742578	0.693714	0.564372	0.922078	1.47148	10.6636	13.3368	10.521	6.62437	5.92524	5.81848	18.7415	20.1065	16.1269	4.83539	6.57626	3.78069	0.564658	4.08766	3.19934	4.73435	2.9945	0.205295	1.14e-45	1.16e-21	2.58e-70	3.07e-18	0.458182	7.72e-45	5.07e-21	2.49e-69	1.07e-17
		AT5G49010	0.73868	0.247526	0.277485	0.112874	0.512265	0.122623	5.63647	9.47615	6.10895	4.07653	5.07878	4.84873	11.7135	11.4657	9.07983	4.23097	3.73651	4.07151	-0.582336	4.05961	3.46702	4.64259	3.26383	0.381348	1.81e-30	2.94e-18	7.8e-46	1.65e-15	0.619075	7.88e-30	1.1e-17	4.08e-45	5.15e-15
		AT2G42120	0.492453	0.330035	0.416228	0.338623	0.512265	1.10361	6.24582	7.01937	6.95742	4.07653	4.0207	4.6063	9.87277	11.4657	8.94431	3.22359	4.78273	5.81645	0.647499	4.00033	3.33428	4.55491	3.44546	0.22943	4.69e-33	1.13e-17	2.39e-51	1.56e-19	0.49423	2.21e-32	4.15e-17	1.45e-50	5.73e-19
		AT2G47230	0.123113	0.330035	0	0	0	0	3.65609	4.03614	1.86662	3.73682	2.751	1.69706	6.52607	11.6318	7.18255	1.6118	2.39137	2.03576	-3.44055	3.99534	3.83849	5.35681	3.38126	0.00920718	2.1e-18	6.49e-15	1.54e-54	2.67e-10	0.0552513	6.18e-18	2.11e-14	1.02e-53	6.58e-10
		AT3G57260	3.44717	5.61059	4.16228	52.9381	77.3521	47.2099	21.6319	80.1963	95.5373	7.30379	6.34847	4.84873	86.0102	105.517	102.589	24.7814	16.7396	26.7557	3.73514	3.87239	0.480641	4.42812	2.35737	4.2e-23	2.03e-24	0.205676	2.81e-30	1.47e-10	1.32e-20	7.27e-24	0.262171	9.94e-30	3.67e-10
		AT4G30860	0.36934	0.660069	0.138743	0.564372	0.922078	0.613116	5.48413	8.59873	5.0908	5.77509	3.80908	5.33361	6.6934	9.80398	7.04703	4.23097	3.58705	2.90822	0.691359	3.80991	3.47381	4.08616	3.02546	0.191163	6.02e-26	5.41e-19	4.71e-32	3.55e-13	0.43577	2.27e-25	2.09e-18	1.74e-31	1e-12
		AT5G22880	8.61793	9.73602	11.7931	6.43384	7.88889	8.21575	133.6	134.772	123.876	95.4588	86.1276	87.7621	159.303	174.976	170.619	43.5185	58.439	38.3886	-0.404288	3.70077	3.16733	4.0429	2.25601	0.0273545	3.27e-121	1.68e-88	2.09e-143	3.71e-44	0.120333	1.23e-119	5.71e-87	9.32e-142	3.12e-43
		AT1G26840	0.492453	0.495052	0.277485	0.79012	0.717171	0.735739	5.02712	6.14195	6.27865	2.20812	2.11616	2.90924	9.37076	13.6259	12.7389	1.81327	3.88597	2.6174	0.757745	3.6688	2.39862	4.68878	2.69024	0.142315	4.71e-25	1.07e-07	1.34e-52	3.24e-10	0.363145	1.72e-24	2.37e-07	8.38e-52	7.97e-10
		AT1G66620	0.615567	1.40265	0.832456	0.902995	0.922078	0.980985	12.4916	10.5291	15.9512	6.1148	7.19494	7.03066	15.3948	15.4537	15.9913	9.26783	6.12788	9.30632	-0.104911	3.65425	2.71592	3.89762	2.97795	0.799594	3.27e-41	2.29e-18	3.48e-49	4.34e-23	0.976501	1.95e-40	8.62e-18	1.99e-48	1.81e-22
		AT3G42660	1.47736	1.98021	2.21988	1.46737	1.5368	0.735739	23.7646	25.9717	20.5329	12.7392	9.73432	15.5159	40.4951	45.5304	34.6931	10.8796	9.86438	6.10727	-0.566273	3.6097	2.72433	4.36518	2.28228	0.10184	1.32e-52	2.52e-26	6.44e-81	1.43e-17	0.289712	1.06e-51	1.32e-25	7.9e-80	4.84e-17
		AT1G35530	0.36934	0.330035	0.138743	0.451497	0.204906	0.122623	4.72245	3.3342	2.5454	2.37798	1.90454	1.93949	3.01203	8.30846	4.87871	2.01475	3.43759	1.74493	-0.135982	3.52825	2.77569	4.10044	3.05577	0.851747	7.98e-14	2.37e-07	1.79e-20	2.9e-09	1	1.99e-13	5.14e-07	4.86e-20	6.79e-09
		AT1G79890	0.36934	0.0825086	0.138743	0.338623	0.307359	0.122623	2.58973	2.2813	1.86662	3.39711	2.32777	3.15168	3.51404	3.82189	2.16832	1.41032	2.24191	1.74493	0.485811	3.49671	3.90317	3.9309	3.23255	0.531522	6.61e-12	3.03e-15	2.8e-17	6.47e-09	0.769833	1.53e-11	1e-14	6.93e-17	1.49e-08
		AT1G45110	0.123113	0.412543	0.138743	0.338623	0.512265	0.122623	3.35142	3.15872	2.3757	2.37798	1.69293	3.15168	1.50602	3.82189	3.93008	1.41032	2.24191	0.872467	0.387811	3.45354	3.14376	3.50607	2.61642	0.58112	6.26e-13	1.6e-09	9.71e-14	3.28e-06	0.809151	1.51e-12	3.96e-09	2.16e-13	6.44e-06
		AT3G46320	3.32406	2.97031	4.57851	2.59611	3.99567	2.20722	40.0646	38.0801	38.0113	28.0262	19.4686	26.1832	56.3919	57.993	58.6801	12.0885	16.7396	9.88796	-0.241028	3.44075	2.79535	3.99344	1.92026	0.343944	1.92e-70	5.44e-43	1.38e-97	1.46e-18	0.576794	2.38e-69	5.13e-42	2.41e-96	5.16e-18
		AT4G35050	2.70849	1.81519	4.43977	2.82186	1.63925	2.57509	31.8384	31.4117	26.4721	23.4401	19.0454	27.8802	40.6624	41.3761	39.8428	21.9607	21.8212	12.2145	-0.284248	3.37705	3.03023	3.79578	2.74453	0.344519	5.25e-45	4.29e-35	2.38e-57	1.71e-28	0.577459	3.49e-44	3.09e-34	1.68e-56	8.59e-28
		AT1G69770	2.95472	5.11554	5.8272	5.86946	7.68398	6.86689	38.5413	48.6092	38.69	21.5717	24.9707	21.8193	54.8859	68.794	50.0068	13.0959	11.9568	11.6329	0.559402	3.16126	2.28949	3.60299	1.40844	0.00948754	3.4e-62	3.51e-30	5.31e-82	6.93e-11	0.0564767	3.45e-61	2.11e-29	6.66e-81	1.76e-10
		AT5G22750	0.861793	1.40265	2.21988	0.677246	1.22944	0.980985	11.1206	17.022	11.5391	9.51191	6.7717	9.21259	14.7255	19.9403	17.211	4.63392	6.27734	8.43385	-0.579947	3.14703	2.5256	3.51576	2.10445	0.146773	4.93e-28	1.5e-16	4.1e-36	4.53e-11	0.370913	1.99e-27	5.25e-16	1.68e-35	1.16e-10
		AT5G56740	2.46227	3.96041	3.19108	1.58024	1.84416	1.96197	30.6197	30.8852	25.2843	24.1195	16.9293	21.5769	38.9891	44.0348	44.044	15.715	19.1309	20.3576	-0.859466	3.12592	2.66892	3.65403	2.48588	0.00206204	4.49e-60	4.68e-40	2.5e-86	8.3e-34	0.0183853	4.3e-59	3.97e-39	3.44e-85	5e-33
		AT5G49110	0.984907	1.23763	0.277485	1.01587	1.12698	1.22623	9.4449	7.72131	6.44834	6.28466	5.07878	3.63655	6.35873	10.801	7.86015	2.4177	3.13867	2.03576	0.319669	3.10361	2.4817	3.15685	1.5394	0.445051	8.59e-23	1.01e-12	4.53e-24	0.00010066	0.68395	2.93e-22	2.96e-12	1.36e-23	0.00017938
		AT1G07370	1.96981	1.32014	2.77485	2.14461	1.5368	3.06558	14.7767	15.2671	14.0845	5.43538	3.80908	6.78823	26.7736	27.4179	26.2909	3.02212	6.27734	6.10727	0.209865	2.91784	1.45705	3.76148	1.42469	0.494384	9.42e-34	5.8e-07	1.49e-61	1.08e-06	0.734487	4.54e-33	1.23e-06	1.17e-60	2.2e-06
		AT3G54560	1.47736	2.55777	2.21988	1.91886	1.63925	2.32984	13.101	16.671	14.7633	7.98321	5.71363	7.75797	20.0802	22.9313	23.0384	6.44719	6.4268	6.68892	-0.129008	2.77326	1.73948	3.32643	1.60753	0.658208	2.25e-39	4.04e-12	2.41e-63	3.14e-10	0.869305	1.27e-38	1.15e-11	1.97e-62	7.73e-10
		AT1G18090	0.984907	0.990104	0.971199	0.564372	1.33189	0.858362	8.2262	4.73808	7.29681	7.81336	7.40655	5.09117	10.5421	13.2935	13.4165	5.03687	5.08165	4.36234	-0.0690873	2.76106	2.78287	3.60954	2.30403	0.868572	6.2e-20	3.8e-19	1.1e-39	3.91e-12	1	1.92e-19	1.48e-18	4.97e-39	1.06e-11
		AT5G59970	6.27878	5.61059	6.65965	4.62785	6.45454	4.29181	43.2637	48.0827	33.7689	26.1578	29.6262	30.3046	68.1053	67.2985	68.302	18.1327	18.2342	14.2503	-0.235557	2.75829	2.22148	3.43957	1.49407	0.244845	1.03e-62	1.3e-37	3.25e-101	5.22e-16	0.498899	1.07e-61	1.02e-36	6.13e-100	1.66e-15
		AT5G53080	0.861793	0.57756	0.832456	0.112874	0.512265	0.490492	5.17946	5.44001	4.41202	4.92581	6.7717	4.12142	6.86074	5.98209	9.48639	3.02212	3.88597	2.32658	-0.927972	2.74109	2.82608	3.30654	2.12596	0.0843914	7.51e-17	5.78e-17	3.23e-28	1.54e-08	0.260241	2.11e-16	2.06e-16	1.08e-27	3.48e-08
		AT5G59690	12.9269	11.4687	15.9554	11.0617	13.2164	13.4885	84.8517	88.0931	88.9192	51.2964	53.3272	59.6394	134.705	128.283	131.319	37.6758	34.9737	30.2455	-0.066755	2.71128	2.04217	3.27991	1.39477	0.650587	9.88e-99	1.48e-52	1.14e-146	2.01e-23	0.863224	2.37e-97	1.88e-51	5.35e-145	8.51e-23
		AT5G61460	2.83161	4.20794	3.19108	2.70898	2.56133	3.67869	24.3739	22.813	21.8904	19.3635	18.4106	16.0008	34.8057	30.9075	26.4264	10.8796	14.3482	16.5769	-0.233141	2.70727	2.36	3.09454	1.98548	0.352367	6.75e-44	9.98e-31	5.68e-60	1.1e-20	0.586534	4.35e-43	6.12e-30	4.3e-59	4.24e-20
		AT5G19920	2.33915	1.32014	2.21988	1.91886	1.63925	0.980985	13.101	11.7574	12.0482	6.62437	8.67625	8.24285	13.2195	13.6259	13.9585	3.22359	4.78273	4.94398	-0.278091	2.70376	2.04412	2.82538	1.20851	0.373326	6.93e-36	1.62e-16	4e-41	1.94e-05	0.610533	3.56e-35	5.65e-16	1.87e-40	3.63e-05
		AT3G63480	0.73868	1.07261	1.10994	0.564372	0.614718	0.980985	6.55049	6.84389	5.93926	4.07653	3.17424	1.93949	15.2275	12.4627	12.4678	3.82802	4.93219	2.90822	-0.451617	2.68418	1.67478	3.7102	2.04618	0.295023	4.9e-21	1.8e-06	7.27e-52	4.63e-10	0.535381	1.57e-20	3.69e-06	4.46e-51	1.13e-09
		AT5G27740	3.20095	3.71289	3.74605	1.91886	2.45887	2.45246	23.0029	23.1639	19.0056	14.2679	14.1783	16.0008	34.3037	38.2189	31.1696	18.1327	15.9923	17.7402	-0.635168	2.59551	2.04421	3.23801	2.27492	0.0116627	4.35e-48	1.37e-25	4.14e-83	5.21e-33	0.0656162	3.14e-47	6.93e-25	5.3e-82	3.05e-32
		AT5G62410	3.81651	4.70299	5.27222	3.9506	4.71284	3.06558	27.8777	25.9717	29.1872	15.9664	15.0247	14.7886	37.3157	48.3552	30.3564	12.29	15.0955	17.4493	-0.212063	2.58138	1.73318	3.03623	1.69885	0.377439	2.23e-37	1.21e-15	9.46e-53	5.93e-15	0.614954	1.2e-36	4.07e-15	5.95e-52	1.8e-14
		AT4G14700	0.492453	0.247526	0.138743	0.225749	0.307359	0.613116	1.2187	3.15872	1.18785	3.73682	4.44393	0.969747	3.01203	4.15423	2.84592	1.6118	2.39137	2.03576	0.348302	2.56823	3.3445	3.39931	2.74077	0.614661	3.36e-06	1.16e-10	1.09e-11	9.04e-07	0.836101	6.09e-06	3.07e-10	2.29e-11	1.85e-06
		AT5G44740	0.615567	0.907595	0.832456	0	0.614718	0.735739	5.48413	5.44001	3.56356	5.77509	5.71363	3.87899	6.1914	7.80995	7.72463	3.22359	5.53003	3.48987	-0.803966	2.5638	2.67487	3.12564	2.40106	0.11029	1.31e-15	3.93e-16	9.5e-27	2.25e-12	0.305593	3.5e-15	1.35e-15	3.07e-26	6.12e-12
		AT3G10690	7.01746	8.82842	7.76959	7.67545	8.40115	6.62165	52.2516	48.7846	39.0294	40.5955	42.1115	34.6684	39.1564	48.8537	37.268	18.7371	20.9245	18.3218	-0.0577256	2.54698	2.30174	2.35965	1.30355	0.757047	3.3e-55	2.11e-43	2.11e-47	2.82e-13	0.943958	2.81e-54	2.01e-42	1.15e-46	7.98e-13
		AT4G16970	1.60047	1.65017	2.49737	1.35449	0.922078	0.980985	10.8159	10.3536	11.1997	4.24639	5.50201	4.12142	16.3988	22.4328	13.823	3.02212	4.03543	4.07151	-0.771099	2.50978	1.29569	3.18096	0.9912	0.0333507	9.03e-22	2.68e-05	1.62e-37	0.00203005	0.138889	2.97e-21	5.09e-05	6.91e-37	0.00327138
		AT3G24320	1.47736	1.23763	1.80366	1.58024	0.614718	1.10361	9.90191	7.01937	8.31497	8.15307	6.34847	4.6063	9.03609	8.6408	9.21535	2.21622	4.33435	5.2348	-0.420275	2.50597	2.13726	2.57029	1.39483	0.263061	8.47e-20	5.18e-13	2.43e-21	2.09e-05	0.515995	2.61e-19	1.54e-12	6.77e-21	3.9e-05
		AT1G29630	1.72359	2.55777	2.49737	3.72485	2.97114	2.32984	13.8627	12.2839	13.0664	12.7392	9.52271	11.3945	18.4069	21.4358	12.3323	8.05899	8.81816	7.27056	0.407805	2.50324	2.29519	2.88103	1.83965	0.159942	1.52e-23	1.13e-18	2.67e-32	1.3e-11	0.391745	5.31e-23	4.32e-18	9.93e-32	3.43e-11
		AT1G80720	1.60047	1.40265	1.10994	1.01587	0.614718	1.47148	9.29256	6.6684	7.29681	7.6435	5.07878	6.06092	9.03609	11.6318	10.0285	3.02212	4.33435	3.48987	-0.438159	2.47358	2.18429	2.84165	1.4176	0.242999	1.3e-20	2.67e-14	1.45e-29	1.05e-05	0.498899	4.1e-20	8.43e-14	5.02e-29	1.99e-05
		AT1G78650	1.72359	4.20794	5.13348	3.04761	2.66378	2.69771	18.8898	21.9355	21.042	16.1363	12.0621	12.6067	25.2676	28.9134	26.1553	10.4767	13.8998	12.2145	-0.392051	2.46405	1.88597	2.81991	1.73908	0.131042	2.05e-32	1.88e-17	7.31e-44	1.11e-14	0.342634	9.44e-32	6.82e-17	3.63e-43	3.34e-14
		AT4G02460	2.21604	1.8977	2.08114	2.25749	0.512265	1.71672	11.73	11.231	11.1997	9.1722	10.1576	9.9399	12.3828	15.4537	13.0099	5.84276	6.57626	6.97974	-0.472428	2.46276	2.24045	2.69449	1.65795	0.130119	3.88e-29	1.7e-21	3.12e-37	9.74e-11	0.341076	1.62e-28	7.36e-21	1.32e-36	2.45e-10
		AT5G38110	1.35425	0.825086	1.24868	0.451497	0.204906	0.613116	6.55049	6.6684	5.26049	4.75596	4.44393	4.12142	9.03609	15.1214	10.9771	2.61917	4.93219	2.32658	-1.37465	2.45711	2.00094	3.35661	1.66166	0.0057912	1.4e-14	8.71e-09	2.38e-30	4.42e-06	0.0394726	3.6e-14	2.06e-08	8.43e-30	8.62e-06
		AT5G14530	1.8467	1.56766	2.77485	1.46737	1.02453	1.34885	10.3589	7.19486	12.0482	9.1722	9.09948	12.3643	14.2235	17.7801	12.6033	10.0737	11.9568	9.30632	-0.633421	2.29417	2.33529	2.85383	2.41141	0.0706695	7.52e-18	1.1e-17	3.98e-29	4.54e-19	0.230316	2.18e-17	4.02e-17	1.37e-28	1.64e-18
		AT3G23020	0.492453	0.57756	0.554971	0.564372	0.717171	0.367869	2.8944	2.10581	3.05448	2.20812	2.751	0.969747	2.17536	4.81891	3.52352	1.6118	2.09245	0.872467	0.0408673	2.25963	1.85935	2.6156	1.56985	0.938379	2.95e-08	4.24e-05	7.27e-12	0.000939162	1	5.89e-08	7.94e-05	1.53e-11	0.00155678
		AT1G08130	7.01746	9.571	11.2382	8.46557	6.45454	8.33837	42.6544	50.1885	38.8597	31.4233	25.6055	34.1836	48.8618	53.5065	43.6374	17.5283	21.3728	22.3933	-0.253687	2.23585	1.71307	2.36112	1.14886	0.180036	2.6e-40	9.37e-23	2.64e-45	2.4e-10	0.420149	1.51e-39	4.26e-22	1.36e-44	5.92e-10
		AT2G41460	2.46227	1.73268	1.80366	1.35449	1.94661	1.10361	8.68321	8.24776	8.14527	9.00234	6.98332	8.00041	6.6934	7.14527	7.58911	5.03687	8.51924	5.81645	-0.391972	2.06857	2.02047	1.8235	1.76458	0.213936	4.17e-18	5.92e-16	6.24e-14	8.62e-12	0.471336	1.22e-17	2.02e-15	1.4e-13	2.29e-11
		AT5G03700	3.81651	5.7756	5.96594	5.41797	7.47907	6.74427	28.487	16.1446	20.7026	26.3276	21.7964	23.5164	9.03609	7.14527	11.7902	16.9239	18.5331	18.9035	0.33826	2.05897	2.19683	0.820696	1.80642	0.161127	1.26e-19	9.12e-22	0.000642662	1e-14	0.393684	3.87e-19	3.99e-21	0.000982397	3.02e-14
		AT2G31270	4.30897	7.42578	3.8848	6.32096	6.14718	6.00853	20.1085	22.462	23.248	12.5693	9.73432	11.3945	24.7656	31.9045	24.5291	9.06636	7.1741	7.56138	0.195067	2.00908	1.05969	2.28865	0.560787	0.371626	5.31e-24	1.25e-06	1.1e-31	0.0151997	0.608501	1.88e-23	2.6e-06	4.01e-31	0.0225351
		AT4G27510	0.246227	0.412543	0.554971	0.338623	0.102453	0.490492	2.28506	1.05291	1.35755	0.849278	0.634847	0.72731	4.35071	3.32338	1.62624	0.805899	1.19568	0.872467	-0.395165	1.94042	0.868462	2.81749	1.28431	0.532257	3.01e-05	0.14751	4.54e-13	0.020121	0.770498	5.18e-05	0.195025	9.9e-13	0.0294501
		AT2G29570	8.24859	7.26076	10.267	8.3527	5.83982	8.33837	25.745	31.0607	37.8416	16.6458	13.5434	19.1525	36.479	50.0169	38.0811	11.4841	17.0385	12.5054	-0.176429	1.88162	0.948623	2.25618	0.71819	0.424485	7.3e-20	1.31e-05	2.82e-28	0.00113779	0.664742	2.26e-19	2.53e-05	9.46e-28	0.00187257
		AT2G20250	1.8467	1.40265	1.52617	0.902995	1.02453	0.858362	5.94115	4.38711	6.95742	5.94494	5.07878	2.90924	9.5381	9.13931	7.99567	3.22359	2.39137	4.07151	-0.731478	1.86192	1.59886	2.45291	0.971174	0.0466331	4.14e-12	4.45e-08	1.17e-23	0.00271463	0.172454	9.69e-12	1.01e-07	3.45e-23	0.00432513
		AT3G51450	40.3812	35.9738	40.6516	63.6611	62.8037	53.8315	131.924	152.496	138.13	105.65	97.9781	105.702	64.7586	53.3403	52.1751	101.946	94.7579	75.9047	0.635617	1.84897	1.4074	0.514601	1.24396	1.27e-06	5.75e-45	2.56e-26	0.000115916	8.43e-21	4.42e-05	3.82e-44	1.33e-25	0.000184397	3.25e-20
		AT3G01330	1.10802	0.412543	0.693714	1.01587	0.512265	0.735739	1.67571	2.45678	3.56356	1.18899	1.48131	1.45462	6.86074	7.64378	5.96287	0.402949	0.896762	1.74493	0.111973	1.8368	0.9516	3.22549	0.424275	0.806089	8.52e-07	0.0394184	1.12e-28	0.402384	0.980257	1.59e-06	0.0570945	3.81e-28	0.472634
		AT1G77470	4.67831	5.6931	3.46857	5.86946	3.4834	4.90492	17.9758	16.671	15.2724	14.098	13.1202	11.1521	19.9129	21.4358	21.6832	12.8944	10.3128	9.88796	-5.97e-06	1.8019	1.43939	2.1154	1.23174	0.999747	1.52e-21	1.03e-12	6.02e-31	2.7e-09	1	4.96e-21	3.02e-12	2.16e-30	6.35e-09
		AT4G25540	0.246227	0.825086	1.10994	0.79012	1.02453	0.858362	2.74207	3.15872	1.86662	2.88754	1.90454	1.21218	3.51404	3.65572	2.0328	1.6118	1.79352	1.74493	0.29961	1.79803	1.50066	1.99102	1.23364	0.499249	2.35e-06	0.000350179	4.55e-08	0.0048974	0.738661	4.29e-06	0.000612504	8.41e-08	0.00762789
		AT4G22250	0	0.57756	0.416228	0.451497	0.204906	0.122623	0.457011	1.40387	2.03632	0.509567	0.423232	0.242437	2.00802	1.16318	1.62624	0.402949	0.448381	0.290822	-0.427047	1.76888	0.168119	2.07063	0.146434	0.543874	0.0015597	0.82358	9.18e-05	0.846122	0.780062	0.00242426	0.90143	0.000146872	0.927203
		AT4G14970	1.10802	2.97031	2.49737	2.93473	4.71284	4.41443	5.63647	8.24776	6.95742	4.5861	4.44393	3.87899	10.0401	12.2965	9.35087	2.21622	3.13867	4.07151	0.83532	1.59836	0.933274	2.18169	0.447984	0.00283281	4.9e-09	0.00226579	2.38e-17	0.170849	0.0232899	1.01e-08	0.00369983	5.91e-17	0.219197
		AT2G46040	3.6934	3.30035	2.9136	4.62785	4.91775	3.92394	11.5776	9.47615	8.99374	10.1913	10.5808	9.9399	10.5421	8.14229	13.2809	4.43244	7.9214	5.52563	0.449805	1.58971	1.6246	1.6641	0.89744	0.0709141	1.22e-11	1.54e-11	5.56e-13	0.000581684	0.231016	2.8e-11	4.26e-11	1.21e-12	0.000979554
		AT1G49540	4.67831	7.34327	8.74079	4.8536	4.20058	6.00853	24.5263	18.9523	19.0056	20.7224	21.3732	13.8189	25.4349	24.593	24.1225	8.05899	12.4052	11.6329	-0.460634	1.58512	1.43888	1.80598	0.644824	0.0492283	7.97e-14	3.48e-11	7.15e-18	0.00509188	0.179014	1.99e-13	9.46e-11	1.8e-17	0.00791896
		AT5G13960	3.57029	4.29045	5.27222	3.72485	2.56133	3.55607	12.187	13.5123	13.7451	10.7009	9.94594	7.03066	16.2315	27.4179	23.1739	7.05161	11.2095	11.0513	-0.406769	1.5827	1.09685	2.32298	1.17485	0.131583	4.29e-11	1.59e-05	1.01e-23	3.44e-06	0.343605	9.63e-11	3.07e-05	3.01e-23	6.74e-06
		AT2G46380	0.861793	0.330035	0.138743	0.677246	0.512265	0.490492	1.82804	1.22839	0.678773	0.509567	1.05808	0	1.33868	1.82786	1.62624	0.201475	0	0	0.350273	1.48644	0.298906	1.79926	-2.41819	0.524579	0.00294709	0.645978	0.000115359	0.0203645	0.763131	0.00447726	0.728903	0.000183563	0.0297929
		AT3G17030	2.09293	2.22773	3.05234	1.80599	1.43434	2.08459	6.39816	7.01937	6.95742	6.62437	6.7717	4.6063	7.53008	9.63781	8.94431	3.02212	2.54083	2.32658	-0.444376	1.47896	1.33322	1.81973	0.148985	0.116269	8.17e-11	5.19e-08	1.18e-17	0.618967	0.316485	1.81e-10	1.17e-07	2.95e-17	0.700162
		AT2G23150	64.6345	57.756	82.4132	40.409	28.8918	36.4191	221.193	151.794	185.984	318.139	311.075	291.894	143.573	129.778	199.756	213.765	228.674	253.888	-0.944901	1.44453	2.17187	1.18278	1.78034	1.98e-05	5.32e-11	3.9e-22	6.65e-08	1.12e-15	0.000468756	1.19e-10	1.72e-21	1.22e-07	3.51e-15
		AT3G56870	2.33915	2.31024	1.9424	1.12874	1.33189	1.22623	8.2262	4.91356	4.9211	3.73682	3.38585	3.63655	8.70142	12.9612	10.8416	2.82064	3.58705	2.32658	-0.830592	1.44227	0.693769	2.25202	0.457223	0.0132592	6.39e-08	0.0242814	1.91e-20	0.150431	0.0718806	1.26e-07	0.0359996	5.17e-20	0.195754
		AT1G65470	8.86416	10.5611	7.49211	10.2716	10.7576	7.72526	22.2412	22.6375	23.0783	10.3612	9.52271	8.48528	35.475	41.8746	33.7444	6.44719	9.11708	12.2145	0.0870436	1.30609	0.0657441	1.9905	0.000349323	0.631897	4.34e-14	0.741967	5.51e-33	0.998791	0.848242	1.1e-13	0.821372	2.08e-32	1
		AT3G57570	7.63303	9.15846	9.15702	6.99821	6.24964	4.65968	21.9365	20.5317	20.3632	28.196	25.6055	24.4861	27.6103	22.1005	22.3608	22.1622	26.0061	26.7557	-0.524264	1.26399	1.59319	1.43482	1.5322	0.00326646	5.38e-16	1.46e-24	4.57e-21	1.54e-22	0.0259501	1.46e-15	7.15e-24	1.26e-20	6.32e-22
		AT1G21690	7.87925	7.83832	6.79839	6.88533	4.61039	6.13116	16.7571	19.8297	18.1572	18.0047	14.8131	16.0008	21.0842	20.9373	19.7859	12.4914	13.0031	12.2145	-0.36399	1.25999	1.11438	1.41417	0.752744	0.0384076	2.62e-16	7.31e-12	3.13e-21	1.03e-05	0.153502	7.19e-16	2.05e-11	8.68e-21	1.96e-05
		AT2G47680	7.87925	8.16835	6.93714	23.8165	25.9206	24.5246	16.1477	18.9523	16.1209	11.3803	13.1202	12.8491	19.4109	22.1005	22.3608	6.85014	8.81816	7.56138	1.68463	1.13132	0.677721	1.43387	0.035774	1.9e-35	7.75e-14	5.57e-05	2.75e-23	0.846521	1.25e-32	1.94e-13	0.000103473	8.07e-23	0.927577
		AT1G67500	7.63303	10.2311	9.15702	7.56258	8.2987	6.3764	17.5188	20.5317	21.8904	19.8731	14.3899	16.7281	19.9129	20.7711	19.3793	12.6929	15.5439	18.3218	-0.280548	1.12466	0.912229	1.10733	0.765636	0.121999	2.21e-11	2.21e-07	3.2e-11	1.93e-05	0.326632	5.03e-11	4.8e-07	6.6e-11	3.61e-05
		AT1G34770	2.33915	4.04292	3.19108	2.25749	2.35642	2.69771	5.48413	8.07228	7.80589	6.62437	5.29039	6.30335	11.0441	10.801	13.0099	5.03687	6.4268	4.65316	-0.42309	1.09794	0.891482	1.79722	0.760152	0.108026	2.27e-06	0.000341739	2.35e-17	0.00265242	0.301181	4.15e-06	0.000598358	5.83e-17	0.00423082
		AT3G16730	4.92453	6.10564	5.13348	5.07934	4.61039	4.90492	10.8159	9.47615	10.8604	7.47364	6.98332	5.33361	13.3868	15.6199	14.0941	3.82802	5.38057	4.36234	-0.165175	0.917471	0.29119	1.35928	-0.230377	0.387766	2.39e-07	0.156135	1.79e-16	0.301782	0.626103	4.58e-07	0.204724	4.34e-16	0.364614
		AT3G63010	50.4765	50.6603	54.5259	59.3719	62.2915	66.4617	83.633	106.343	101.816	46.7103	61.157	55.7604	72.4561	58.6577	53.1238	44.9288	47.2295	47.6949	0.28175	0.899794	0.0701562	0.21295	-0.140542	0.0319223	8.24e-12	0.607452	0.110207	0.30913	0.134424	1.9e-11	0.688777	0.14108	0.372905
		AT1G15660	7.14057	6.76571	5.8272	4.96647	5.12265	4.41443	15.9954	10.1781	10.3513	9.00234	8.25301	7.03066	24.4309	22.7652	21.2766	7.05161	5.23111	5.2348	-0.438234	0.883628	0.306585	1.75448	-0.164591	0.0374576	5.66e-06	0.153831	3.18e-22	0.471785	0.15084	1.01e-05	0.202018	9.05e-22	0.544895
		AT3G50380	23.0222	23.7625	23.5863	20.0916	26.1255	16.6767	52.861	37.2027	32.4114	46.7103	42.1115	37.8201	38.8217	44.0348	46.2123	28.4079	34.5253	34.0262	-0.15074	0.795937	0.851919	0.847338	0.474775	0.38063	2.78e-06	6.93e-07	5.38e-07	0.0065354	0.618563	5.06e-06	1.46e-06	9.52e-07	0.0100492
		AT1G68200	0.246227	0.330035	0.416228	0.451497	1.12698	0.613116	0.457011	0.175484	1.01816	0.339711	0.634847	0.484873	1.33868	0.664677	0.677599	1.20885	1.04622	0.290822	1.14643	0.710457	0.512936	1.3462	1.45282	0.0415663	0.279257	0.476666	0.0206375	0.0172709	0.160759	0.334409	0.550848	0.0284632	0.0254481
		AT1G31020	4.43208	4.45547	4.57851	3.72485	2.97114	3.80132	7.46452	5.96647	8.48466	6.45451	8.25301	7.03066	8.53409	9.80398	10.0285	8.26046	10.3128	8.72467	-0.357233	0.699573	0.683097	1.05059	1.05282	0.097634	0.000492066	0.00125814	2.26e-08	1.29e-07	0.283619	0.000790389	0.00209846	4.22e-08	2.78e-07
		AT3G54650	24.1302	28.9605	27.8873	21.1075	19.7734	20.2328	39.303	45.6259	47.1747	31.4233	33.4353	39.2747	51.3718	52.1771	41.0625	20.7519	25.7072	24.4291	-0.402611	0.693508	0.352257	0.799433	-0.179317	0.00290812	1.19e-07	0.0100091	6.9e-10	0.209741	0.0237577	2.3e-07	0.0154266	1.36e-09	0.263494
		AT5G06910	18.9595	17.3268	15.8167	15.3509	12.3968	11.6492	26.0496	31.0607	26.9812	24.7989	29.8378	26.4256	34.471	38.8836	36.5904	28.005	22.5685	26.174	-0.396513	0.67931	0.632576	1.04629	0.558718	0.00585818	8.24e-07	8.83e-06	4.19e-15	9.97e-05	0.0397613	1.54e-06	1.73e-05	9.74e-15	0.000177745
		AT5G07950	3.44717	2.8878	5.13348	2.93473	3.38095	2.94295	5.78881	6.6684	5.0908	6.45451	6.13686	7.2731	6.35873	8.47463	9.75743	5.43982	6.4268	4.94398	-0.247362	0.651008	0.832224	1.12851	0.640431	0.323196	0.00667919	0.000672981	4.57e-07	0.0105702	0.557794	0.00986363	0.00114875	8.1e-07	0.0159392
		AT5G40460	5.29387	7.09574	5.68845	7.11108	7.37662	8.58362	8.83555	9.65164	9.8422	5.26552	8.25301	9.21259	21.0842	30.7413	22.9029	13.4988	11.6579	5.2348	0.34128	0.62372	0.292112	1.99897	0.790584	0.160596	0.0117838	0.264984	7.86e-18	0.00156616	0.392753	0.0170465	0.324562	1.98e-17	0.00254785
		AT2G02810	48.9991	44.4722	59.1044	45.827	30.3261	40.343	64.7432	87.9176	77.0407	42.6337	49.3065	47.0327	86.5122	69.4587	76.0266	30.8256	35.721	31.6996	-0.379014	0.586209	-0.13145	0.579846	-0.612156	0.0157163	0.00016352	0.412004	0.000185897	0.000192605	0.0811417	0.000271125	0.483687	0.00029269	0.000335853
		AT4G02070	7.75614	7.75581	7.90834	6.32096	5.22511	3.31082	11.2729	12.2839	10.8604	11.5502	9.73432	9.69747	14.2235	17.7801	14.6361	6.24571	4.93219	5.81645	-0.6355	0.548073	0.416369	0.962204	-0.466794	0.00105822	0.00245908	0.0293536	2.06e-08	0.0305657	0.0109497	0.00376296	0.0430884	3.85e-08	0.0439389
		AT3G20670	33.7331	32.0959	37.5993	34.2009	26.8427	37.5227	39.6076	56.5059	52.4352	46.0309	48.0368	39.2747	69.6114	70.6219	63.9654	23.1696	24.661	17.1585	-0.0607023	0.516529	0.374101	0.95517	-0.629506	0.684578	0.000548132	0.0140102	9.16e-11	0.000100969	0.887257	0.000877784	0.0212715	1.86e-10	0.0001799
		AT4G30840	10.9571	10.3136	10.6832	9.14282	8.81096	8.95149	14.929	16.32	12.8967	10.7009	6.98332	11.1521	13.0521	16.9493	14.9072	5.03687	7.77194	5.52563	-0.237231	0.462273	-0.141621	0.465562	-0.739412	0.158769	0.00537764	0.444295	0.00456667	0.000222742	0.390322	0.00799786	0.516397	0.00660114	0.000386712
		AT3G02920	5.41699	7.26076	6.52091	6.20809	5.43001	4.7823	8.07386	8.77422	9.67251	5.09567	5.07878	2.6668	15.7295	17.6139	13.6875	3.42507	3.13867	4.36234	-0.230656	0.439764	-0.557598	1.23933	-0.858605	0.245195	0.0250226	0.0179118	3.82e-12	0.000506064	0.498899	0.0351308	0.0269006	8.09e-12	0.000856049
		AT1G13330	4.30897	4.7855	5.68845	7.22396	6.45454	8.09312	6.85517	6.84389	5.0908	4.41624	4.65555	5.33361	7.36274	8.47463	6.91151	3.62654	3.43759	3.19905	0.568104	0.35287	-0.038968	0.596121	-0.490689	0.00181915	0.0821632	0.864673	0.00194921	0.0459821	0.0167372	0.108897	0.942288	0.00288685	0.0647826
		AT1G47210	13.05	13.6964	15.4004	16.8183	11.4747	14.8374	15.9954	17.7239	20.0238	14.2679	13.3318	12.8491	40.8297	49.8508	53.1238	11.2826	13.4514	12.5054	0.0407659	0.34577	-0.0487532	1.74783	-0.15471	0.803485	0.0383125	0.784695	8.09e-30	0.391613	0.978472	0.0527933	0.863346	2.83e-29	0.461948
		AT2G46200	4.30897	6.10564	4.99474	5.19222	3.79076	4.16919	6.09348	7.19486	6.27865	5.26552	6.7717	2.90924	8.53409	12.1304	11.7902	5.43982	7.9214	8.14303	-0.24317	0.313961	-0.0414176	1.02765	0.467438	0.310146	0.190814	0.873303	3.89e-06	0.0563428	0.542496	0.239875	0.950666	6.65e-06	0.0783033
		AT1G80190	8.98727	7.92083	8.04708	6.88533	7.99134	5.02755	9.90191	10.0026	8.65435	8.83249	8.25301	7.51554	12.8848	10.6348	14.6361	7.05161	10.4622	10.7604	-0.303461	0.19278	-0.0064752	0.594985	0.192083	0.117415	0.323925	0.975194	0.00135945	0.344382	0.318552	0.384533	1	0.00203712	0.412793
		AT3G58770	0.615567	0.907595	0.554971	0.338623	1.22944	0.858362	0.761685	0.877422	0.848466	2.20812	2.11616	0.72731	1.33868	0.830846	2.0328	0.604424	0.448381	0.872467	0.176843	0.171809	1.2556	0.942934	-0.267905	0.685728	0.722931	0.0029728	0.0223882	0.631406	0.888325	0.80206	0.00480642	0.0307845	0.713034
		AT4G23860	18.0977	18.977	19.2852	21.6719	24.4863	20.2328	20.7178	22.2865	20.5329	17.1554	16.9293	18.1827	29.7856	30.9075	34.9641	12.6929	14.4977	12.5054	0.247213	0.165131	-0.110879	0.73908	-0.475078	0.0416615	0.201242	0.425369	9.37e-10	0.0011173	0.160916	0.251701	0.49746	1.84e-09	0.00183979
		AT3G12280	73.6218	87.1291	82.9682	71.2237	78.2741	85.8362	91.0976	88.4441	84.3375	69.8106	60.9453	59.6394	112.114	116.318	97.0322	42.7126	45.2865	37.5161	-0.0449458	0.107003	-0.352913	0.385319	-0.934893	0.706456	0.375072	0.00456103	0.0012608	4.19e-13	0.905431	0.437561	0.00724908	0.00189474	1.18e-12
		AT4G14365	53.3081	49.6702	46.7563	96.7333	155.114	103.617	59.1068	44.3975	58.2048	97.1574	85.2812	99.8839	25.9369	27.4179	35.0996	114.438	115.682	118.656	1.2547	0.106029	0.915845	-0.782681	1.23277	6.02e-14	0.531812	5.79e-08	7.14e-06	2.86e-13	8.04e-12	0.603222	1.31e-07	1.2e-05	8.11e-13
		AT5G18620	65.2501	67.6571	63.8217	44.6982	52.1486	41.9371	73.4265	69.1408	68.2167	48.4088	44.0161	43.1537	101.07	116.983	89.4431	36.8699	32.8813	31.6996	-0.495036	0.092696	-0.533292	0.612223	-0.939842	3.06e-05	0.43402	1.86e-05	1.41e-07	2.73e-13	0.000668384	0.498515	3.57e-05	2.55e-07	7.75e-13
		AT2G30590	33.4868	29.4556	39.4029	28.3315	21.2078	31.1463	26.8113	36.1498	39.5385	13.2487	14.8131	16.2433	43.3398	45.0318	41.7401	11.2826	13.7504	17.1585	-0.332234	-0.00128121	-1.20793	0.322862	-1.2785	0.0439719	0.993859	4.53e-11	0.0485273	4.94e-12	0.166416	1	1.22e-10	0.0646244	1.33e-11
		AT5G15540	36.0722	35.8087	41.2066	32.2821	34.0144	27.0997	37.7796	37.5536	33.7689	35.33	36.3979	32.0016	39.1564	40.5453	38.7587	24.3784	28.6964	26.7557	-0.260315	-0.0524323	-0.1151	0.0428169	-0.478415	0.0222707	0.653419	0.340359	0.709664	0.000131547	0.104007	0.730156	0.408333	0.781088	0.00023209
		AT2G24490	25.9769	12.5413	14.568	20.0916	15.5729	15.0826	14.929	17.8994	14.7633	8.15307	7.82978	6.06092	22.9249	29.4119	24.2581	8.66341	8.6687	5.52563	-0.0490811	-0.156828	-1.24551	0.507481	-1.16083	0.826731	0.495324	8.32e-07	0.023313	3.74e-06	0.99417	0.564212	1.74e-06	0.0319704	7.32e-06
		AT1G19100	7.75614	10.8086	9.43451	8.01408	8.81096	8.95149	8.37854	9.65164	7.4665	8.83249	8.88786	7.2731	9.5381	13.2935	12.1968	6.24571	6.57626	9.88796	-0.127062	-0.15801	-0.167846	0.281988	-0.353663	0.483862	0.413148	0.404566	0.121538	0.0873767	0.724324	0.475998	0.475733	0.154763	0.118377
		AT1G33420	30.5321	25.9902	24.1412	38.8288	36.4733	35.5607	25.5926	20.3562	20.0238	41.6146	44.8625	29.5773	25.1003	26.9194	23.1739	19.3416	17.0385	12.7962	0.466452	-0.291771	0.533049	-0.131969	-0.677605	0.00132238	0.0602043	0.000401732	0.387074	3.93e-05	0.0130436	0.0811384	0.000699382	0.44214	7.19e-05
		AT3G24340	0.246227	0.165017	0.554971	0.338623	0.204906	0.367869	0.457011	0	0.169693	0	0.211616	0	0.33467	0.166169	0.27104	0.402949	0.14946	0	0.0363127	-0.388156	-1.84797	-0.195535	-0.506704	0.9578	0.636849	0.102148	0.801544	0.570718	1	0.712947	0.139376	0.871365	0.649565
		AT3G20490	15.3892	14.5215	14.568	14.4479	11.2698	10.7908	12.187	10.5291	11.1997	13.9282	15.448	11.637	15.3948	16.6169	17.211	8.46193	8.22032	7.27056	-0.27491	-0.391372	-0.106256	0.122725	-0.862064	0.053803	0.0111871	0.494563	0.39181	5.77e-07	0.190464	0.0162117	0.570102	0.447107	1.19e-06
		AT3G15620	1.96981	1.73268	2.35863	2.25749	3.2785	1.22623	1.06636	1.57936	1.69693	1.5287	3.17424	0.969747	3.3467	1.99403	1.76176	1.6118	0.597841	1.45411	0.209025	-0.47065	-0.0639405	0.20408	-0.775773	0.541849	0.239001	0.872153	0.572037	0.0786717	0.779859	0.293683	0.94967	0.637255	0.107159
		AT3G55640	37.7958	33.086	38.9867	38.2644	32.6825	33.3535	22.3935	23.5149	27.8297	27.007	26.8752	23.0315	21.9209	21.9343	25.0712	17.3268	21.6718	15.4136	-0.0618363	-0.576926	-0.501089	-0.690116	-0.963489	0.622239	1.8e-05	0.000267208	2.84e-07	2.02e-11	0.842434	3.13e-05	0.000471414	5.08e-07	5.25e-11
		AT1G47870	30.0397	36.1388	33.0208	25.8482	24.6912	28.4486	24.8309	17.022	22.9086	18.3444	15.448	15.2735	33.467	29.0796	27.7816	16.118	16.889	18.6126	-0.327403	-0.620322	-1.00857	-0.171009	-0.942644	0.0148947	1.32e-05	3.5e-11	0.211103	5.2e-10	0.0779973	2.31e-05	9.5e-11	0.258664	1.27e-09
		AT5G47220	116.465	135.149	142.628	141.883	137.287	193.131	99.7808	73.5279	78.0589	132.997	142.206	96.7322	106.425	102.526	103.537	87.037	94.7579	88.1192	0.268226	-0.654198	-0.0816019	-0.363941	-0.532023	0.102606	9.26e-05	0.623363	0.0283664	0.00153538	0.291118	0.000155684	0.705579	0.0385955	0.00249993
		AT3G07610	39.8887	44.8847	37.3218	43.118	45.6941	39.6073	26.0496	27.3756	21.7207	31.0836	27.0868	24.7285	18.2395	22.7652	22.3608	21.5578	21.8212	25.0107	0.0754808	-0.711969	-0.553707	-0.97688	-0.840976	0.530694	5.39e-08	3.07e-05	1.73e-13	8.18e-10	0.769237	1.06e-07	5.8e-05	3.83e-13	1.97e-09
		AT1G66740	25.6076	26.7328	26.7774	25.7353	25.2035	25.1377	16.6047	15.0917	15.7815	18.1745	20.3151	16.4857	18.4069	18.6109	22.3608	14.5062	12.5547	16.8677	-0.0498418	-0.740726	-0.52083	-0.434481	-0.870429	0.661369	1.01e-08	7.43e-05	0.000414826	2.7e-10	0.871161	2.05e-08	0.00013682	0.000640823	6.67e-10
		AT2G44980	21.5448	23.1024	21.2276	21.6719	18.7489	23.0531	8.98789	12.8104	8.48466	11.5502	11.2156	11.637	7.86475	9.63781	6.36943	15.715	12.1063	18.6126	-0.0517259	-1.13523	-0.938435	-1.50611	-0.52896	0.740688	1.5e-10	1.83e-07	1.27e-16	0.00230143	0.931396	3.3e-10	4.01e-07	3.09e-16	0.00369083
		AT4G31400	5.5401	4.62048	7.07588	6.77246	3.79076	6.13116	2.43739	2.63226	2.20601	3.0574	3.38585	3.63655	7.02807	6.4806	6.36943	1.41032	2.09245	0.872467	-0.0209302	-1.21726	-0.753721	0.202342	-1.8145	0.926287	1.31e-05	0.00628043	0.380548	1.67e-08	1	2.3e-05	0.00985282	0.43534	3.77e-08
		AT5G12930	112.772	150.826	117.376	121.566	116.284	109.748	54.0797	46.1524	43.9505	75.9254	72.161	79.2768	26.9409	25.9224	30.0854	77.9707	74.2818	78.5221	-0.127756	-1.40889	-0.746995	-2.22675	-0.714324	0.305976	2.22e-26	8.96e-09	8.21e-58	3.87e-08	0.5406	8.49e-26	2.12e-08	5.87e-57	8.55e-08
		AT4G23210	54.293	76.238	57.3008	101.023	126.632	85.8362	23.9169	17.5484	16.4602	64.5451	42.5348	61.8213	4.01604	3.82189	3.388	31.43	23.4653	25.3016	0.743025	-1.70176	-0.154053	-4.09552	-1.21847	5.26e-05	1.12e-17	0.411981	1.76e-65	5.71e-10	0.00103028	3.24e-17	0.483677	1.52e-64	1.39e-09
		AT4G15130	95.4128	91.8321	91.2927	101.813	117.104	103.617	17.5188	19.4788	16.2905	18.1745	18.4106	11.8794	14.8928	18.6109	16.94	9.46931	8.51924	13.087	0.219761	-2.392	-2.50227	-2.49118	-3.19883	0.0543306	1.15e-69	2.34e-70	1.77e-75	3.41e-97	0.191671	1.4e-68	4.89e-69	1.91e-74	1.16e-95
		AT5G22220	71.7751	72.1951	65.7641	68.6276	60.3449	58.3686	13.8627	11.9329	12.3876	22.9305	23.4893	14.3038	12.2155	13.9582	13.4165	12.0885	10.4622	13.087	-0.156619	-2.45991	-1.77009	-2.4321	-2.56696	0.188682	3.62e-65	3.94e-37	1.87e-65	3.52e-64	0.431826	3.96e-64	3.04e-36	1.62e-64	5.25e-63
		AT5G49520	693.374	682.924	609.636	821.951	862.347	874.793	142.283	70.1937	78.0589	192.616	191.512	128.249	89.6916	96.7105	118.986	157.352	186.825	187.29	0.373679	-2.77683	-1.95263	-2.72792	-1.88786	0.11774	2.5e-27	3.73e-15	1.46e-26	2.58e-14	0.318996	9.85e-27	1.23e-14	4.69e-26	7.65e-14
		AT3G04630	168.542	121.948	156.779	158.137	138.824	139.668	22.6982	13.6878	19.345	28.8754	30.0494	15.5159	18.7415	17.4478	21.4121	16.7224	15.9923	15.1228	-0.0257215	-3.00303	-2.57231	-2.97913	-3.20497	0.883412	1.11e-51	1.33e-39	2e-51	2.89e-55	1	8.74e-51	1.11e-38	1.22e-50	3.36e-54
		AT3G45930	#N/A	#N/A	#N/A	#N/A	#N/A	#N/A	#N/A	#N/A	#N/A	#N/A	#N/A	#N/A	#N/A	#N/A	#N/A	#N/A	#N/A	#N/A	#N/A	#N/A	#N/A	#N/A	#N/A	#N/A	#N/A	#N/A	#N/A	#N/A	#N/A	#N/A	#N/A	#N/A	#N/A
		AT1G18130	#N/A	#N/A	#N/A	#N/A	#N/A	#N/A	#N/A	#N/A	#N/A	#N/A	#N/A	#N/A	#N/A	#N/A	#N/A	#N/A	#N/A	#N/A	#N/A	#N/A	#N/A	#N/A	#N/A	#N/A	#N/A	#N/A	#N/A	#N/A	#N/A	#N/A	#N/A	#N/A	#N/A

## Sheet: C
Supplemental Data. Sakamoto et al. (2022). Plant Cell.
	Supplemental Data S10: Expression data for cell cycle genes during the first week of protoplast culture in the WT and nph4-1 arf19-1 protoplasts.
	C
		AGI code	Reads Per Million																		Results with TMM-normalized data
			rep12_Day0_WT	rep13_Day0_WT	rep14_Day0_WT	rep12_Day0_arf	rep13_Day0_arf	rep14_Day0_arf	rep12_Day4_WT	rep13_Day4_WT	rep14_Day4_WT	rep12_Day4_arf	rep13_Day4_arf	rep14_Day4_arf	rep12_Day6_WT	rep13_Day6_WT	rep14_Day6_WT	rep12_Day6_arf	rep13_Day6_arf	rep14_Day6_arf	logFC_Day0_arf/Day0_WT	logFC_Day4_WT/Day0_WT	logFC_Day4_arf/Day0_WT	logFC_Day6_WT/Day0_WT	logFC_Day6_arf/Day0_WT	PValue_Day0_arf/Day0_WT	PValue_Day4_WT/Day0_WT	PValue_Day4_arf/Day0_WT	PValue_Day6_WT/Day0_WT	PValue_Day6_arf/Day0_WT	FDR_Day0_arf/Day0_WT	FDR_Day4_WT/Day0_WT	FDR_Day4_arf/Day0_WT	FDR_Day6_WT/Day0_WT	FDR_Day6_arf/Day0_WT
		AT1G70710	0.123113	0	0	0.112874	0.102453	0.122623	220.736	265.157	192.771	32.952	25.8171	40.002	441.597	531.741	381.759	31.43	50.8165	39.8427	1.25335	11.9996	9.22548	12.9745	9.55028	0.298054	7.19e-162	7.58e-83	8.67e-191	1.49e-91	0.536402	6.67e-160	2.19e-81	9.06e-189	4.43e-90
		AT5G16250	0	0	0	0	0.204906	0	35.0375	46.1524	32.072	1.69856	4.23232	1.93949	111.612	138.585	110.855	7.45456	9.71492	7.56138	2.3384	10.9893	7.1416	12.6401	8.84068	0.0931784	3.15e-121	9.92e-18	2.45e-197	2.73e-46	0.27675	1.18e-119	3.65e-17	2.89e-195	2.44e-45
		AT4G31840	0	0	0	0.112874	0	0	23.1552	44.222	28.1691	1.69856	5.29039	2.42437	121.987	159.522	133.08	8.26046	8.81816	9.30632	1.60014	10.7422	7.39312	12.84	8.90674	0.23489	3.15e-82	3.87e-19	3.79e-138	8.63e-41	0.495397	5.16e-81	1.51e-18	1.54e-136	6.48e-40
		AT3G02640	0	0	0	0	0	0	20.5655	39.8349	23.757	1.69856	2.751	2.6668	60.0733	71.9513	55.5631	4.63392	4.63327	2.6174	0	10.5589	6.98825	11.6953	7.81212	1	3.41e-76	2.75e-15	1.57e-104	6.81e-24	1	4.85e-75	9.11e-15	3.2e-103	2.93e-23
		AT1G50110	0	0	0	0	0	0.122623	22.8506	25.9717	26.4721	7.6435	9.52271	9.45503	37.985	41.21	36.0483	3.82802	4.78273	4.94398	1.6003	10.3999	8.89691	10.9917	7.94793	0.234167	9.15e-131	2.24e-54	1.41e-174	1.17e-30	0.495397	4.23e-129	3.01e-53	1.1e-172	6.34e-30
		AT3G02120	0	0	0	0	0	0	17.2141	32.6401	23.4177	1.01913	3.59747	2.90924	67.7707	83.5831	79.2791	5.43982	4.03543	6.39809	0	10.3591	7.04342	11.9947	8.14246	1	6.39e-69	1.4e-15	3.9e-107	1.48e-27	1	7.64e-68	4.68e-15	8.32e-106	7.2e-27
		AT5G48310	0	0	0	0	0	0	11.1206	22.111	13.4058	0.339711	1.69293	1.21218	41.8338	59.4886	41.7401	1.00737	2.98921	1.74493	0	9.70789	5.83291	11.3045	6.78087	1	6.34e-43	9.82e-08	3.36e-65	1.01e-12	1	3.98e-42	2.18e-07	2.88e-64	2.8e-12
		AT5G17160	0	0	0	0	0	0	14.015	15.4426	11.1997	2.37798	1.69293	0.484873	34.3037	42.3731	27.104	1.6118	2.39137	2.6174	0	9.514	6.45941	10.8394	6.91217	1	2.98e-54	1.56e-11	1.06e-85	8.3e-15	1	2.48e-53	4.3e-11	1.42e-84	2.51e-14
		AT1G28290	0	0	0	0	0	0	13.4057	19.4788	7.29681	4.07653	3.38585	3.15168	80.4881	137.09	57.0539	9.26783	14.1987	9.59714	0	9.49567	7.59945	12.2438	9.24786	1	1.14e-35	1.13e-17	6.2e-67	8.12e-33	1	5.82e-35	4.14e-17	5.55e-66	4.72e-32
		AT3G42725	0	0	0	0	0	0	7.92153	15.7936	9.16343	0.849278	1.69293	0.484873	31.459	39.8806	31.7116	1.6118	1.4946	1.16329	0	9.20116	5.80961	10.8315	6.32703	1	8.01e-46	5.74e-08	2.28e-80	1.27e-10	1	5.46e-45	1.3e-07	2.76e-79	3.18e-10
		AT2G25060	0	0	0	0	0	0	7.46452	16.4955	7.29681	0.339711	2.96262	2.18193	25.1003	27.5841	21.2766	2.4177	2.24191	1.74493	0	9.13042	6.58377	10.3529	6.89838	1	2.37e-31	6.83e-11	3.83e-44	9.3e-13	1	1.06e-30	1.82e-10	1.91e-43	2.57e-12
		AT5G36710	0	0	0	0	0	0	9.14022	14.5652	7.4665	0.169856	0.634847	1.45462	21.7536	23.596	18.5662	1.41032	2.24191	1.74493	0	9.12774	5.25931	10.1419	6.66202	1	4.81e-40	7.8e-06	1.2e-56	2.1e-12	1	2.77e-39	1.53e-05	8.34e-56	5.72e-12
		AT5G36800	0	0	0	0	0	0	9.14022	14.5652	7.4665	0.169856	0.634847	1.45462	21.7536	23.596	18.5662	1.41032	2.24191	1.74493	0	9.12774	5.25931	10.1419	6.66203	1	4.79e-40	7.8e-06	1.19e-56	2.1e-12	1	2.76e-39	1.53e-05	8.27e-56	5.72e-12
		AT5G66230	0	0	0	0	0	0	8.2262	13.3368	6.95742	0.849278	0.846463	0.484873	27.1083	30.7413	21.5477	2.01475	1.34514	1.45411	0	8.99947	5.36675	10.4541	6.4629	1	4.21e-37	3.51e-06	9.11e-60	4.87e-11	1	2.24e-36	7.07e-06	6.85e-59	1.24e-10
		AT1G02730	0.246227	0	0.138743	0	0	0	50.5759	85.4609	56.1684	4.75596	10.3692	3.63655	185.742	239.948	178.209	9.87226	13.4514	11.3421	-2.79892	8.95298	5.60984	10.5832	6.51375	0.0444641	8.43e-98	5.68e-27	1.44e-139	3.41e-42	0.167617	1.99e-96	3.03e-26	6.01e-138	2.69e-41
		AT5G33300	0	0	0	0.225749	0	0	7.76919	9.65164	8.48466	2.20812	2.53939	2.18193	21.2515	24.0945	19.2438	1.6118	4.03543	3.78069	2.3401	8.86132	6.97703	10.1559	7.44049	0.0930495	2.26e-48	4.19e-16	2.14e-88	3.47e-21	0.276604	1.64e-47	1.44e-15	3.03e-87	1.35e-20
		AT4G33260	0	0.0825086	0	0.338623	0.102453	0.122623	15.2337	35.4478	19.6844	0.849278	3.38585	3.15168	57.2286	68.794	45.1281	4.83539	4.03543	2.03576	1.91726	8.73732	5.45427	9.99888	6.12009	0.0890068	1.89e-48	1.87e-12	3.56e-66	9.27e-18	0.269769	1.38e-47	5.4e-12	3.12e-65	3.17e-17
		AT1G03780	0	0	0	0.225749	0.102453	0.122623	7.15984	10.88	5.26049	0.849278	0.846463	0.242437	23.0922	24.0945	14.7717	1.20885	1.79352	0.872467	3.19056	8.70902	5.22844	10.0947	6.2396	0.0187253	2.16e-32	9.7e-06	4.14e-52	8.44e-10	0.0919018	9.96e-32	1.9e-05	2.55e-51	2.03e-09
		AT1G49870	0	0	0	0	0	0	7.0075	9.47615	6.44834	0.509567	1.48131	0	23.9289	27.9164	18.4307	2.01475	1.94298	2.03576	0	8.6863	5.23622	10.2769	6.77724	1	1.89e-36	7.62e-06	1.48e-66	1.59e-13	1	9.9e-36	1.5e-05	1.31e-65	4.56e-13
		AT4G05190	0	0	0	0.112874	0.102453	0	6.70283	11.231	4.75141	1.69856	1.69293	1.69706	15.0602	21.7682	11.9257	3.22359	3.73651	5.2348	2.33775	8.66975	6.53709	9.74927	7.77211	0.0949247	3.47e-30	3.57e-11	1.27e-43	2.77e-20	0.279469	1.5e-29	9.69e-11	6.29e-43	1.05e-19
		AT3G51740	0	0.330035	0.138743	0.338623	0	0	69.161	102.483	69.0651	5.43538	10.5808	6.54579	264.557	319.543	305.326	19.946	19.4298	24.1383	-0.606038	8.64373	5.22824	10.5086	6.73194	0.51439	1.64e-144	2.79e-33	1.37e-222	9.52e-73	0.753268	9.96e-143	1.88e-32	2.85e-220	1.77e-71
		AT3G55060	0	0	0	0.112874	0.102453	0.122623	6.39816	8.07228	6.78773	2.54783	4.23232	2.6668	14.8928	18.7771	11.9257	3.22359	3.13867	3.78069	2.82678	8.57659	7.41361	9.64982	7.51377	0.0400144	2.36e-40	1.92e-20	2.18e-67	1.12e-21	0.156938	1.37e-39	7.92e-20	1.97e-66	4.46e-21
		AT3G15550	0	0	0	0.112874	0.102453	0	5.94115	9.12518	5.76957	0.169856	0.423232	0.242437	33.467	35.0617	26.5619	0.201475	1.34514	0.581645	2.33898	8.54523	3.97395	10.7136	5.4569	0.0934267	4.56e-38	0.00394517	4.3e-93	1.04e-06	0.277123	2.49e-37	0.00631188	6.76e-92	2.12e-06
		AT5G47500	0	0	0	0.225749	0.512265	0	4.26544	7.72131	7.80589	1.5287	3.17424	1.93949	14.2235	25.7562	22.6318	6.24571	6.72572	9.30632	3.91849	8.4704	6.90126	10.1156	8.64658	0.00210349	1.4e-29	9.31e-14	7.38e-53	4.82e-31	0.0186416	5.91e-29	2.86e-13	4.65e-52	2.65e-30
		AT5G55520	0	0	0	0	0	0	6.24582	7.89679	4.58172	0.169856	0.634847	0.72731	17.2355	17.2816	9.07983	1.20885	1.04622	0.290822	0	8.39642	4.7541	9.58597	5.66829	1	6.65e-27	0.000183079	6.37e-41	3.69e-07	1	2.58e-26	0.000327536	2.96e-40	7.73e-07
		AT4G33270	0.123113	0.0825086	0	0.451497	0.204906	0.245246	20.5655	47.0298	24.6055	1.18899	3.38585	1.69706	68.7747	79.9274	53.2593	7.05161	4.93219	3.19905	1.8072	8.38832	4.5106	9.49862	5.83917	0.0534578	9.02e-56	2.76e-10	3.62e-73	1.97e-21	0.189711	7.79e-55	7.13e-10	3.71e-72	7.75e-21
		AT3G12870	0	0	0	0	0	0	4.72245	8.42325	3.05448	0	0.634847	0.72731	10.7094	13.1274	7.86015	1.20885	0.597841	0.872467	0	8.18118	4.53576	9.12424	5.59304	1	6.93e-31	0.000431607	1.98e-48	3.66e-07	1	3.05e-30	0.00074913	1.11e-47	7.66e-07
		AT5G25090	0	0	0	0	0	0	5.48413	6.6684	3.73325	0.169856	0.423232	0.242437	11.7135	15.6199	10.8416	1.00737	1.19568	0.290822	0	8.1602	3.97398	9.39639	5.67654	1	3e-31	0.00394984	2.34e-56	1.46e-07	1	1.34e-30	0.00631873	1.61e-55	3.13e-07
		AT3G23890	0	0.0825086	0	0.112874	0.204906	0	16.4524	17.7239	10.521	1.86841	2.11616	1.93949	35.475	43.8687	26.2909	2.4177	1.64406	2.6174	1.25699	8.08421	5.1835	9.29757	5.3196	0.297379	1.61e-53	9.28e-12	4.45e-81	9.34e-13	0.536127	1.31e-52	2.59e-11	5.48e-80	2.58e-12
		AT5G01910	0	0	0	0	0	0	4.26544	5.26453	4.41202	1.01913	0.423232	0.242437	8.70142	12.2965	9.62191	1.6118	0.597841	1.16329	0	7.96772	5.09031	9.07898	5.8798	1	2.77e-35	1.36e-05	6.89e-76	7.83e-09	1	1.39e-34	2.63e-05	7.49e-75	1.8e-08
		AT1G23790	0	0	0	0	0	0	3.80843	5.44001	3.90294	0.169856	0.846463	0	9.87277	13.2935	10.7061	1.00737	0.597841	0.290822	0	7.8806	4.27607	9.22582	5.21562	1	5.88e-32	0.0012014	4.55e-75	5.38e-06	1	2.68e-31	0.00200787	4.86e-74	1.04e-05
		AT4G28430	0	0	0	0	0	0	2.28506	6.84389	2.88478	0	1.05808	0.242437	13.5541	13.792	8.13119	0.604424	1.4946	0.581645	0	7.73844	4.53196	9.2844	5.77138	1	4.98e-25	0.000429926	9.38e-54	5.65e-08	1	1.82e-24	0.000746373	6.06e-53	1.24e-07
		AT1G63100	0	0	0	0	0	0	2.58973	6.14195	2.88478	0.169856	0.846463	0.242437	11.3788	16.6169	14.3651	1.20885	1.4946	1.45411	0	7.69849	4.53142	9.55169	6.26375	1	1.47e-21	0.000483083	4.02e-46	5.52e-10	1	4.78e-21	0.000835065	2.12e-45	1.34e-09
		AT3G58650	0	0	0	0	0	0	4.72245	2.80775	2.71509	0.679422	1.48131	0.969747	8.70142	12.2965	7.18255	0.402949	0.896762	0	0	7.54847	5.81377	8.95261	4.89277	1	8.98e-24	3.31e-08	2.23e-51	5.48e-05	1	3.16e-23	7.58e-08	1.35e-50	9.93e-05
		AT4G25240	0	0	0	0	0	0.122623	3.96076	3.86065	2.3757	1.5287	1.90454	1.21218	3.3467	6.31443	4.20112	1.20885	1.04622	1.74493	1.60134	7.52883	6.41643	7.93935	6.13617	0.234704	9.18e-22	2.98e-11	3.12e-27	1.26e-09	0.495397	3.01e-21	8.13e-11	1.02e-26	3.03e-09
		AT3G03130	0	0	0	0	0	0	3.65609	3.86065	2.5454	0.509567	0.211616	0	7.86475	10.801	5.82735	0.604424	0.597841	0.872467	0	7.50681	3.96262	8.75348	5.22363	1	1.04e-19	0.00425893	2.13e-34	9.45e-06	1	3.2e-19	0.00679166	8.38e-34	1.8e-05
		AT3G51280	0.123113	0	0	0	0	0	8.53088	13.3368	6.10895	0.509567	0.423232	0.484873	26.4389	29.7443	22.2253	0.805899	2.09245	3.48987	-1.57488	7.39741	3.16421	8.86165	5.22519	0.245078	1.25e-34	0.00273235	2.93e-57	1.92e-11	0.498899	6.17e-34	0.00443208	2.06e-56	5.01e-11
		AT2G26760	0	0	0	0	0	0	1.67571	4.73808	3.05448	0.339711	0.211616	0.72731	9.20343	11.798	8.67327	0.604424	0.448381	0.581645	0	7.39547	4.52934	9.03366	4.90653	1	5.8e-21	0.000429652	4.16e-49	5.53e-05	1	1.85e-20	0.000746018	2.38e-48	0.000100101
		AT3G55660	0	0	0	0	0.102453	0	3.50375	2.80775	2.5454	0	0.423232	0.484873	12.2155	9.63781	7.99567	1.00737	0.14946	0.581645	1.59973	7.33249	3.97372	9.03183	4.9062	0.234172	1.42e-22	0.00375773	5.69e-66	4.64e-05	0.495397	4.81e-22	0.00602723	4.97e-65	8.44e-05
		AT1G76310	0	0.0825086	0	0	0	0	7.46452	11.9329	5.59987	0.849278	0.634847	0.242437	27.4429	32.5692	23.8515	2.61917	2.69029	1.16329	-1.56612	7.24305	3.51539	8.96724	5.40133	0.245888	5.69e-35	0.00041197	9.33e-66	3.77e-13	0.499102	2.84e-34	0.000716278	8.11e-65	1.06e-12
		AT2G42110	0	0	0	0.112874	0	0	2.8944	3.3342	1.69693	0.169856	0.211616	0	4.35071	5.15124	5.28527	0.201475	0.448381	0	1.59997	7.16456	3.06149	8.04409	3.95063	0.234049	1.04e-20	0.0402781	2.26e-37	0.00391235	0.495397	3.3e-20	0.0582508	9.57e-37	0.00615178
		AT4G22120	0	0.247526	0.416228	0	0.409812	0.122623	27.2683	40.1859	34.6174	16.476	17.7757	19.3949	57.3959	72.1174	61.1195	17.3268	20.775	18.9035	-0.203184	7.15583	6.23346	8.03773	6.3455	0.801829	7.43e-118	3.19e-74	1.72e-165	8.82e-79	0.977622	2.61e-116	7.28e-73	1.13e-163	1.92e-77
		AT5G45700	0	0	0	0	0	0	2.43739	3.68517	1.69693	0	0.211616	0	5.68939	7.31144	4.20112	0.402949	0.14946	0	0	7.13708	2.22557	8.24033	3.56582	1	7.05e-18	0.147578	2.26e-32	0.0129381	1	2.04e-17	0.195083	8.41e-32	0.0193311
		AT3G51720	0.123113	0	0.554971	0	0.307359	0.245246	20.1085	36.8517	23.5874	2.88754	5.71363	3.39411	78.1454	96.212	76.9753	8.05899	3.73651	5.52563	0.0176108	7.03518	4.2924	8.65675	4.82343	0.981845	1.52e-62	2.32e-16	2.46e-99	1.53e-22	1	1.56e-61	8.05e-16	4.47e-98	6.27e-22
		AT5G60150	0	0	0	0	0	0	2.8944	2.10581	1.86662	0.169856	1.05808	1.21218	4.01604	4.65274	2.84592	0.604424	0.298921	0.581645	0	6.97331	5.37247	7.65146	4.71822	1	1.76e-18	1.51e-06	2.23e-29	0.000134248	1	5.19e-18	3.12e-06	7.72e-29	0.000236649
		AT1G35780	0.123113	0.412543	0.138743	0.451497	1.12698	0.245246	22.3935	39.133	29.1872	4.92581	11.2156	6.78823	61.0773	74.2776	57.3249	7.25309	6.4268	6.68892	1.26658	6.7932	4.80857	7.85947	4.66162	0.0430463	4.59e-69	7.67e-28	1.08e-95	1.33e-25	0.164552	5.51e-68	4.25e-27	1.8e-94	6.02e-25
		AT4G17000	0	0	0.138743	0.112874	0.204906	0.122623	4.57011	6.6684	7.12711	2.20812	1.26969	0.484873	12.8848	15.9522	9.48639	2.4177	2.54083	2.03576	1.61487	6.78796	4.69901	7.82358	5.45531	0.160161	6.46e-33	5.72e-09	3.2e-55	1.77e-14	0.391956	3.03e-32	1.37e-08	2.15e-54	5.28e-14
		AT5G06150	0.123113	0.0825086	0.138743	0.112874	0	0.122623	8.53088	21.7601	11.3694	1.5287	2.96262	1.93949	45.5151	54.3373	40.1139	2.21622	3.73651	2.03576	-0.450883	6.74943	4.06179	8.47944	4.45738	0.683505	2.78e-39	8.37e-10	8.82e-67	1.17e-12	0.886292	1.57e-38	2.1e-09	7.85e-66	3.23e-12
		AT3G58100	0	0	0	0	0.102453	0	1.82804	1.93033	2.03632	1.18899	1.26969	0.72731	2.00802	3.82189	3.25248	0.604424	1.19568	0.872467	1.59994	6.71268	5.90182	7.34561	5.69031	0.234007	1.13e-15	6.63e-09	4.33e-24	6.69e-08	0.495397	3.04e-15	1.58e-08	1.3e-23	1.46e-07
		AT4G23800	0.123113	0.330035	0.277485	1.46737	2.45887	1.47148	25.5926	33.342	23.0783	4.5861	6.56009	6.78823	56.7266	66.1353	45.1281	10.2752	11.2095	10.7604	2.76121	6.63938	4.43732	7.65007	5.31834	1.99e-08	3.87e-86	2.03e-25	4.71e-125	4.78e-44	1.08e-06	7.01e-85	1.02e-24	1.46e-123	4e-43
		AT4G01730	0	0	0.138743	0.112874	0.204906	0.122623	4.57011	7.72131	4.24233	0.509567	1.26969	0.72731	9.5381	18.2786	9.35087	1.20885	1.19568	0.581645	1.61137	6.63553	3.92476	7.78002	4.28794	0.164589	2.19e-25	2.94e-05	2.96e-41	1.26e-06	0.399371	8.1e-25	5.57e-05	1.39e-40	2.54e-06
		AT1G16330	0	0	0	0	0	0	1.52337	2.2813	0.848466	0.169856	0	0	3.51404	5.98209	2.98144	0.201475	0.597841	0	0	6.3964	2.22069	7.78017	4.23345	1	3.95e-11	0.148635	2.8e-22	0.00158519	1	8.89e-11	0.196208	8e-22	0.00257752
		AT4G28950	0	0	0	0	0	0	1.06636	1.57936	2.03632	0.339711	0.423232	0.969747	3.68137	5.31741	6.50495	0.402949	0.448381	0.872467	0	6.39422	4.92586	8.1315	4.90394	1	7.57e-13	4.09e-05	2.05e-40	4.45e-05	1	1.82e-12	7.67e-05	9.43e-40	8.11e-05
		AT1G20590	0	0	0	0	0	0	1.67571	1.75484	1.18785	0	0.211616	0	4.68538	5.48358	4.47215	0.402949	0.896762	0.290822	0	6.39416	2.22482	8.01442	5.06824	1	7.71e-13	0.146896	2.58e-37	1.5e-05	1	1.86e-12	0.194407	1.09e-36	2.81e-05
		AT4G15830	0	0	0.277485	0	0	0.122623	6.70283	11.582	5.0908	0.849278	0.423232	0.969747	14.7255	20.4388	11.2481	1.00737	1.94298	3.48987	-0.718544	6.39138	3.0504	7.35691	4.49089	0.578147	5.11e-26	0.000557084	6.01e-37	8.18e-10	0.807729	1.93e-25	0.000957858	2.52e-36	1.97e-09
		AT4G02800	0.123113	0.0825086	0.138743	0	0.307359	0.367869	9.74957	13.5123	8.31497	0.679422	1.69293	0.72731	34.1363	39.3821	37.81	3.42507	2.09245	2.03576	0.930325	6.35503	3.02186	8.15357	4.32528	0.298824	4.7e-50	3.65e-05	4.35e-112	1.82e-13	0.536751	3.55e-49	6.87e-05	1.01e-110	5.19e-13
		AT2G22610	0.492453	0	0	0.225749	0.102453	0.122623	13.4057	16.8465	9.50282	3.73682	4.44393	3.15168	35.475	35.8925	29.2723	5.03687	4.03543	3.19905	0.0321745	6.32231	4.53195	7.63795	4.67472	0.971532	2.79e-54	2.26e-18	7.78e-95	2.93e-20	1	2.33e-53	8.49e-18	1.27e-93	1.11e-19
		AT4G26660	0.123113	0.0825086	0.138743	0	0	0.245246	9.29256	13.8633	7.63619	1.18899	4.0207	1.21218	23.5942	33.8985	25.8843	3.22359	2.54083	2.32658	-0.449025	6.3178	4.06191	7.73339	4.42844	0.683602	7.86e-36	4.41e-10	3.03e-60	8.46e-13	0.886315	4.03e-35	1.12e-09	2.3e-59	2.34e-12
		AT1G20610	0.123113	0	0.138743	0	0	0.122623	6.39816	10.88	4.07264	0.509567	1.48131	0.484873	26.4389	27.2517	19.9214	1.6118	1.4946	1.74493	-0.713012	6.26659	3.18435	8.02969	4.14807	0.578915	9.36e-28	0.000194177	1.9e-53	2.22e-08	0.807839	3.74e-27	0.000346564	1.22e-52	4.98e-08
		AT1G19950	0	0.0825086	0	0	0.102453	0	3.96076	3.86065	4.07264	1.18899	1.05808	1.69706	6.02406	7.97612	6.09839	1.81327	2.39137	2.90822	0.0289077	6.17523	4.5753	6.89903	5.4249	0.98308	4.54e-28	1.05e-08	3.71e-47	1.18e-15	1	1.83e-27	2.48e-08	2.01e-46	3.71e-15
		AT5G44560	0.36934	0.165017	0.277485	0	0	0	12.4916	25.7962	21.3813	2.71769	5.07878	2.6668	87.6835	100.532	79.6857	7.85751	8.07086	6.97974	-3.89419	6.16708	3.66878	8.31533	4.824	0.00230857	1.72e-56	1.2e-13	3.79e-112	8.54e-29	0.0200531	1.52e-55	3.66e-13	8.87e-111	4.35e-28
		AT5G67270	0.123113	0.0825086	0.138743	0.112874	0.512265	0.490492	8.68321	11.582	7.29681	0.849278	0.846463	0.484873	19.5782	21.602	16.5334	1.20885	2.69029	1.74493	1.62214	6.15968	2.57878	7.20145	3.96997	0.0450339	3.23e-44	0.00108681	3.47e-74	1.9e-10	0.168922	2.1e-43	0.00182278	3.64e-73	4.73e-10
		AT3G60840	0	0	0	0	0	0	0.609348	2.45678	0.678773	0.169856	0.423232	0.72731	3.17937	5.31741	2.30384	0	0	0	0	6.07528	4.56037	7.5779	0	1	2.54e-07	0.000906832	2.08e-12	1	1	4.86e-07	0.00152997	4.44e-12	1
		AT3G25980	0	0.0825086	0.277485	0	0	0.367869	7.15984	10.88	7.80589	0.679422	2.11616	1.45462	34.973	47.8567	35.3707	3.22359	2.98921	4.36234	0.0372366	6.06308	3.43606	8.23607	4.75914	0.970965	2.25e-39	6.41e-07	1.1e-98	2.06e-17	1	1.27e-38	1.35e-06	1.97e-97	6.95e-17
		AT4G14330	0.246227	0	0.138743	0	0	0	7.0075	12.8104	5.26049	0.679422	2.32777	0	19.9129	24.593	15.4493	1.00737	1.04622	0.872467	-2.81253	6.002	2.99447	7.23668	2.96836	0.0458172	3.56e-22	0.000186637	4.13e-33	0.000218815	0.17066	1.19e-21	0.000333643	1.57e-32	0.000380078
		AT1G34355	0	0.165017	0	0.225749	0	0	5.63647	5.79098	4.9211	0.339711	0.846463	0.72731	11.7135	13.4597	7.58911	0.604424	0.747302	1.16329	0.0369636	5.9005	2.78928	6.85916	3.17181	0.974869	1.54e-33	0.00149078	1.68e-61	0.000108008	1	7.4e-33	0.00247041	1.32e-60	0.000191987
		AT2G38160	0	0	0	0	0.102453	0.122623	1.2187	1.75484	0.169693	0	0.423232	0	3.3467	8.14229	3.65904	0.201475	0.448381	0.290822	2.34001	5.84281	3.0638	8.05925	4.24888	0.0939727	1.79e-08	0.0412419	8.14e-27	0.00147691	0.27797	3.61e-08	0.0595114	2.63e-26	0.00240824
		AT2G16270	0.123113	0	0	0.112874	0.204906	0.245246	3.35142	4.03614	2.03632	0.509567	0.423232	0	6.86074	5.48358	3.65904	0	0.448381	0	1.90758	5.83851	2.7004	6.55666	1.98861	0.0841055	3.58e-20	0.0154502	1.22e-31	0.108287	0.259715	1.12e-19	0.0233491	4.48e-31	0.144654
		AT5G23910	0	0	0.277485	0.225749	0.102453	0	5.3318	6.49292	3.22417	0.509567	0.846463	1.93949	10.5421	11.9642	5.96287	1.41032	1.94298	0.290822	0.516236	5.77299	3.50974	6.6504	3.93817	0.635008	2.01e-28	7.42e-06	1.96e-47	5.24e-08	0.85017	8.25e-28	1.46e-05	1.07e-46	1.15e-07
		AT5G62550	0.36934	0	0	0	0	0	6.85517	7.01937	6.78773	0.849278	1.26969	0.242437	15.7295	19.4418	13.9585	2.01475	2.54083	3.48987	-2.79311	5.74625	2.69937	6.96598	4.36431	0.0440549	7.31e-37	0.000452548	1.84e-72	5.04e-14	0.166633	3.86e-36	0.000784128	1.86e-71	1.47e-13
		AT2G17620	0	0	0	0	0	0	0.304674	1.57936	1.01816	0	0	0.242437	3.51404	3.65572	1.49072	0.402949	0	0.290822	0	5.71084	2.24307	7.25779	3.61448	1	3.44e-06	0.151429	9.29e-11	0.0156751	1	6.22e-06	0.199325	1.89e-10	0.0232122
		AT1G44110	0	0	0	0.225749	0	0	1.37103	1.05291	0.339386	0	0	0	3.17937	5.48358	3.93008	0	1.19568	0.581645	2.34022	5.68203	0	7.80262	5.20043	0.0934522	6.05e-08	1	8.2e-26	8.08e-06	0.277134	1.19e-07	1	2.58e-25	1.55e-05
		AT4G20430	0	0.0825086	0.138743	0	0.102453	0.122623	3.96076	4.73808	5.0908	0.849278	3.38585	1.93949	13.5541	19.4418	16.5334	4.02949	3.73651	3.48987	0.0345604	5.64745	4.45385	7.47148	5.38818	0.976252	1.39e-26	2.26e-11	3.58e-73	2.26e-21	1	5.35e-26	6.2e-11	3.67e-72	8.91e-21
		AT3G07320	1.60047	0.825086	1.38743	3.4991	6.24964	3.43345	62.3059	65.4556	45.4778	9.68177	16.0828	13.334	81.4921	113.826	83.8868	23.9755	24.0631	25.0107	1.85859	5.54101	3.39027	6.20599	4.31355	3.16e-09	2.27e-96	4.32e-31	5.14e-121	6.41e-55	2.01e-07	5.19e-95	2.68e-30	1.46e-119	7.36e-54
		AT1G18370	0.73868	0.825086	0.416228	0	0.307359	0.122623	26.202	38.0801	31.5629	6.1148	7.19494	6.06092	75.3008	87.405	59.3577	13.7003	14.946	10.1788	-2.06951	5.48949	3.19511	6.67944	4.23563	0.00208338	1.17e-82	4.73e-20	2.21e-129	4.97e-42	0.0185142	1.94e-81	1.92e-19	7.5e-128	3.9e-41
		AT1G18250	0	0.247526	0	0	0.102453	0.122623	4.87479	6.31744	5.43018	3.39711	4.65555	5.33361	11.0441	29.2458	13.1454	4.43244	7.32356	5.81645	-0.424867	5.45899	5.14305	7.11707	5.57246	0.7004	7.24e-20	1.17e-16	3.7e-37	1.69e-20	0.90105	2.24e-19	4.11e-16	1.56e-36	6.43e-20
		AT1G26760	0	0	0.138743	0	0	0	1.2187	4.03614	2.03632	0.169856	0.634847	0	5.68939	8.30846	7.31807	0.201475	0.298921	0.581645	-1.57791	5.44486	2.39452	6.98557	2.68474	0.244856	2.51e-13	0.0435952	2.53e-28	0.018056	0.498899	6.15e-13	0.062619	8.51e-28	0.0265577
		AT5G55820	0.123113	0.165017	0.416228	0.112874	0	0.490492	8.53088	13.1613	9.33312	3.90668	4.86716	4.84873	26.4389	26.2547	21.8187	2.21622	3.13867	2.90822	-0.2017	5.43324	4.24893	6.67702	3.56834	0.803547	3.41e-47	8.4e-21	8.15e-90	1.41e-12	0.978472	2.41e-46	3.53e-20	1.19e-88	3.87e-12
		AT2G23530	0	0	0	0	0	0	0.457011	1.22839	0.678773	0.169856	0.634847	0.242437	1.50602	1.99403	1.62624	0	0.14946	0	0	5.41179	4.27629	6.51457	2.20651	1	4.35e-07	0.00119756	5.56e-14	0.149018	1	8.22e-07	0.00200186	1.25e-13	0.194279
		AT5G05940	0	0	0.138743	0	0	0.122623	1.98038	2.2813	2.5454	1.01913	0.846463	1.93949	6.02406	7.47761	7.58911	1.6118	1.64406	2.03576	0.0284104	5.36756	4.49871	6.98277	4.99989	0.983282	6.79e-16	3.28e-08	9.1e-48	1.38e-11	1	1.84e-15	7.52e-08	5.01e-47	3.63e-11
		AT3G11520	0.246227	0.165017	0	0	0.307359	0.245246	4.72245	10.0026	4.9211	0.679422	0.423232	0.969747	15.0602	17.7801	9.75743	1.00737	1.34514	0	0.331827	5.31336	2.09589	6.40739	2.50162	0.714246	1.15e-22	0.00882215	1.03e-35	0.000812605	0.912271	3.9e-22	0.0136624	4.2e-35	0.00135521
		AT3G09080	0	0	0	0	0	0	0.609348	0.701937	0.848466	0.679422	1.26969	0.72731	2.00802	3.48955	3.11696	0.201475	0.298921	0.872467	0	5.30723	5.60876	7.26932	4.50813	1	1.25e-06	2.14e-07	1.36e-21	0.000424763	1	2.32e-06	4.66e-07	3.8e-21	0.000723296
		AT4G35730	0.615567	0.330035	0.693714	2.37036	4.91775	2.57509	19.1945	25.2697	17.8178	3.73682	2.96262	3.39411	64.0893	81.5891	63.8298	5.43982	5.23111	6.10727	2.66265	5.27918	2.67877	7.00747	3.39583	3.48e-12	1.02e-64	1.54e-10	1.76e-128	3.63e-19	3.65e-10	1.1e-63	4.02e-10	5.84e-127	1.31e-18
		AT3G10880	0.123113	0.0825086	0	0.112874	0	0	2.28506	5.26453	3.22417	0.849278	0.634847	1.21218	7.86475	11.6318	7.58911	1.6118	1.4946	0.581645	-0.705388	5.27221	3.3026	6.58711	3.89083	0.577422	9.3e-24	3.25e-05	3.77e-62	4.48e-08	0.80766	3.27e-23	6.15e-05	2.99e-61	9.88e-08
		AT1G49910	0.123113	0.0825086	0	0	0.102453	0	3.35142	4.38711	2.3757	0.339711	1.69293	0.242437	7.53008	8.97314	6.23391	1.81327	1.4946	2.6174	-0.705389	5.20361	3.068	6.33656	4.37585	0.577921	1.15e-21	0.000233162	2.12e-47	2.87e-11	0.807701	3.77e-21	0.000413403	1.16e-46	7.42e-11
		AT5G62710	0	0.165017	0.138743	0	0.102453	0.122623	6.85517	3.86065	3.22417	3.90668	3.38585	1.45462	9.20343	14.1244	8.94431	3.42507	2.39137	2.32658	-0.445185	5.20243	4.57028	6.3692	4.43997	0.684946	5.4e-22	1.82e-14	1.35e-39	2.84e-13	0.887591	1.79e-21	5.78e-14	6.05e-39	8.04e-13
		AT1G05440	0	0	0	0	0.102453	0	0.457011	0.701937	0.50908	0.169856	0	0	0.33467	1.32935	1.21968	0	0	0	1.59189	4.94448	2.20905	5.71331	0	0.240762	0.000131288	0.153943	2.13e-06	1	0.498377	0.000218907	0.202148	3.68e-06	1
		AT1G50240	0.246227	0.412543	0.277485	0.564372	0.204906	0.613116	7.92153	15.6181	8.31497	1.5287	1.69293	1.21218	26.1043	32.2368	20.7345	1.20885	3.28813	2.6174	0.453481	4.93807	2.13249	6.22894	2.83398	0.488004	2.17e-29	0.000247496	3.42e-49	8.99e-08	0.728364	9.15e-29	0.000437928	1.96e-48	1.95e-07
		AT5G11300	0.123113	0.247526	0	0.112874	0	0	5.63647	5.08905	3.73325	1.86841	1.90454	1.45462	13.3868	9.63781	9.21535	3.02212	2.69029	2.03576	-1.54922	4.88373	3.44276	5.99907	4.03511	0.176952	4.64e-28	7.52e-09	4.9e-60	4.39e-14	0.415817	1.88e-27	1.79e-08	3.71e-59	1.29e-13
		AT2G28620	0.123113	0.495052	0.693714	0.225749	1.02453	0.858362	10.8159	15.4426	13.2361	1.18899	1.90454	1.69706	33.969	44.5333	24.9357	2.01475	2.09245	1.16329	0.681903	4.84621	1.80293	6.21126	2.0378	0.215869	1.04e-37	0.000681069	1.41e-66	6.51e-05	0.474171	5.65e-37	0.00116207	1.25e-65	0.000117393
		AT1G50490	0.73868	0.907595	0.693714	1.24162	1.12698	1.22623	22.3935	30.3588	17.4784	7.30379	7.82978	6.06092	75.4681	94.0518	79.2791	6.85014	6.87518	8.72467	0.578324	4.83282	3.12439	6.63639	3.1871	0.167602	1.74e-67	2.76e-21	6.21e-141	2.53e-22	0.404012	2.02e-66	1.19e-20	2.66e-139	1.03e-21
		AT1G08560	1.60047	0.412543	0.693714	0.902995	0.512265	0.735739	17.2141	33.693	21.551	2.03827	2.32777	1.93949	96.5523	116.152	85.9196	5.84276	4.48381	4.36234	-0.248013	4.78436	1.28651	6.80798	2.51398	0.605544	1.65e-51	0.00330875	2e-105	1.91e-11	0.828192	1.29e-50	0.00532985	4.16e-104	4.97e-11
		AT5G05510	0	0.0825086	0	0.112874	0.102453	0	1.67571	1.22839	1.52724	0.339711	0.423232	0	3.17937	4.81891	2.16832	0.402949	0.597841	0.581645	0.769657	4.77167	2.40149	5.89921	3.33356	0.543489	2.19e-10	0.039565	3.29e-22	0.000863796	0.779948	4.76e-10	0.0572939	9.37e-22	0.00143717
		AT4G35620	0.123113	0.247526	0.416228	0.112874	0.102453	0	4.72245	9.30067	8.48466	1.01913	2.751	1.21218	29.7856	33.4	28.5947	2.01475	2.69029	2.32658	-1.55045	4.76205	2.59542	6.77499	3.13988	0.0999529	1.1e-30	5.06e-06	4.52e-80	1.75e-09	0.286895	4.82e-30	1.01e-05	5.43e-79	4.15e-09
		AT4G22860	0	0.0825086	0.138743	0.112874	0	0	3.19908	2.2813	1.69693	0.169856	0.634847	0.242437	11.2114	12.795	6.23391	1.41032	1.04622	0.290822	-0.705277	4.72927	1.97285	6.74585	3.4726	0.579986	7.02e-14	0.0527339	2.46e-43	1.23e-05	0.808475	1.76e-13	0.0747285	1.21e-42	2.33e-05
		AT4G39790	0	0.165017	0	0.338623	0.204906	0	1.52337	3.15872	2.20601	0.339711	0.211616	0.242437	5.18739	8.80697	5.69183	0.604424	0.597841	0.581645	1.17845	4.64431	1.67148	6.14141	2.76839	0.237857	1.81e-13	0.117113	4.04e-34	0.0018262	0.496333	4.46e-13	0.157826	1.57e-33	0.0029552
		AT5G07810	0.123113	0.165017	0	0.112874	0.512265	0.245246	4.41777	2.2813	2.5454	2.54783	1.69293	2.90924	6.35873	8.6408	6.09839	1.20885	1.94298	0.872467	1.31913	4.62049	4.22894	5.74717	3.54091	0.113985	1.46e-19	1.68e-13	3.52e-45	4.95e-08	0.312428	4.47e-19	5.08e-13	1.81e-44	1.09e-07
		AT1G49580	0.246227	0.660069	0.277485	0.564372	0.819625	0.490492	10.5113	10.7045	11.0301	3.0574	3.17424	4.36386	25.1003	26.4209	21.9542	2.4177	4.48381	5.52563	0.531422	4.56129	2.94324	5.72227	3.17636	0.319001	2.2e-49	6.52e-13	3.32e-101	6.3e-16	0.553266	1.64e-48	1.92e-12	6.25e-100	2e-15
		AT3G44050	0	0.247526	0.832456	0.225749	0.204906	0.122623	6.85517	9.47615	6.78773	0.509567	1.48131	1.45462	19.0762	24.7592	14.5006	1.41032	2.24191	0.872467	-0.762053	4.45662	1.67522	5.76615	2.2452	0.318558	3.79e-26	0.00582266	3.05e-49	4.92e-05	0.552841	1.44e-25	0.00916583	1.75e-48	8.93e-05
		AT2G34190	0	0.247526	0.138743	0.112874	0.204906	0	2.58973	4.03614	4.24233	1.35884	0.423232	0.242437	8.36675	10.3025	7.04703	0.805899	0.747302	0.872467	-0.324359	4.44982	2.21982	5.66689	2.3223	0.7354	2.36e-21	0.00254913	5.57e-53	0.00125318	0.927887	7.65e-21	0.00414614	3.52e-52	0.00205599
		AT5G42700	0	0	0	0	0	0	0.457011	0.175484	0.50908	0	0.211616	0	1.50602	2.1602	0.542079	0	0.14946	0	0	4.43809	2.23127	6.21776	2.17784	1	0.00126662	0.153529	3.46e-07	0.158933	1	0.00198045	0.201687	6.16e-07	0.20524
		AT3G48900	0.123113	0	0	0.112874	0.102453	0	1.82804	0.701937	0.678773	1.86841	1.69293	1.21218	2.34269	2.32637	2.0328	1.20885	1.34514	1.74493	0.768509	4.34378	4.907	5.32149	4.69513	0.54306	5.45e-08	6.47e-11	5.12e-16	1.7e-09	0.779948	1.07e-07	1.73e-10	1.22e-15	4.04e-09
		AT4G37110	0.123113	0.247526	0	0.112874	0	0	2.13272	4.03614	3.39386	1.01913	1.26969	0.484873	6.52607	6.14826	5.96287	0.805899	0.896762	0.581645	-1.55005	4.26276	2.56187	5.21598	2.32161	0.176287	2.83e-18	0.000221787	1.4e-37	0.00128853	0.415275	8.31e-18	0.000393884	5.98e-37	0.00211185
		AT1G07880	0.861793	0.330035	0.693714	0.79012	1.33189	0.490492	9.4449	11.231	13.7451	6.1148	8.25301	10.1823	15.0602	22.9313	28.0526	13.7003	11.6579	11.0513	0.584909	4.22871	3.73393	5.15401	4.33578	0.238652	1.44e-31	1.02e-22	6.76e-50	1.16e-32	0.496806	6.49e-31	4.61e-22	3.95e-49	6.71e-32
		AT5G55830	0.123113	0.165017	0.138743	0.112874	0.307359	0.613116	1.67571	3.50969	3.39386	0.679422	0.634847	0.72731	10.0401	11.4657	13.552	0.604424	1.4946	1.16329	1.11785	4.10055	2.08675	6.14269	2.81366	0.145294	1.33e-16	0.00550353	8.18e-78	1.82e-05	0.368238	3.69e-16	0.00868421	9.32e-77	3.4e-05
		AT1G14350	0.246227	0	0.138743	0.112874	0.512265	0	2.13272	2.2813	2.20601	2.03827	1.05808	2.42437	21.4189	48.5214	25.8843	8.05899	8.36978	11.9237	0.905325	4.09954	3.84316	7.92059	6.1922	0.32463	2.77e-10	2.4e-08	5.85e-53	3.76e-29	0.558775	6.02e-10	5.53e-08	3.7e-52	1.94e-28
		AT4G05520	0.73868	0.330035	0.554971	0.225749	1.5368	0.613116	9.29256	8.77422	9.16343	3.90668	3.38585	2.90924	27.9449	25.7562	15.9913	4.02949	2.98921	4.36234	0.651873	4.08651	2.69753	5.41152	2.81514	0.208394	2.65e-27	9.37e-10	9e-53	1.06e-10	0.462853	1.05e-26	2.35e-09	5.67e-52	2.67e-10
		AT3G19590	0.492453	0.57756	0.832456	0	0.717171	0.613116	12.187	10.1781	8.48466	7.30379	6.98332	5.09117	18.9089	16.9493	14.6361	6.64866	6.72572	5.52563	-0.446914	4.01076	3.36228	4.68736	3.34028	0.406538	7.48e-40	3.74e-23	3.52e-62	8.81e-23	0.645285	4.28e-39	1.73e-22	2.8e-61	3.65e-22
		AT4G38370	0.246227	0.57756	0.832456	0.79012	1.02453	0.367869	9.29256	10.0026	7.29681	10.8708	8.46463	10.4248	12.5501	11.6318	11.6547	16.118	8.51924	5.2348	0.435671	3.96745	4.13907	4.37436	4.17665	0.412708	1.06e-23	1.74e-25	1.08e-29	4.76e-26	0.651576	3.71e-23	8.77e-25	3.77e-29	2.2e-25
		AT1G76540	0.36934	0.330035	0.138743	0.225749	0.102453	0.122623	4.1131	6.49292	3.90294	0.679422	0.846463	0.242437	15.3948	17.1154	10.7061	1.6118	1.94298	1.16329	-0.87474	3.95793	1.02279	5.50602	2.43957	0.276738	9.79e-21	0.1403	5.06e-53	7.74e-06	0.531173	3.11e-20	0.18637	3.2e-52	1.48e-05
		AT5G27550	0.123113	0.495052	0.554971	0.225749	0.512265	0	5.48413	7.01937	6.61803	0.679422	0.846463	1.45462	16.0642	15.6199	7.45359	2.01475	1.34514	1.45411	-0.577612	3.92726	1.22636	4.92939	1.96503	0.40469	9.35e-20	0.0449267	1.16e-33	0.000329976	0.643257	2.88e-19	0.0643941	4.49e-33	0.000565798
		AT1G20930	0.492453	0.330035	0.554971	0.225749	0.307359	0.490492	4.41777	10.3536	6.10895	1.86841	4.0207	1.93949	24.4309	24.4269	19.1083	3.22359	2.24191	2.32658	-0.363008	3.90945	2.50872	5.5953	2.52159	0.574279	5.2e-21	2.9e-07	5.12e-48	2.36e-07	0.806654	1.67e-20	6.26e-07	2.83e-47	4.99e-07
		AT2G47500	0.615567	0.0825086	0.416228	0.225749	0.204906	0.122623	5.3318	5.96647	4.24233	1.35884	2.11616	1.69706	16.2315	23.7622	13.2809	0.604424	1.04622	0.872467	-0.767494	3.88299	2.29601	5.62896	1.33403	0.312725	2.25e-19	2.58e-05	3.36e-50	0.0345932	0.545418	6.86e-19	4.92e-05	1.98e-49	0.0494709
		AT1G59540	0.73868	0.412543	0.554971	0.338623	0.409812	0.245246	10.5113	8.77422	5.43018	3.22726	4.86716	3.63655	13.7215	15.6199	12.6033	1.6118	2.24191	1.45411	-0.672287	3.86395	2.78223	4.59323	1.72569	0.26018	1.77e-29	4.93e-12	9.49e-47	0.000239761	0.512832	7.48e-29	1.4e-11	5.09e-46	0.000415366
		AT2G25880	0.246227	0.330035	0.138743	0.338623	0.307359	0	3.04674	5.44001	3.56356	0.169856	0.423232	0.242437	9.03609	9.30547	6.64047	0.604424	1.04622	0	-0.165928	3.86125	0.0861497	4.8875	1.32637	0.824338	7.37e-21	0.919395	8.49e-47	0.0501727	0.992735	2.35e-20	0.995506	4.56e-46	0.0702727
		AT3G23670	0.615567	0.660069	0.138743	1.58024	3.2785	1.71672	8.98789	9.12518	4.24233	0.679422	1.69293	0.969747	16.7335	19.608	13.2809	1.20885	1.04622	1.74493	2.10696	3.8371	1.09286	4.95744	1.32413	5e-06	6.22e-20	0.0577162	6e-35	0.0174219	0.0001467	1.93e-19	0.0813108	2.39e-34	0.0256601
		AT5G02370	5.17076	5.11554	5.13348	6.09521	5.12265	4.41443	50.4236	68.4389	93.1616	67.9422	84.0115	101.823	162.315	137.588	162.895	151.106	100.587	115.747	0.0296634	3.76931	4.03508	4.87499	4.58347	0.908071	5.84e-57	4.31e-64	1.11e-89	2.34e-80	1	5.2e-56	7.62e-63	1.61e-88	5.3e-79
		AT2G37420	0.984907	0.495052	0.277485	0.338623	0.512265	0.735739	7.0075	9.65164	7.80589	4.92581	3.80908	3.39411	12.7175	16.6169	10.435	4.02949	3.73651	4.94398	-0.14504	3.75122	2.77929	4.42584	2.80132	0.786003	5.67e-29	9.93e-13	2.95e-45	6.06e-13	0.966011	2.36e-28	2.91e-12	1.52e-44	1.69e-12
		AT3G57860	0.123113	0.0825086	0	0	0	0	0.914022	2.10581	0.50908	0.339711	0.211616	0	3.51404	5.81592	4.0656	0.805899	0.14946	0.290822	-2.30526	3.67998	1.28217	5.58179	2.20012	0.0996342	2.26e-07	0.254616	6.96e-30	0.0221829	0.286824	4.34e-07	0.312943	2.44e-29	0.0323419
		AT3G26050	0	0.0825086	0.138743	0.225749	0	0	0.761685	1.57936	1.18785	0.509567	0.634847	0.72731	2.8447	2.99105	3.52352	0.604424	0.298921	0	0.0345507	3.67995	2.78535	5.08729	1.94866	0.976151	2.32e-07	0.00142551	5.72e-21	0.0522143	1	4.44e-07	0.00236576	1.58e-20	0.0729265
		AT5G15510	0.492453	0.165017	0.832456	0.225749	0.409812	0.490492	3.35142	8.77422	5.59987	0.339711	1.48131	0.72731	18.9089	22.599	17.4821	0.402949	1.19568	0.581645	-0.242203	3.65029	0.849565	5.3697	0.794348	0.70648	9.73e-17	0.175463	1.32e-39	0.205113	0.905431	2.72e-16	0.227493	5.96e-39	0.258102
		AT5G56580	0.73868	0.660069	1.52617	1.12874	2.04906	1.22623	9.59723	14.7407	10.6907	4.41624	5.92524	3.87899	30.2876	32.9015	22.4963	5.03687	6.27734	7.27056	0.686368	3.62498	2.3429	4.89286	2.72118	0.0872153	2.84e-31	8.3e-11	7.26e-63	3.44e-15	0.266076	1.26e-30	2.21e-10	5.88e-62	1.06e-14
		AT5G11780	0.123113	0.165017	0.416228	0.112874	0.102453	0.122623	3.35142	2.98323	2.3757	1.86841	0.634847	1.69706	5.18739	9.13931	6.64047	1.6118	1.94298	2.32658	-0.856423	3.62244	2.60352	4.85277	3.04502	0.336696	1.04e-14	8.11e-06	2e-37	1.57e-08	0.569194	2.7e-14	1.59e-05	8.52e-37	3.55e-08
		AT5G25570	0.492453	0.495052	0.416228	0.451497	0.307359	0.858362	3.50375	7.54583	6.61803	1.69856	1.05808	1.93949	16.3988	17.4478	13.552	6.04424	3.13867	2.03576	0.15436	3.57071	1.68602	4.9775	2.97947	0.791072	7.61e-18	0.00145745	7.93e-39	3.03e-11	0.970012	2.2e-17	0.00241679	3.51e-38	7.82e-11
		AT1G72250	0.246227	0.495052	0.277485	0.451497	0.512265	0.613116	5.48413	4.21162	3.05448	0	0.423232	0.484873	12.5501	12.9612	10.435	0.402949	1.04622	0.290822	0.508186	3.4885	-0.39838	4.9327	0.842806	0.374456	7.84e-21	0.615246	5.51e-67	0.180507	0.611669	2.5e-20	0.697076	4.93e-66	0.230488
		AT1G68400	1.35425	1.40265	1.24868	1.01587	1.22944	0.735739	20.8702	13.5123	11.1997	7.6435	4.44393	3.15168	17.2355	37.8866	27.104	3.22359	6.4268	6.39809	-0.406664	3.48021	1.93642	4.30447	1.99	0.376493	5.45e-20	1.62e-06	1.23e-29	8.42e-07	0.613846	1.69e-19	3.33e-06	4.28e-29	1.72e-06
		AT5G51600	0.492453	0.247526	0.693714	0.451497	0.409812	0.613116	3.50375	4.91356	5.43018	0.509567	0.634847	0.484873	14.0561	16.7831	9.89295	1.00737	1.64406	1.16329	0.143594	3.32094	0.291584	4.85001	1.55483	0.803388	2.97e-17	0.657937	4.89e-48	0.00331072	0.978472	8.42e-17	0.741129	2.71e-47	0.00523972
		AT2G26180	0	0	0	0	0	0	0.152337	0.350969	0	0.169856	0	0	0.66934	0.664677	0.40656	0.201475	0.14946	0	0	3.3085	2.22293	4.96302	3.03979	1	0.019423	0.147674	1.62e-05	0.0419238	1	0.0275906	0.195154	2.69e-05	0.0594436
		AT3G17350	0.246227	0.495052	0.832456	0.564372	0.204906	0.367869	5.17946	5.44001	4.41202	1.01913	1.05808	0.969747	6.52607	7.47761	4.74319	0.402949	1.04622	0	-0.4245	3.24422	0.971939	3.51734	0.227909	0.45831	2.2e-22	0.0661122	2.75e-29	0.705515	0.697749	7.4e-22	0.0923096	9.49e-29	0.786303
		AT3G52110	1.35425	1.15512	0.832456	1.01587	0.512265	0.735739	7.46452	12.6349	7.29681	1.35884	2.32777	2.90924	40.8297	42.7055	39.3008	1.20885	0.896762	2.03576	-0.57261	2.98378	0.901766	5.13121	0.183803	0.18644	6.16e-24	0.0241328	1.34e-85	0.681973	0.428838	2.18e-23	0.035799	1.79e-84	0.763067
		AT5G38300	0.246227	0.247526	0.554971	0	0.204906	0.490492	2.13272	3.3342	2.3757	2.03827	2.53939	1.21218	8.86876	11.1333	7.31807	1.6118	0.747302	1.45411	-0.507171	2.90614	2.52065	4.67184	1.81848	0.471845	1.12e-11	1.89e-07	2.68e-54	0.000927837	0.711529	2.57e-11	4.13e-07	1.76e-53	0.00153888
		AT2G43800	0	0.0825086	0	0	0	0.122623	0.152337	0.350969	0.678773	0.509567	0.846463	1.69706	1.17135	0.830846	0.40656	0.402949	0.747302	1.16329	0.0410049	2.88718	4.17663	3.84751	3.80062	0.978551	0.00704954	7.48e-06	3.56e-05	0.000105038	1	0.0103854	1.47e-05	5.81e-05	0.000186892
		AT1G10780	0.36934	0.330035	0.138743	0	0.409812	0.367869	2.74207	2.10581	1.86662	0.339711	0.846463	0.242437	3.17937	3.82189	4.33664	0.604424	0.896762	0.581645	-0.140121	2.87094	0.671978	3.60266	1.2821	0.841218	2.83e-10	0.349693	3.04e-20	0.0450442	1	6.13e-10	0.418786	8.19e-20	0.0635582
		AT3G14190	0.73868	0.57756	0.416228	0.79012	0.614718	0.122623	2.8944	5.79098	4.58172	0.509567	1.69293	0.484873	9.03609	9.80398	6.23391	1.20885	1.94298	1.16329	-0.144707	2.85534	0.583605	3.74638	1.37119	0.776941	4.73e-18	0.271728	2.28e-42	0.00265402	0.958715	1.38e-17	0.331941	1.09e-41	0.00423296
		AT3G17360	1.35425	0.825086	1.24868	0.902995	1.33189	1.71672	8.2262	9.30067	6.61803	2.71769	3.59747	2.6668	16.3988	12.4627	6.77599	0.805899	1.34514	1.16329	0.244345	2.83192	1.41684	3.35968	0.0272367	0.567464	2.81e-15	0.000607697	7.07e-22	0.955654	0.799763	7.41e-15	0.00104155	2e-21	1
		AT4G32830	1.35425	0.990104	0.554971	0.677246	0.922078	0.613116	6.24582	9.82712	5.26049	0.509567	0.634847	1.21218	19.7455	23.2637	15.8558	1.41032	1.19568	1.16329	-0.38043	2.82269	-0.377724	4.26377	0.367283	0.406086	3.05e-17	0.479252	3.68e-44	0.436002	0.644827	8.65e-17	0.553638	1.84e-43	0.506611
		AT3G06030	1.47736	0.825086	1.52617	1.12874	2.04906	0.858362	8.83555	10.0026	6.10895	2.03827	2.32777	2.6668	14.0561	17.7801	13.823	2.61917	2.24191	1.45411	0.181102	2.74853	0.918532	3.59384	0.842055	0.630514	1.08e-20	0.0174526	2.26e-39	0.0305873	0.848148	3.42e-20	0.0262391	1.01e-38	0.0439661
		AT4G14150	0.73868	0.495052	0.832456	0.338623	0.614718	0.367869	3.19908	3.3342	4.24233	2.03827	2.53939	1.21218	8.86876	8.30846	6.77599	0.805899	2.09245	2.90822	-0.524083	2.40997	1.55948	3.52575	1.48703	0.3091	1.06e-12	0.000193367	8.65e-39	0.000428712	0.542446	2.54e-12	0.000345215	3.82e-38	0.000729788
		AT2G44190	0.615567	0.742578	0.277485	0.451497	0.102453	0.858362	2.74207	4.38711	1.86662	0.509567	1.69293	0.72731	5.35472	6.14826	3.79456	1.00737	0	0.872467	-0.328209	2.33273	0.715902	3.06919	-0.0701357	0.573511	2.25e-07	0.214797	2.77e-13	0.912893	0.805856	4.31e-07	0.270741	6.09e-13	0.992825
		AT1G53140	0.492453	0.57756	0.554971	0.225749	0.512265	0.613116	2.8944	3.15872	2.20601	0.339711	0.634847	0.242437	8.36675	9.97015	4.74319	0.402949	0.747302	0.872467	-0.266385	2.29038	-0.405823	3.72724	0.284216	0.639766	8.43e-08	0.553474	1.14e-24	0.639489	0.854056	1.65e-07	0.632928	3.47e-24	0.721229
		AT5G03870	0.123113	0.165017	0	0.338623	0.204906	0.245246	0.761685	0.701937	0.339386	0	0.634847	0.242437	1.00401	2.32637	1.89728	0.201475	0.597841	0.290822	1.14374	2.28665	1.19252	3.76965	1.71281	0.191863	0.00416716	0.235355	1.92e-09	0.0615705	0.436678	0.006252	0.290942	3.71e-09	0.0850852
		AT3G56100	0.246227	0.247526	0.277485	0.451497	0.102453	0.245246	1.67571	1.75484	0.50908	0.169856	0	0	1.67335	3.98806	2.30384	0	0.14946	0.581645	0.0420471	2.28328	-1.66745	3.25312	-0.311101	0.95578	0.000122154	0.15638	4.7e-10	0.739365	1	0.000204046	0.204981	9.3e-10	0.820123
		AT1G31460	2.46227	3.38285	2.21988	2.37036	1.43434	1.83935	12.3393	13.8633	13.7451	3.73682	6.34847	5.09117	23.4269	26.7532	25.7488	6.04424	6.57626	4.94398	-0.562725	2.24156	0.833785	3.14874	1.11506	0.0432413	5.65e-28	0.00129468	1.07e-64	6.37e-06	0.164907	2.27e-27	0.00215673	9.1e-64	1.23e-05
		AT3G51290	0.123113	0	0	0.112874	0.409812	0.245246	0.152337	0.526453	0	0.169856	0	0.242437	0.167335	1.66169	0.27104	0	0.14946	0.581645	2.30913	2.09849	1.46211	3.63283	2.05741	0.0761888	0.127162	0.328244	0.00417107	0.153594	0.243343	0.164804	0.394871	0.00604771	0.199236
		AT2G31270	4.30897	7.42578	3.8848	6.32096	6.14718	6.00853	20.1085	22.462	23.248	12.5693	9.73432	11.3945	24.7656	31.9045	24.5291	9.06636	7.1741	7.56138	0.195067	2.00908	1.05969	2.28865	0.560787	0.371626	5.31e-24	1.25e-06	1.1e-31	0.0151997	0.608501	1.88e-23	2.6e-06	4.01e-31	0.0225351
		AT1G16920	4.67831	4.53797	4.99474	4.17635	6.35209	5.15017	14.015	20.8826	22.3995	7.30379	9.09948	10.9096	28.949	27.2517	25.6133	7.25309	9.11708	4.94398	0.16049	2.00211	0.928628	2.49709	0.656707	0.498722	2.06e-20	0.000113181	2.54e-32	0.00765739	0.738354	6.47e-20	0.000205652	9.48e-32	0.0116888
		AT3G57830	0	0.0825086	0.277485	0	0.102453	0	0.609348	0.526453	0.339386	0.169856	0.423232	0	1.50602	2.32637	0.813119	0	0.298921	0.290822	-1.20353	1.99018	0.785601	3.5523	0.762362	0.328967	0.0234473	0.474	8.97e-07	0.486921	0.562701	0.0330283	0.54814	1.57e-06	0.561093
		AT1G18040	3.07783	3.30035	2.77485	3.27336	1.94661	2.20722	12.644	12.4594	11.5391	7.98321	9.31109	8.24285	15.7295	19.9403	11.9257	6.64866	5.82895	4.07151	-0.31056	1.97502	1.45892	2.31954	0.883814	0.267972	3.11e-17	7.81e-09	1.64e-24	0.00105628	0.521414	8.82e-17	1.85e-08	4.96e-24	0.0017435
		AT5G14230	1.8467	0.990104	0.971199	0.677246	1.84416	1.5941	3.65609	4.38711	6.61803	3.90668	2.751	3.63655	10.2074	13.2935	9.35087	4.02949	5.38057	5.81645	0.15191	1.9425	1.45735	3.08253	2.01316	0.688044	1.85e-09	4.38e-05	9.64e-27	1.28e-09	0.890176	3.89e-09	8.21e-05	3.11e-26	3.06e-09
		AT4G14490	0.36934	0.495052	1.52617	0.451497	0.204906	0.735739	1.67571	3.68517	3.22417	2.37798	1.90454	2.18193	8.19942	8.6408	7.58911	1.00737	1.94298	1.45411	-0.671977	1.91412	1.55237	3.41474	1.05827	0.181034	5.24e-08	9.56e-05	6.62e-39	0.0148977	0.421356	1.03e-07	0.000174634	2.93e-38	0.0221148
		AT5G11510	4.43208	3.30035	2.21988	2.93473	4.30303	2.20722	12.4916	14.5652	10.1816	5.43538	6.34847	4.36386	31.7937	35.2279	25.8843	4.43244	3.28813	4.65316	-0.0603983	1.88047	0.694369	3.17353	0.278933	0.826414	1.28e-14	0.0132036	3.71e-43	0.345877	0.994029	3.29e-14	0.0200952	1.81e-42	0.414277
		AT3G22880	0.73868	1.07261	0.554971	1.01587	0.819625	0.367869	1.98038	4.56259	2.88478	1.5287	2.53939	2.6668	11.0441	9.13931	6.23391	3.42507	3.28813	2.32658	-0.147879	1.86612	1.37171	3.32955	1.88558	0.744136	2.88e-07	0.00086265	6.86e-29	5.96e-07	0.933864	5.49e-07	0.00145794	2.34e-28	1.23e-06
		AT2G27970	0.984907	1.48516	1.80366	0.677246	0.717171	0.980985	5.48413	5.79098	4.24233	1.35884	1.90454	3.15168	13.0521	17.6139	11.5192	3.22359	2.09245	3.78069	-0.833364	1.84541	0.525909	3.25521	1.02693	0.0415387	1.74e-09	0.17238	3.71e-34	0.00399225	0.160678	3.65e-09	0.223829	1.45e-33	0.00626979
		AT1G50710	5.78633	6.10564	6.79839	5.30509	4.20058	5.64066	20.7178	23.1639	21.551	11.2105	13.3318	10.9096	36.6464	39.5483	35.7772	13.7003	11.9568	16.8677	-0.298232	1.80297	0.928461	2.5558	1.16417	0.116616	2.4e-30	3.25e-07	2.7e-68	3.97e-11	0.31711	1.04e-29	6.97e-07	2.49e-67	1.02e-10
		AT4G02150	15.6354	13.1189	14.8455	12.9805	12.3968	14.3469	44.0254	58.2608	48.1929	26.6673	26.452	27.6378	73.7947	73.4468	62.0681	18.5357	20.9245	18.6126	-0.119854	1.78671	0.8982	2.24071	0.446463	0.421978	2.72e-39	1.16e-09	3.53e-63	0.00376758	0.662295	1.53e-38	2.89e-09	2.88e-62	0.00593138
		AT1G02690	3.6934	4.29045	3.74605	4.51497	3.2785	3.80132	14.929	15.0917	10.521	8.32292	11.4273	7.51554	24.4309	33.7323	21.2766	5.03687	9.26654	6.68892	-0.0236174	1.76826	1.20413	2.7103	0.866781	0.930945	1.41e-12	5.52e-06	2.7e-29	0.0014717	1	3.36e-12	1.1e-05	9.3e-29	0.00240072
		AT5G37010	0.861793	1.81519	0.971199	1.58024	1.22944	1.22623	4.41777	5.79098	2.5454	0	0.211616	0.72731	10.5421	11.9642	7.58911	0.604424	0.747302	0.872467	0.060197	1.69133	-2.17512	2.89427	-0.801078	0.869502	6.73e-08	0.000499261	7.72e-27	0.101803	1	1.32e-07	0.000862108	2.5e-26	0.136575
		AT4G03100	1.23113	1.07261	0.693714	0.79012	0.717171	0.490492	2.43739	3.3342	3.05448	0.509567	1.05808	0.484873	4.85272	6.4806	4.20112	0.201475	0.298921	0.872467	-0.580129	1.49697	-0.572218	2.28146	-1.30361	0.180099	9.37e-06	0.266168	7.99e-15	0.0257406	0.420149	1.66e-05	0.32579	1.84e-14	0.0372783
		AT2G46380	0.861793	0.330035	0.138743	0.677246	0.512265	0.490492	1.82804	1.22839	0.678773	0.509567	1.05808	0	1.33868	1.82786	1.62624	0.201475	0	0	0.350273	1.48644	0.298906	1.79926	-2.41819	0.524579	0.00294709	0.645978	0.000115359	0.0203645	0.763131	0.00447726	0.728903	0.000183563	0.0297929
		AT5G18700	3.20095	3.63038	4.43977	3.9506	2.45887	2.57509	10.9683	10.5291	8.99374	3.22726	5.50201	3.39411	20.7495	22.9313	15.8558	4.23097	3.58705	3.78069	-0.309657	1.43734	0.106954	2.37077	0.0587196	0.239038	5.99e-10	0.703661	6.24e-28	0.835495	0.497166	1.28e-09	0.784507	2.08e-27	0.916584
		AT2G36200	4.55519	3.7954	4.71725	6.32096	4.40548	4.29181	13.7103	11.9329	9.33312	5.94494	6.13686	5.81848	25.9369	30.2428	19.2438	5.23834	5.97841	6.10727	0.224361	1.43134	0.4713	2.50647	0.432602	0.358037	5.63e-10	0.0714575	8.18e-31	0.0996577	0.592885	1.21e-09	0.0993392	2.93e-30	0.133847
		AT1G34460	0.984907	0.57756	0.554971	0.79012	0.717171	0.367869	1.82804	2.63226	1.18785	0.679422	0.423232	0.484873	4.68538	4.48657	3.93008	0.201475	0.448381	0	-0.114561	1.40584	-0.339812	2.58753	-1.3146	0.807428	0.000404044	0.559642	2.46e-16	0.0576448	0.981061	0.000652605	0.639279	5.93e-16	0.079982
		AT3G01410	1.35425	2.14522	1.66491	1.58024	2.45887	1.96197	4.87479	4.73808	4.41202	3.90668	5.50201	4.12142	5.52206	6.31443	5.55631	4.63392	5.82895	3.78069	0.184289	1.37915	1.3237	1.66138	1.47808	0.527451	1.42e-07	2.11e-06	1.43e-11	4.66e-08	0.766274	2.75e-07	4.31e-06	2.97e-11	1.02e-07
		AT1G61450	0.123113	0.495052	0.277485	0.79012	1.02453	0.735739	1.06636	0.877422	0.50908	0.339711	0.423232	0.242437	1.33868	1.66169	1.08416	0.402949	0	0.290822	1.3495	1.28161	0.0492536	1.9488	-0.658504	0.010002	0.0268636	0.948897	0.000116604	0.447302	0.0586853	0.0376028	1	0.000185425	0.518733
		AT1G54960	1.96981	2.14522	2.9136	3.27336	4.81529	3.43345	3.96076	7.89679	3.73325	4.07653	2.11616	2.42437	9.03609	9.30547	6.77599	1.81327	4.48381	6.39809	0.73624	1.14283	0.339072	1.80991	0.834607	0.0333925	0.00109262	0.378192	7.1e-08	0.0237862	0.138966	0.0017162	0.449631	1.3e-07	0.0345641
		AT5G63950	8.12548	11.5512	8.46331	7.56258	8.40115	8.46099	22.2412	19.6542	15.9512	15.6267	20.3151	16.2433	29.953	34.2309	27.5105	16.3194	13.1525	12.5054	-0.219933	1.01159	0.864259	1.64745	0.570915	0.242305	1.42e-08	3.08e-06	6.96e-22	0.00270098	0.498899	2.87e-08	6.22e-06	1.97e-21	0.0043051
		AT4G33400	3.93963	2.8878	3.05234	3.27336	2.56133	2.20722	6.09348	8.07228	5.59987	3.0574	5.29039	2.6668	10.3748	12.1304	7.58911	4.63392	2.98921	1.16329	-0.273827	0.997626	0.167543	1.57519	-0.0747188	0.359549	0.000359489	0.595678	3.29e-09	0.818179	0.594578	0.000582798	0.676574	6.33e-09	0.899329
		AT5G55180	31.6401	26.7328	27.0548	32.1692	46.3088	32.3725	54.8413	62.6479	50.5686	31.9328	23.9126	30.7895	71.452	111.001	86.3261	28.005	38.2619	26.174	0.386349	0.970495	0.0247691	1.62569	0.143238	0.0325537	8.97e-08	0.895358	2.82e-19	0.444373	0.13662	1.75e-07	0.972544	7.39e-19	0.515652
		AT4G37490	1.47736	1.32014	1.38743	1.01587	1.33189	0.980985	1.82804	4.03614	2.3757	0.509567	0.846463	0.484873	6.02406	8.6408	6.64047	1.20885	0.597841	0.581645	-0.293815	0.948021	-1.15601	2.30974	-0.773701	0.398356	0.00217865	0.0175212	2.65e-22	0.0862557	0.636734	0.00335035	0.0263373	7.55e-22	0.116946
		AT3G20150	4.55519	4.12543	3.05234	2.93473	3.89322	4.04656	8.37854	8.42325	5.26049	1.69856	1.48131	0.969747	16.5662	16.9493	11.9257	1.41032	1.19568	2.90822	-0.11506	0.891414	-1.46208	1.89991	-1.20939	0.662405	0.000410973	4.36e-05	3.61e-16	0.000460817	0.871886	0.000663432	8.16e-05	8.67e-16	0.000782419
		AT5G13840	6.27878	4.95052	4.30103	5.86946	3.79076	4.65968	5.78881	13.5123	5.93926	1.5287	3.38585	1.69706	22.4229	34.8955	21.0056	2.82064	4.18489	4.07151	-0.111849	0.684253	-1.23617	2.29897	-0.472025	0.727688	0.0314704	0.00118534	9.59e-14	0.180473	0.922718	0.0437233	0.00198237	2.14e-13	0.230454
		AT5G60930	4.80142	4.20794	4.16228	6.09521	7.37662	7.84788	8.37854	7.19486	5.26049	1.18899	1.69293	1.45462	15.7295	23.2637	14.7717	3.02212	1.79352	2.32658	0.701906	0.661412	-1.60407	1.9939	-0.890165	0.00350328	0.00871779	5.79e-06	3.04e-18	0.00514054	0.0272442	0.0127558	1.15e-05	7.73e-18	0.00799194
		AT1G76740	1.10802	1.32014	1.80366	1.01587	1.33189	1.83935	2.58973	1.93033	1.86662	0.679422	1.48131	0.484873	3.51404	4.98508	1.49072	0.402949	0	0.290822	0.000924143	0.607865	-0.646112	1.18781	-2.67758	0.998113	0.131114	0.198737	0.00154641	0.000116056	1	0.169579	0.254885	0.00230785	0.000205692
		AT1G33940	0.246227	0.247526	0.277485	0.338623	0.204906	0	0.457011	0.526453	0.169693	0.509567	0.634847	0.242437	0.836675	1.16318	1.49072	0.201475	0.14946	0	-0.408167	0.556986	0.851873	2.11173	-0.846417	0.599474	0.448102	0.250528	0.000124511	0.396072	0.82379	0.51363	0.308305	0.000197774	0.465847
		AT4G28230	4.18585	4.7855	5.13348	3.27336	3.38095	3.06558	5.17946	7.19486	6.27865	2.71769	5.71363	2.42437	9.20343	15.9522	7.31807	3.62654	2.83975	2.03576	-0.524759	0.391517	-0.377832	1.16283	-0.6832	0.0861354	0.188951	0.250975	4.23e-05	0.0445695	0.263714	0.237811	0.308761	6.87e-05	0.0629187
		AT5G01370	2.33915	2.72278	1.80366	2.48324	1.7417	2.82033	3.19908	2.45678	2.88478	0.849278	0.846463	1.21218	7.19541	10.1363	7.18255	1.6118	3.28813	2.03576	-0.0159342	0.271838	-1.29307	1.74843	0.0616592	0.953036	0.338828	0.00113459	4.7e-15	0.84283	1	0.400796	0.00189985	1.09e-14	0.923909
		AT3G03680	3.93963	3.54787	2.77485	4.96647	5.32756	4.53705	3.96076	5.26453	3.22417	2.54783	4.0207	3.15168	6.1914	6.31443	3.52352	4.02949	2.98921	4.07151	0.528034	0.253401	-0.108269	0.574612	0.0730604	0.0214969	0.32175	0.703627	0.0171734	0.791681	0.101337	0.382175	0.784507	0.0238117	0.87243
		AT2G45490	1.23113	0.907595	0.277485	0.902995	0.409812	0.367869	0.457011	1.75484	0	0.339711	0.846463	0	2.34269	3.32338	1.3552	0.805899	0	0.581645	-0.53329	-0.189575	-0.988909	1.44236	-0.955346	0.379311	0.76143	0.173379	0.00728153	0.189424	0.617406	0.841188	0.225018	0.0103814	0.240875
		AT5G05080	49.4916	51.5679	52.4448	51.3578	49.4848	48.6814	42.502	47.9072	42.4233	34.6505	33.0121	28.1227	61.914	63.9751	54.8855	33.4448	28.5469	29.0822	-0.0302441	-0.216262	-0.670089	0.204516	-0.740404	0.769926	0.0456746	6.95e-09	0.0505553	2.31e-10	0.953557	0.0624742	1.65e-08	0.0672086	5.71e-10
		AT4G15140	11.4495	9.81853	9.29576	7.44971	9.22078	6.25378	3.04674	8.77422	7.97558	3.0574	3.38585	2.18193	17.5702	20.9373	16.1269	3.42507	2.83975	2.32658	-0.401092	-0.646412	-1.80187	0.806369	-1.79053	0.101268	0.0126225	2.24e-09	0.000666132	2.81e-09	0.28885	0.0182108	5.48e-09	0.00101736	6.58e-09
		AT1G31335	4.30897	4.7855	5.8272	9.02995	7.88889	10.6682	1.52337	4.56259	3.22417	0.509567	2.11616	1.45462	11.2114	11.798	11.5192	1.00737	1.04622	0.872467	0.896034	-0.700303	-1.91362	1.18873	-2.28198	3.83e-05	0.0103045	3.09e-08	6.18e-08	3.94e-10	0.000797453	0.0149791	7.09e-08	1.14e-07	9.64e-10
		AT3G27330	51.092	47.36	43.4265	53.3896	51.1241	46.842	15.386	8.77422	7.80589	26.8372	25.6055	13.5765	8.70142	11.6318	11.7902	10.6782	9.416	8.14303	0.100699	-2.14407	-1.08933	-2.16536	-2.30259	0.599836	3.05e-23	1.03e-07	7.2e-24	9.31e-25	0.823897	1.06e-22	2.29e-07	2.14e-23	4.12e-24
		AT4G11080	22.6529	23.2674	22.0601	22.1234	19.671	23.6663	5.78881	4.73808	4.58172	5.26552	6.34847	5.81848	13.0521	15.7861	10.0285	3.22359	4.33435	4.36234	-0.051608	-2.16711	-1.96922	-0.848762	-2.49631	0.718858	3.08e-31	6.14e-25	8.14e-08	4.48e-34	0.915883	1.37e-30	3.05e-24	1.49e-07	2.72e-33
		AT1G69400	1.60047	1.73268	2.21988	0.451497	1.33189	1.22623	0.304674	0.526453	0.339386	0.849278	1.69293	0.969747	1.33868	1.66169	2.43936	0.402949	0.597841	1.74493	-0.834386	-2.19302	-0.649822	0.000796672	-1.16498	0.0121057	3.91e-06	0.0927847	0.997963	0.005912	0.0673575	7.06e-06	0.127284	1	0.00913896
		AT3G10310	26.7156	20.2146	25.9449	20.9946	14.3434	19.7423	3.04674	2.98323	2.5454	1.69856	0.634847	0.72731	6.86074	7.47761	3.65904	0.402949	0.896762	1.16329	-0.392773	-3.07801	-4.46612	-2.05708	-4.88151	0.0652462	4.41e-30	1.66e-41	2.02e-17	2.59e-44	0.218584	1.9e-29	1.48e-40	5.03e-17	2.19e-43

## Sheet: Legends
	Supplemental Data Set S10.
	Expression data for cell cycle genes during the first week of protoplast culture in the WT and nph4-1 arf19-1 protoplasts. (A) The expression of the core cell cycle genes listed in Figure 8. (B) The expression of the genes specifically expressed in S phase. The genes are listed in the same order as in Supplemental Figure S9. (C) The expression of the genes specifically expressed in G2/M phase. Th…
