# Supplementary material for: Transcriptional activation of auxin biosynthesis drives developmental reprogramming of differentiated cells
Source: Plant Cell. 2022 Aug 4;34(11):4348–65. doi: 10.1093/plcell/koac218 (PMC9614439; doi:10.1093/plcell/koac218)
Supplement: koac218_Supplementary_Data [file koac218_supplementary_data.zip › koac218_Supplementary_Data/tpc.21.01024Supplemental_Data_Set_S2.xlsx]

## Sheet: Sheet1
Supplemental Data. Sakamoto et al. (2022). Plant Cell.
	Supplemental Data S2. Expression data for the genes encoding enzymes for cell wall biosynthesis.
		AGI code	Gene name	Reads Per Million																							Results with TMM-normalized data
				Experiment A									Experiment B														Experiment A						Experiment B
				rep1_Day0	rep1_Day14_control	rep1_leaf	rep2_Day0	rep2_Day14_control	rep2_leaf	rep3_Day0	rep3_Day14_control	rep3_leaf	rep4_Day0	rep4_Day2_control	rep4_Day4_control	rep5_Day0	rep5_Day2_control	rep5_Day4_control	rep6_Day0	rep6_Day2_control	rep6_Day4_control	rep6_Day6_control	rep7_Day0	rep7_Day6_control	rep8_Day0	rep8_Day6_control	logFC_Day0/leaf	logFC_Day14_control/Day0	PValue_Day0/leaf	PValue_Day14_control/Day0	FDR_Day0/leaf	FDR_Day14_control/Day0	logFC_Day2_control/Day0	logFC_Day4_control/Day0	logFC_Day6_control/Day0	PValue_Day2_control/Day0	PValue_Day4_control/Day0	PValue_Day6_control/Day0	FDR_Day2_control/Day0	FDR_Day4_control/Day0	FDR_Day6_control/Day0
		AT1G80350	AAA1	4.16052	16.6999	20.9292	4.50931	16.5178	18.9017	5.0877	21.4275	16.8296	6.04555	8.77659	18.3323	5.61858	5.98954	16.7768	7.75464	10.1528	22.2046	30.7347	7.55984	29.4545	6.66801	26.6498	-1.05066	0.747494	4.89e-05	0.00338218	0.000131976	0.00719107	0.307684	1.47952	2.0561	0.0862392	1.66e-20	2.01e-39	0.125232	5.37e-20	9.26e-39
		AT2G40190	ALG11	1.38684	18.3336	11.4276	3.05989	19.1258	15.9051	1.07921	15.6421	9.31885	1.51139	12.1948	16.5907	2.3277	9.55474	14.3495	3.19879	12.2248	15.8604	13.5923	3.14369	16.6688	2.6672	18.4421	-1.72316	2.05237	5.9e-07	9.04e-10	2e-06	3.99e-09	2.09514	2.53929	2.57431	1.73e-26	3.27e-42	1.2e-42	1.25e-25	2.11e-41	6.04e-42
		AT5G44930	ARAD2	0.554736	18.3336	14.124	0.966281	20.0621	17.5186	1.54173	21.8561	9.45794	0.755694	21.1562	17.9657	1.52504	12.9773	22.488	1.1632	18.7516	17.094	20.4898	0.823349	17.8053	0.977974	18.5434	-2.72912	3.06747	4.75e-13	6.36e-17	3.1e-12	5.55e-16	4.02621	4.1359	4.08931	4.77e-63	2.23e-68	6.55e-66	1.66e-61	3.3e-67	6.31e-65
		AT2G25540	at2g25540	0	0.544561	0.2568	0	0	6.22373	0.462518	2.71415	1.39087	0	0	0	0	0	0	0	0	0	0	0	0	0	0	-2.89662	1.42801	0.0767871	0.368734	0.118618	0.473969	0	0	0	1	1	1	1	1	1
		AT5G62710	at5g62710	0.138684	13.614	4.1088	0	18.1227	5.99322	0.154173	19.9276	7.23254	0	0	5.77467	0	0.570432	4.569	0.290799	0.725198	4.84625	10.8535	0.374249	10.7021	0.0889068	14.4902	-4.74349	6.08032	3.78e-11	1.91e-20	2.03e-10	2.29e-19	1.21275	4.8097	6.03251	0.0605482	1.69e-36	2.63e-66	0.0901482	9.17e-36	2.57e-65
		AT4G32410	CESA1	89.3125	213.468	378.01	68.6059	248.97	386.332	77.5489	271.558	220.453	94.6129	148.463	369.304	123.528	104.96	313.048	115.641	194.042	488.854	416.187	115.119	493.245	118.424	403.192	-1.04779	0.393648	0.000958864	0.210584	0.00219079	0.301859	0.383596	1.76534	1.90565	0.0624938	3.16e-18	6.09e-21	0.0928225	9.48e-18	1.7e-20
		AT4G39350	CESA2	7.7663	66.4365	124.548	4.8314	98.2373	147.756	6.16691	96.6381	82.896	3.62733	70.8594	170.857	7.06336	31.2312	149.563	12.6013	101.528	175.61	80.8435	10.7784	92.1519	11.5579	84.1039	-3.21273	2.55414	2.11e-23	6.57e-16	3.88e-22	5.18e-15	2.86967	4.14793	3.17519	2.94e-28	2.78e-54	5.9e-34	2.31e-27	2.65e-53	2.36e-33
		AT5G05170	CESA3	46.3205	223.452	328.191	43.1606	329.62	309.803	45.6351	302.842	184.152	75.4182	120.285	324.94	103.783	80.1457	267.5	111.861	176.016	458.807	374.396	105.538	411.511	108.644	353.946	-1.59516	1.4293	9.48e-07	1.01e-05	3.13e-06	2.95e-05	0.301254	1.77649	1.86917	0.188081	2.9e-15	1.03e-16	0.252963	7.73e-15	2.53e-16
		AT5G44030	CESA4	0.416052	6.35321	15.408	0.322094	11.4354	22.1288	1.23338	11.2852	16.8296	0.151139	2.30963	2.74984	0.321062	1.28347	1.57059	0.581598	2.90079	3.08398	1.72439	0.823349	2.74656	0.444534	2.93857	-3.75526	2.66048	1.56e-17	3.36e-09	1.61e-16	1.4e-08	2.12863	2.24265	2.2465	6.7e-10	4.13e-12	1.27e-11	1.99e-09	9.8e-12	2.67e-11
		AT5G09870	CESA5	7.48894	85.3146	104.261	4.99245	127.327	134.386	7.70863	131.565	75.1072	4.08075	27.7155	61.0465	6.2607	15.1165	61.61	7.65771	29.3187	60.534	46.9643	8.53288	65.5387	8.97958	45.0918	-2.92575	2.84421	8.44e-22	7.17e-21	1.33e-20	8.92e-20	1.73381	3.06344	2.82182	3.99e-19	8.18e-59	5.67e-50	2e-18	8.89e-58	3.45e-49
		AT5G64740	CESA6	67.8165	151.388	274.263	61.6809	210.184	331.241	63.0566	185.348	172.607	120.458	137.839	263.527	157.079	94.8344	230.734	155.965	191.038	302.23	165.542	155.388	207.602	152.119	181.482	-0.993578	0.273936	0.00039771	0.324627	0.000954805	0.429248	-0.0801684	0.82429	0.277916	0.678164	1.25e-05	0.145602	0.770516	2.25e-05	0.185688
		AT5G17420	CESA7	0.277368	4.53801	6.42001	0	6.62049	19.1322	0.462518	7.9996	10.0143	0.151139	0.831466	0.366646	0.160531	0.570432	1.07086	0	0.517999	0.793022	0.811478	0.22455	1.13651	0.177814	0.81064	-4.46047	3.39962	5.23e-13	7.84e-08	3.4e-12	2.86e-07	2.04084	2.26306	2.50318	0.000436957	1.7e-05	1.82e-06	0.000842223	3.02e-05	3.17e-06
		AT4G18780	CESA8	0.138684	1.99672	10.4004	0.161047	3.34368	16.3661	0.308345	4.71405	10.4315	0.151139	0	0	0.160531	0	0	0.096933	0	0	0	0	0	0	0	-4.86538	2.78998	5.62e-12	0.000173902	3.28e-11	0.000438535	-2.87013	-2.87013	-2.87013	0.296852	0.268663	0.28374	0.376747	0.328716	0.338959
		AT2G21770	CESA9	0	4.35649	1.1556	0	4.94865	5.3017	0.925036	8.85671	0.834524	0	0	1.00828	0.0802654	0	0.499734	0	0	1.05736	3.55022	0	3.22011	0	2.93857	-1.82484	3.00866	0.0366838	0.000382255	0.0623276	0.000924531	-1.28723	4.73827	6.65543	0.36348	3.93e-11	2.13e-35	0.452815	9e-11	8.84e-35
		AT3G49720	CGR2	9.70788	161.372	73.3165	9.01862	140.301	127.702	10.3296	141.493	104.315	12.0911	65.0391	163.616	10.595	29.8051	146.636	11.0504	91.2714	165.477	146.472	11.1526	150.777	9.69084	154.832	-2.37305	2.68498	1.42e-18	3.78e-23	1.65e-17	5.74e-22	2.5012	3.84669	3.74823	1.6e-35	3.56e-79	1.69e-75	1.78e-34	7.36e-78	2.19e-74
		AT5G65810	CGR3	1.52552	24.6868	13.6104	0.966281	14.7791	17.5186	1.23338	16.7135	11.4052	0.906833	9.60805	36.1146	1.04345	5.41911	31.4118	1.35706	15.9544	41.5015	52.6447	0.898198	55.6889	0.889068	51.6783	-2.47179	2.62548	4.59e-12	6.32e-14	2.7e-11	4.15e-13	3.33076	5.12186	5.65131	3.31e-36	1.46e-93	1.42e-113	3.8e-35	5.04e-92	5.65e-112
		AT5G60920	COB	6.1021	108.186	146.761	8.21339	109.472	137.844	8.01698	102.638	105.567	9.82402	45.2687	150.783	10.595	25.6695	121.649	9.01477	64.8535	186.977	193.335	12.6496	204.003	10.9355	191.716	-3.12951	2.6093	1.21e-27	2.96e-20	3.37e-26	3.49e-19	2.08036	3.82865	4.16309	6.2e-25	2.22e-78	8.52e-91	4.14e-24	4.46e-77	1.7e-89
		AT3G02210	COBL1	0.832104	18.5151	1.5408	0.322094	19.7946	2.30509	0.616691	21.7846	2.36448	0	6.09742	3.20815	0.481593	4.27824	3.71231	0.775464	8.70238	5.02247	6.59326	0.748499	5.209	0.355627	5.97847	-0.763885	3.79995	0.145281	1.08e-19	0.203347	1.2e-18	3.60773	2.91463	3.46213	8.8e-27	3.47e-17	9.92e-25	6.42e-26	1e-16	3.1e-24
		AT3G29810	COBL3	9.15314	66.7995	8.60281	7.73025	74.4972	5.99322	7.55446	71.3536	3.75536	10.2774	25.4059	65.538	10.5148	18.9669	45.9041	9.88717	40.9219	67.3188	53.4561	9.20653	69.1376	9.33521	66.4725	1.39799	1.88082	1.18e-05	1.87e-10	3.44e-05	8.87e-10	1.5254	2.5809	2.63875	1.87e-15	6.54e-43	1.31e-44	7.67e-15	4.33e-42	6.9e-44
		AT5G15630	COBL4	0	7.26081	2.568	0.48314	5.08239	5.07119	0.308345	7.1425	6.67619	0	0	2.10821	0	0.142608	1.21364	0	0.310799	1.76227	2.94161	0	2.93598	0.0889068	1.92527	-3.19896	3.38317	2.85e-06	4.35e-07	8.88e-06	1.46e-06	2.32888	5.72769	6.34373	0.0352593	3.83e-21	9.36e-30	0.054773	1.27e-20	3.35e-29
		AT5G60950	COBL5	6.1021	17.0629	7.06201	5.63664	28.2875	5.76271	7.40029	20.8561	1.39087	2.41822	8.12989	18.5156	2.16717	7.27301	18.8471	4.07119	6.11239	15.5961	13.6937	3.51794	18.563	2.75611	21.6846	1.44525	0.568528	0.00105646	0.16964	0.00240023	0.252057	1.24215	2.53365	2.53453	1.62e-08	1.33e-37	4.71e-37	4.39e-08	7.46e-37	2.05e-36
		AT1G09790	COBL6	0	0.544561	0.3852	0	0.133747	1.38305	0	0.8571	0.834524	0	0	0	0	0.142608	0.0713906	0	0	0	0	0	0	0	0	-5.75513	4.77496	0.00642049	0.0287992	0.0128906	0.0526876	2.1787	1.53215	0	0.248545	0.323494	1	0.321468	0.390663	1
		AT2G22125	CSI1	6.79552	104.556	133.408	10.146	118.433	147.064	10.3296	131.708	90.824	6.04555	46.5621	98.9027	13.0833	28.8068	85.6687	15.7031	65.8895	151.732	127.199	13.9969	127.384	12.5359	98.1887	-2.7601	2.46438	5.66e-21	2.39e-17	8.26e-20	2.16e-16	1.91911	3.16197	3.20685	1.86e-15	1.38e-38	1.57e-39	7.63e-15	7.99e-38	7.26e-39
		AT2G32610	CSLB1	0	1.08912	0	0	0	1.84407	0.154173	0.999951	0.417262	0	0	6.78295	0	0.285216	1.99894	0.096933	0	14.3625	12.8822	0	18.563	0	20.9753	-2.55178	2.2566	0.135464	0.181414	0.191643	0.26647	1.48105	7.91889	9.07934	0.255283	1.28e-25	6.83e-34	0.329066	4.93e-25	2.73e-33
		AT2G32620	CSLB2	0	0.363041	0.513601	0	0	1.84407	0.154173	1.35708	0.278175	0	0.18477	0.549969	0	0.285216	0.214172	0	0	2.11473	0.405739	0.0748499	0.568254	0	0.81064	-2.81438	2.01587	0.100176	0.234451	0.148583	0.329846	2.39386	4.9531	4.26349	0.0621938	6.57e-06	0.000153968	0.0923974	1.19e-05	0.000246645
		AT2G32530	CSLB3	0.277368	0.18152	3.7236	0.322094	0	4.14915	0.925036	1.57135	1.94722	0.302278	4.89641	1.00828	0.88292	5.70432	1.14225	0.775464	4.35119	1.40982	0.608609	0.598799	1.0418	0.889068	1.21596	-1.64592	-1.05404	0.113481	0.319653	0.165121	0.42371	2.74404	0.694325	0.364273	2.52e-26	0.0372342	0.321377	1.8e-25	0.05225	0.381019
		AT2G32540	CSLB4	0.416052	0.363041	17.334	0.161047	0	7.83729	0.925036	1.35708	7.51072	0.453416	12.5644	1.55825	1.20398	8.69909	0.999468	1.1632	10.1528	0.704909	0.20287	1.27245	0.0947091	0.889068	0.10133	-3.4306	-1.07841	0.000119384	0.240316	0.00030643	0.336574	3.31002	0.0221329	-2.91072	9.02e-55	0.944847	1.1e-07	2.29e-53	1	2.02e-07
		AT4G15290	CSLB5	0	0.363041	0.513601	0	0	2.30509	0.154173	1.21423	0.139087	0	0	0	0.0802654	0	0	0	0	0	0	0	0	0	0	-2.95601	1.88709	0.106216	0.296128	0.156246	0.398366	-1.23544	-1.23544	-1.23544	0.417583	0.369845	0.396882	0.504907	0.435601	0.456592
		AT4G15320	CSLB6	0	1.63368	0.642001	0	0	3.22712	0.462518	1.21423	0.695437	0.302278	0	0	0	0	0	0	0.1036	0	0	0	0	0	0	-2.13388	1.23028	0.173068	0.42669	0.23456	0.530181	-0.590625	-2.47324	-2.47324	0.871665	0.353031	0.36806	0.954161	0.422593	0.431232
		AT2G33100	CSLD1	4.16052	2.54128	1.1556	2.09361	1.0031	6.68475	1.07921	4.07123	1.52996	1.20911	5.82026	3.66646	0.88292	23.6729	5.63985	2.13253	6.00879	3.17209	1.42009	1.6467	1.42064	2.31158	1.31729	0.769676	-1.24134	0.281183	0.0796458	0.351015	0.131538	2.82033	1.32232	-0.284355	4.52e-11	0.00228861	0.553228	1.44e-10	0.00356461	0.618959
		AT5G16910	CSLD2	185.42	231.62	46.866	126.1	346.138	70.7661	129.505	341.34	46.4552	178.948	205.003	251.611	225.867	157.867	230.663	283.432	182.439	195.348	160.774	220.957	194.059	230.98	189.588	2.45197	-0.180566	1.3e-14	0.547	9.82e-14	0.637601	-0.336859	-0.0291681	-0.370193	0.062566	0.870355	0.0407954	0.0929207	0.941065	0.0554394
		AT3G03050	CSLD3	36.3352	160.646	41.3448	34.9472	236.599	108.8	32.2221	242.845	55.0786	40.0518	97.1891	157.566	59.4767	67.8814	151.634	69.9856	91.2714	136.135	134.097	64.5206	137.707	56.5447	138.011	0.0579289	1.39213	0.847402	4.51e-06	0.88278	1.37e-05	0.544663	1.33435	1.18892	0.000929917	1.49e-16	2.2e-13	0.00173587	4.19e-16	4.9e-13
		AT4G38190	CSLD4	0	1.45216	0.3852	0	0.0668736	7.14576	1.38755	3.21413	1.80814	0	0.0923851	0.274984	0	0.427824	0.142781	0	0.310799	0	0.507174	0.0748499	0.189418	0	0.10133	-1.59667	0.40821	0.252601	0.765848	0.320602	0.828761	3.18929	2.29091	3.13994	0.0117022	0.0737047	0.0117144	0.0193748	0.100078	0.0166855
		AT1G02730	CSLD5	0.138684	26.865	6.16321	0.161047	26.8163	9.22034	2.31259	50.7832	8.20615	0	0	47.939	0.0802654	0.285216	35.4811	0.096933	0.725198	86.7038	174.366	0.0748499	153.902	0	148.651	-2.1408	4.02965	0.00420907	2.19e-07	0.0087135	7.6e-07	2.33662	9.69082	11.1542	0.0110289	3.87e-40	6.08e-50	0.0183079	2.33e-39	3.69e-49
		AT1G32180	CSLD6	0	1.63368	0.770401	0	0.401242	1.84407	1.07921	2.14275	0.695437	0	0	0	0	0	0.0713906	0	0	0.0881136	0	0	0	0	0.10133	-0.522788	0.618029	0.655477	0.590398	0.7118	0.677786	0	2.35403	1.82871	1	0.206708	0.276855	1	0.262511	0.331241
		AT1G55850	CSLE1	364.878	154.474	58.2937	494.253	220.75	20.0542	304.337	259.844	28.652	307.719	227.452	210.088	327.242	211.916	205.105	339.266	217.249	219.843	158.543	270.208	146.231	311.263	146.827	4.39235	-2.10614	5.54e-24	7.97e-08	1.08e-22	2.9e-07	-0.517514	-0.571926	-1.08902	0.00128213	0.000375398	3.78e-11	0.00235859	0.000615396	7.88e-11
		AT4G24010	CSLG1	0	2.54128	2.4396	0	0.267494	5.3017	0.308345	1.92848	1.25179	0	0.0923851	0.0916615	0	0.142608	0.214172	0	0	0.264341	0.405739	0	0.0947091	0	0.10133	-3.7082	2.53422	0.00310535	0.0441992	0.00657922	0.0777018	2.74039	3.98085	4.00471	0.0419034	0.000981868	0.0011512	0.0642056	0.00156793	0.00175476
		AT4G24000	CSLG2	0	42.1127	0.513601	0.322094	92.6868	5.76271	0.925036	107.995	1.66905	0	4.15733	59.3966	0	1.28347	47.6889	0.193866	9.42758	83.3554	81.4521	0	91.7731	0.26672	75.7948	-1.52597	6.3694	0.0245272	1.88e-23	0.043515	2.93e-22	5.57388	9.21482	9.57808	6.06e-33	1.66e-112	1.33e-121	5.96e-32	1.05e-110	6.79e-120
		AT4G23990	CSLG3	0.138684	0.726081	0.898801	0	0.0668736	3.91865	0.154173	0.8571	0.834524	0	1.01624	0.916615	0.0802654	0.285216	0.499734	0	0.621599	0.793022	0.507174	0	0.378836	0	0	-3.03133	1.05665	0.0235238	0.439735	0.04191	0.543582	4.4571	4.5398	3.26694	4.17e-08	3.97e-09	0.000596243	1.1e-07	8.37e-09	0.000924127
		AT1G05850	CTL1	27.4594	221.636	386.613	17.3931	167.385	392.095	34.0722	182.562	334.088	43.2257	74.5548	306.608	35.1563	64.7441	251.366	38.0947	111.784	333.246	286.655	54.1913	363.493	40.1859	297.505	-2.80246	1.59627	2.51e-17	5.33e-07	2.54e-16	1.77e-06	0.977949	2.79917	2.86336	1.17e-06	7.25e-44	1.1e-45	2.81e-06	4.96e-43	5.95e-45
		AT2G39770	CYT1	264.332	140.134	776.949	263.473	140.033	560.366	255.002	126.208	173.859	258.296	163.152	257.385	423.561	226.176	215.385	480.012	218.285	318.266	175.989	459.728	200.215	387.811	177.935	0.0591994	-2.18142	0.881862	1.58e-07	0.913405	5.58e-07	-0.998094	-0.62406	-1.16175	2.23e-06	0.00261873	4.53e-08	5.25e-06	0.00406181	8.44e-08
		AT3G08550	ELD1	9.84656	23.2346	24.1392	10.9512	29.5581	25.3559	8.32533	32.9269	28.9302	10.7309	36.954	38.7728	10.9964	25.099	34.4102	12.6013	32.6339	43.44	40.6754	12.5748	39.399	13.6027	41.444	-0.441993	0.327468	0.0836166	0.193308	0.127369	0.280991	1.37577	1.65835	1.69443	1.93e-26	5.05e-40	3.57e-41	1.39e-25	3.03e-39	1.73e-40
		AT5G03540	EXO70A1	113.027	79.3244	75.4993	91.7967	98.8392	46.7932	78.3197	92.4954	52.1577	120.609	63.099	73.1459	127.783	59.0397	59.1114	124.365	56.8763	80.5358	61.5709	129.191	70.653	121.447	64.0405	1.67906	-1.29931	8.22e-09	5.92e-06	3.43e-08	1.77e-05	-1.07282	-0.832096	-0.971477	1.2e-18	2.6e-12	6.85e-16	5.86e-18	6.23e-12	1.65e-15
		AT1G31420	FEI1	1.38684	63.7136	113.249	1.28837	66.4055	102.346	1.23338	57.2115	88.4595	0.302278	30.5795	67.6462	1.36451	15.4017	60.325	1.64786	44.5479	84.0604	80.945	1.3473	78.6085	1.51142	72.7549	-5.27288	4.33774	3.32e-53	5.13e-37	8.03e-51	2.36e-35	4.52483	5.73989	5.84725	7.2e-74	3.2e-118	3.82e-122	3.92e-72	2.51e-116	1.99e-120
		AT2G03220	FUT1	1.52552	15.2477	13.7388	3.22094	18.0559	17.2881	3.85432	19.5705	10.8488	1.05797	11.4558	25.2986	1.12372	4.99128	23.7731	1.06626	12.0176	24.6718	20.1855	1.72155	18.563	1.51142	21.0766	-1.27787	1.40192	3.13e-05	2.74e-06	8.66e-05	8.5e-06	2.84618	4.18472	3.85793	3.04e-34	6.71e-85	5.48e-70	3.19e-33	1.71e-83	5.98e-69
		AT5G47820	KIN4A	1.10947	35.2149	36.8508	1.28837	51.6933	31.3492	0.925036	63.854	38.249	2.41822	30.3023	25.6652	3.61194	19.6799	28.9846	3.48959	30.2511	30.8398	41.1825	2.61975	35.9894	2.6672	40.3293	-4.01174	4.25835	5.6e-29	6.13e-33	1.71e-27	2.06e-31	3.15546	3.23158	3.66402	1.72e-77	5.76e-84	3.1e-109	1.13e-75	1.42e-82	1.09e-107
		AT5G49720	KOR	68.9259	254.31	292.881	76.4972	285.082	256.326	48.2561	278.415	217.672	78.8944	135.159	349.139	81.4694	89.2727	286.562	89.9538	194.353	428.32	386.872	84.2061	422.876	76.3709	380.899	-0.995162	0.84775	0.000438109	0.00265021	0.00104546	0.00572588	0.753354	2.09254	2.23038	0.000349078	1.59e-23	2.02e-26	0.000679589	5.69e-23	6.62e-26
		AT1G68060	MAP70.1	5.13131	113.45	47.1228	9.34072	114.421	57.3966	6.16691	115.137	39.9181	9.67288	23.281	71.496	6.90283	13.6904	65.1796	7.85157	37.8139	91.3738	120.099	7.93409	110.147	6.75691	96.4661	-1.80869	2.82937	2.87e-12	1.53e-27	1.73e-11	3.41e-26	1.67787	3.27261	3.76662	3.95e-16	1.78e-58	1.13e-75	1.68e-15	1.92e-57	1.46e-74
		AT4G17220	MAP70.5	0	1.27064	0.770401	0.161047	0.534989	5.3017	0.154173	0.999951	3.3381	0	0.277155	1.55825	0	0.427824	1.28503	0.193866	0.2072	5.1987	1.01435	0.0748499	0.662963	0	1.82394	-3.78996	1.82718	0.000745659	0.119069	0.0017285	0.186399	2.15465	5.27238	4.06342	0.0134809	1.04e-18	1.39e-09	0.0221416	3.18e-18	2.75e-09
		AT1G30620	MUR4	128.56	58.8126	7.44721	107.418	70.2842	20.7458	95.5871	79.2818	15.2996	99.9027	99.5911	119.252	116.305	86.8483	107.086	125.237	86.0914	83.0911	76.279	125.897	83.0598	127.226	87.8531	3.97079	-1.91185	1.09e-35	2.48e-11	6.06e-34	1.28e-10	-0.398673	-0.221585	-0.571181	0.0041633	0.106707	4.41e-05	0.00725626	0.141941	7.26e-05
		AT5G66680	OST48	9.29183	103.648	54.9553	12.2396	93.7568	57.3966	7.70863	102.781	37.2754	9.97516	108.922	255.277	12.5214	52.052	248.511	10.081	150.012	215.438	160.571	10.9281	166.404	13.2471	182.597	-1.3545	2.12326	7.59e-08	3.64e-17	2.85e-07	3.25e-16	3.17544	4.37955	3.85697	1.25e-47	2.43e-84	1.26e-67	2.4e-46	6.1e-83	1.28e-66
		AT5G22130	PIGM	14.8392	4.17497	5.52121	6.60292	7.02173	6.45424	10.3296	6.2854	3.47718	6.19669	6.55934	9.07449	11.2372	3.99303	8.92382	11.2442	5.49079	8.54702	6.39039	8.98198	8.99736	11.2912	10.2343	2.07412	-2.08133	1.27e-07	4.57e-08	4.67e-07	1.71e-07	-0.87352	-0.176589	-0.251803	3.74e-05	0.361387	0.202096	7.97e-05	0.430422	0.251449
		AT5G63840	PSL5	22.0508	88.4004	78.8377	22.7076	116.026	84.5966	20.3508	120.137	55.3568	21.764	104.118	216.871	25.2836	59.1824	191.327	31.5032	126.806	196.581	190.799	26.2723	197.374	28.0945	199.113	-0.739836	1.08217	0.00241679	8.48e-06	0.00521564	2.5e-05	1.85094	2.90389	2.83637	2.19e-24	6.72e-57	2.06e-54	1.43e-23	6.92e-56	1.41e-53
		AT3G02230	RGP1	55.8896	102.014	59.0641	54.4338	139.9	73.3017	40.3932	131.993	19.8895	43.2257	116.96	245.928	56.7477	74.8692	255.007	55.8334	180.471	215.79	150.326	55.3889	175.401	54.2331	207.625	1.01676	0.0807845	0.0030187	0.810619	0.00641146	0.866118	1.21303	2.15297	1.70157	6.48e-10	4.37e-28	3.44e-18	1.93e-09	1.82e-27	8.84e-18
		AT5G15650	RGP2	300.528	240.333	367.096	273.78	275.385	665.709	355.985	297.771	210.022	247.414	246.299	427.143	436.403	320.726	402.286	524.504	306.345	513.438	646.038	536	601.687	508.547	703.129	0.63263	-1.44023	0.0673067	4.11e-05	0.105867	0.000111763	-0.639377	-0.0251435	0.488943	0.00125008	0.89671	0.0105561	0.00230214	0.966014	0.0150908
		AT3G08900	RGP3	0	2.72281	1.284	0	1.87246	3.45763	0.462518	2.35703	1.80814	0	0.277155	0.183323	0.481593	0.855649	0.571124	0.290799	1.036	0.352454	0.608609	0.0748499	0.662963	0.177814	0.81064	-2.71439	2.60212	0.00257041	0.00333179	0.0055214	0.00708936	1.58515	0.746127	1.55165	0.0027144	0.185588	0.00259362	0.00482414	0.238149	0.00387462
		AT5G50750	RGP4	3.60578	0.907602	0.1284	16.5878	1.0031	2.53559	4.93353	1.64278	0.556349	1.81367	9.60805	3.11649	2.00664	6.55997	2.57006	3.48959	13.0536	1.85039	0.710044	1.497	0.662963	1.51142	0.70931	4.09741	-3.99788	2.5e-07	1.61e-07	8.86e-07	5.66e-07	2.23919	0.273836	-1.58815	2.03e-17	0.355249	3.24e-05	9.28e-17	0.424883	5.37e-05
		AT5G16510	RGP5	17.3355	56.8159	19.0032	14.4942	71.2873	18.9017	10.0212	77.7104	10.2925	13.6025	24.944	107.152	18.3005	19.3947	89.8093	16.3817	46.5163	111.816	114.926	16.0927	107.495	15.0252	110.146	0.807801	1.05861	0.0041823	9.89e-05	0.00866006	0.000257175	0.920154	2.67371	2.75603	2.6e-07	1.31e-53	1.24e-56	6.54e-07	1.23e-52	9.04e-56
		AT3G13870	RHD3	78.7725	122.345	182.328	61.1978	153.742	244.57	64.5984	146.278	88.5986	116.981	109.384	174.798	114.94	103.676	160.129	118.452	126.288	182.219	134.807	116.691	137.612	107.844	150.07	-0.297832	-0.192816	0.336268	0.532974	0.40953	0.631541	-0.0334917	0.567809	0.251412	0.815692	5.36e-05	0.076635	0.901149	9.27e-05	0.101091
		AT4G02270	RHS13	0	0.726081	0	0	0.0668736	1.15254	0.154173	0.499975	0.139087	0	0	0	0.0802654	0	0	0	0	0	0	0	0	0	0	-1.72102	1.58757	0.354124	0.382333	0.427944	0.488057	-1.23455	-1.23455	-1.23455	0.418924	0.371361	0.398289	0.504907	0.435601	0.456592
		AT1G71100	RPI1	70.8675	59.9017	48.15	69.8943	52.0945	48.6373	66.4484	52.7831	37.2754	53.2008	59.9579	64.2547	50.5672	43.4955	66.536	41.4873	70.9659	67.5831	71.2072	38.4728	64.118	45.4314	63.7366	1.6308	-1.57386	4.98e-13	1.72e-12	3.25e-12	9.94e-12	0.339356	0.515757	0.495083	0.0166192	0.000222783	0.00041935	0.0269701	0.000370404	0.000655741
		AT1G22620	SAC1	9.56919	27.7726	38.0064	7.73025	28.02	31.3492	7.55446	30.7842	28.0956	9.06833	32.8891	20.2572	11.3977	32.5146	21.3458	14.443	26.5215	25.3767	29.4161	11.976	24.7191	11.6468	26.2445	-0.975003	0.553974	0.000108473	0.0265091	0.000279937	0.0488445	1.36477	0.902677	1.1404	8.74e-24	3.64e-11	5.18e-17	5.53e-23	8.33e-11	1.29e-16
		AT3G59770	SAC9	90.9767	39.9345	96.0433	71.5048	62.7943	96.3526	67.2193	65.2111	61.0593	76.4762	77.973	62.4215	102.981	60.751	62.324	114.381	71.4838	57.8025	45.1385	102.619	48.1122	98.4198	43.0652	0.868763	-1.68658	0.00184616	2.76e-09	0.00405598	1.16e-08	-0.507817	-0.718961	-1.16555	0.000315492	3.74e-07	1.17e-15	0.00061714	7.22e-07	2.79e-15
		AT3G12060	TBL1	0.277368	1.8152	0.770401	0.966281	0.468115	1.38305	0.154173	2.5713	0.973611	0.151139	0.18477	0.0916615	0.642123	0.427824	0.214172	0.193866	0.310799	0.176227	0.20287	0.374249	0.189418	0.533441	0.30399	-0.167253	0.523388	0.856493	0.555875	0.89083	0.645881	-0.473995	-1.24909	-0.820394	0.401773	0.0346005	0.156069	0.493884	0.0487334	0.198411
		AT5G01360	TBL3	0	0.544561	1.284	0	0.334368	2.7661	0.308345	1.7142	0.556349	0	0.0923851	0	0	0	0.0713906	0	0	0	0	0.0748499	0	0	0.10133	-2.73902	1.72742	0.0358461	0.185515	0.0610826	0.27171	0.631895	0.356378	0.616037	0.725722	0.837039	0.737383	0.816953	0.910324	0.806592
		AT5G06700	TBR	11.7881	47.9214	87.0553	8.69653	55.7057	113.18	21.1217	50.7832	77.6107	22.2174	29.1937	63.7047	15.9728	24.386	53.186	15.4123	30.9763	77.3637	55.4848	21.7065	56.0678	18.5815	64.1419	-1.71064	0.644584	5.74e-08	0.0375328	2.18e-07	0.0670738	0.582231	1.77164	1.60314	0.000915121	8.97e-26	3.31e-21	0.00170949	3.47e-25	9.28e-21
		AT1G78580	TPS1	1.10947	6.71625	62.2741	1.44942	7.22235	108.57	0.616691	10.928	62.0329	2.11594	19.5856	35.2897	0.88292	14.2608	42.3346	1.74479	18.8552	29.9586	9.53487	0.973048	14.6799	1.24469	13.4769	-5.16267	1.73324	9.86e-48	5.4e-06	1.48e-45	1.62e-05	3.71663	4.73594	3.19853	2.94e-53	1.77e-90	1.06e-38	6.95e-52	5.57e-89	4.79e-38
		AT1G64440	UGE4	8.59841	13.614	19.0032	6.92501	14.1772	22.1288	8.63367	16.9992	16.9687	7.70808	13.5806	20.8988	7.86601	7.98605	22.2739	6.10678	14.0896	22.9976	19.9827	7.26044	22.446	6.40129	23.6099	-0.251122	-0.352291	0.29064	0.135082	0.361208	0.207807	0.762644	1.62762	1.59958	6.68e-06	2.02e-25	4.38e-24	1.52e-05	7.71e-25	1.34e-23
		AT3G07020	UGT80A2	20.6639	24.1422	36.3372	15.1384	35.5099	33.8848	17.4215	38.8552	26.5657	29.3209	35.5683	29.24	30.7417	28.6642	27.3426	31.0186	30.2511	32.7783	39.1538	32.3351	33.8111	33.1622	32.6283	0.143186	-0.349515	0.585226	0.178538	0.646091	0.263232	0.00121323	-0.0928887	0.123993	0.991628	0.414426	0.274502	1	0.479993	0.32866
		AT1G43620	UGT80B1	3.60578	17.6075	19.0032	3.70408	21.3327	20.0542	4.31684	23.2131	18.3595	2.87164	12.3796	13.1993	4.57513	8.69909	14.0639	3.58652	13.6752	15.3318	22.2142	2.32035	17.3318	3.73408	17.8341	-1.30462	1.18571	1.87e-06	1.03e-05	5.95e-06	3.01e-05	1.75345	2.02592	2.42898	2.51e-21	1.84e-30	4.35e-44	1.4e-20	8.26e-30	2.27e-43
		AT1G76670	URGT1	157.684	51.7333	97.5841	97.1112	49.219	96.1221	125.342	49.3547	84.8433	94.9151	47.3936	65.9963	153.066	65.8849	53.7571	157.516	48.2775	62.825	54.2676	182.484	55.1207	159.41	51.9823	1.45637	-2.58791	1.28e-08	2.06e-22	5.24e-08	2.94e-21	-1.48692	-1.31418	-1.51663	3.83e-19	9.83e-16	6.3e-20	1.93e-18	2.68e-15	1.71e-19
		AT4G11150	VHA-E1	266.412	167.18	180.274	239.799	151.469	142.915	199.654	139.993	136.306	223.081	226.99	250.328	241.117	240.152	231.091	242.139	241.905	249.45	279.25	234.954	291.799	230.357	266.802	1.60973	-1.8593	5.11e-09	1.96e-11	2.18e-08	1.02e-10	0.00203366	0.039771	0.211746	0.98867	0.780519	0.136277	1	0.85783	0.17438
		AT5G57550	XTH25	0.416052	1.45216	34.026	0.644187	1.73871	19.3627	0.154173	1.21423	8.90159	0	12.3796	6.32464	0.321062	7.70084	5.06873	0.290799	9.94558	5.46304	1.11578	0.1497	1.79947	0.0889068	0.81064	-4.67596	0.640896	3.54e-13	0.357341	2.34e-12	0.463168	5.66808	4.82102	2.64087	6.28e-46	1.11e-31	1.97e-07	1.12e-44	5.18e-31	3.59e-07
		AT3G25050	XTH3	0	0	0	0	0	0	0	0.499975	0.139087	0	0	0	0	0	0.0713906	0	0	0	0	0	0	0	0	-2.09023	3.29018	0.413314	0.222939	0.480283	0.316376	0	1.5605	0	1	0.249059	1	1	0.306468	1
		AT2G19440	ZETH	0	5.80865	0.1284	0	4.27991	2.30509	0.308345	4.5712	0.556349	0	0	1.37492	0	0	1.42781	0	0.1036	1.05736	3.14448	0	2.74656	0	3.44522	-2.02401	4.23661	0.0713171	2.6e-05	0.11135	7.25e-05	1.93094	6.65508	7.88382	0.141461	2.28e-19	3.08e-39	0.19696	7.14e-19	1.41e-38

## Sheet: Legends
	Supplemental Data Set S2.
	Expression data for the genes encoding enzymes for cell wall biosynthesis. Expression data of the genes encoding cell wall biosynthetic enzymes in intact leaves and protoplasts at Day 0 and Day 14 in the control condition (Experiment A) and at Day 0, Day 2, Day 4 and Day 6 in the control condition (Experiment B). The 'logFC' columns show the relative expression levels (log2FC) at each time point …
