# Supplementary material for: Transcriptional activation of auxin biosynthesis drives developmental reprogramming of differentiated cells
Source: Plant Cell. 2022 Aug 4;34(11):4348–65. doi: 10.1093/plcell/koac218 (PMC9614439; doi:10.1093/plcell/koac218)
Supplement: koac218_Supplementary_Data [file koac218_supplementary_data.zip › koac218_Supplementary_Data/tpc.21.01024Supplemental_Data_Set_S3.xlsx]

## Sheet: Sheet1
Supplemental Data. Sakamoto et al. (2022). Plant Cell.
	Supplemental Data S3. Expression data for the genes encoding histone acetyltransferases.
		AGI code	Gene name	Reads Per Million																							Average RPM						Results with TMM-normalized data
				Experiment A									Experiment B																				Experiment A						Experiment B
				rep1_Day0	rep1_Day14_control	rep1_leaf	rep2_Day0	rep2_Day14_control	rep2_leaf	rep3_Day0	rep3_Day14_control	rep3_leaf	rep4_Day0	rep4_Day2_control	rep4_Day4_control	rep5_Day0	rep5_Day2_control	rep5_Day4_control	rep6_Day0	rep6_Day2_control	rep6_Day4_control	rep6_Day6_control	rep7_Day0	rep7_Day6_control	rep8_Day0	rep8_Day6_control	Leaf	Day 0	Day 2	Day 4	Day 6	Day 14	logFC_Day0/leaf	logFC_Day14_control/Day0	PValue_Day0/leaf	PValue_Day14_control/Day0	FDR_Day0/leaf	FDR_Day14_control/Day0	logFC_Day2_control/Day0	logFC_Day4_control/Day0	logFC_Day6_control/Day0	PValue_Day2_control/Day0	PValue_Day4_control/Day0	PValue_Day6_control/Day0	FDR_Day2_control/Day0	FDR_Day4_control/Day0	FDR_Day6_control/Day0
		AT1G32750	HAF1/HAC13	157.406	178.979	105.802	241.57	131.607	123.553	216.613	130.922	99.4474	161.87	193.639	99.5444	148.652	223.467	104.873	170.699	134.265	92.1668	109.144	145.658	97.2662	153.009	96.5675	109.601	174.434	183.79	98.8613	125.47	147.169	1.90525	-1.71765	4.15e-12	2.9e-10	2.46e-11	1.35e-09	0.227127	-0.673358	-0.668645	0.185006	0.000137353	0.000155997	0.249106	0.00023138	0.000249788
		AT3G19040	HAF2/TAF1	0	2.72281	1.6692	0	0	8.0678	1.6959	4.07123	3.75536	0.151139	0.646696	0.549969	0.0802654	1.28347	0.285562	0	0.310799	0.352454	0.304304	0	0.0947091	0	0.30399	4.49745	0.240913	0.746989	0.395995	0.202765	2.26468	-1.88495	0.635394	0.165272	0.632812	0.225921	0.715707	3.84508	2.98773	2.24534	1.52e-06	0.000410672	0.0184379	3.64e-06	0.000671614	0.025826
		AT5G64610	HAM1	12.7589	29.2248	26.4504	13.2058	30.4944	26.278	9.71288	33.2126	21.8367	16.1718	27.6231	23.9236	11.9595	26.6677	25.8434	13.5706	27.5575	28.1082	31.7491	12.8742	32.1064	12.358	35.3642	24.855	12.8265	27.2828	25.9584	26.8946	30.9773	-0.0669515	0.144227	0.767126	0.514153	0.810931	0.615806	1.03438	0.95585	1.27964	1.18e-16	5.32e-15	5.1e-26	5.15e-16	1.41e-14	1.65e-25
		AT5G09740	HAM2/HAG5	6.1021	20.1488	16.692	4.99245	16.5178	13.6	5.85856	16.4278	11.8224	5.59213	9.79282	13.9325	5.21725	8.41388	14.0639	4.94358	13.7788	16.7416	19.9827	5.76344	19.1312	3.11174	17.0234	14.0381	5.19766	10.6618	14.9127	13.9832	17.6981	-0.319256	0.391191	0.252046	0.150454	0.319954	0.227783	1.11838	1.58448	1.88778	4.12e-10	3.93e-21	1.11e-29	1.24e-09	1.29e-20	3.97e-29
		AT5G56740	HAG2	4.43789	28.4987	12.3264	3.54303	21.8008	13.6	1.6959	25.5702	11.2661	2.41822	21.4333	27.2235	2.0869	18.9669	25.6292	3.87732	22.1704	28.1963	38.5452	2.91914	35.3265	2.6672	39.2147	12.3975	2.9557	20.8569	27.0163	27.2124	25.2899	-0.930607	1.70849	0.00302026	1.72e-08	0.00641363	6.7e-08	2.88776	3.24917	3.70503	1.89e-70	1.25e-96	1.14e-128	8.93e-69	4.75e-95	7.45e-127
		AT3G54610	HAG1/GCN5	3.74447	21.964	14.124	2.89884	20.9983	7.14576	2.31259	24.4274	5.98075	2.7205	17.5532	23.1904	3.45141	12.5495	22.7736	3.87732	20.202	31.3684	36.9223	3.36824	33.0535	3.37846	32.1216	9.08351	3.21898	16.7682	25.7775	24.3071	22.4632	-0.632539	1.65713	0.068492	7.23e-07	0.107446	2.38e-06	2.30233	2.90258	3.27973	3.75e-39	1.94e-67	8.26e-87	4.92e-38	2.78e-66	1.48e-85
		AT5G50320	HAG3/ELO3	25.2405	25.2313	25.5516	22.3855	23.4058	23.5119	20.0424	27.9986	17.8032	17.8344	46.3773	32.4482	30.0193	44.9215	32.1257	33.4419	36.9851	30.9279	36.0094	27.3202	35.2318	29.2503	34.9588	22.2889	25.6918	42.7613	31.8339	34.8034	25.5452	1.01644	-1.06735	1.29e-05	3.06e-06	3.73e-05	9.42e-06	0.613009	0.181976	0.309553	1.41e-05	0.200199	0.0294801	3.11e-05	0.254955	0.0405699
		AT1G67220	HAC2	0.277368	2.54128	0.2568	0.48314	0	4.84068	2.46676	3.35698	2.08631	1.36025	1.47816	0.183323	0.160531	1.56869	0.0713906	1.1632	2.1756	0.0881136	0.101435	0.748499	0.0947091	0.622347	0	2.3946	0.910262	1.74082	0.114276	0.421544	1.96609	-0.0467808	-0.475164	0.969887	0.699999	0.986538	0.774222	1.15729	-2.67441	-3.34491	0.0106183	8.84e-05	2.01e-05	0.0176692	0.000150491	3.36e-05
		AT1G55970	HAC4/HAG4	3.74447	15.6108	19.7736	4.34826	19.3265	22.8203	2.15842	20.9275	11.5442	5.89441	16.3522	7.33292	3.93301	16.5425	8.49548	5.91291	15.8508	5.99172	8.62196	4.26644	6.72434	4.53425	7.29576	18.0461	4.34902	16.2485	7.27337	7.27688	18.6216	-1.38322	1.21756	1.17e-05	9.09e-05	3.42e-05	0.000237448	1.7439	0.589948	0.606831	3.66e-29	0.000422931	0.000402248	3e-28	0.000690988	0.000629643
		AT3G12980	HAC5	67.8165	40.479	52.6441	56.2053	52.4289	77.9119	63.6733	59.9256	36.4409	86.6025	133.958	48.4889	70.152	152.163	49.6164	84.9133	74.5918	44.233	39.7624	76.4966	42.3349	81.7942	33.6416	55.6656	73.4567	120.238	47.4461	52.7724	50.9445	1.20302	-1.54019	7.78e-05	4.65e-07	0.000204865	1.56e-06	0.578532	-0.768126	-1.09212	0.00021109	2.65e-06	6.26e-11	0.000419393	4.92e-06	1.29e-10
		AT1G79000	HAC1	81.5462	72.0636	132.509	74.2426	92.4862	126.549	69.8402	105.495	88.4595	150.988	208.144	90.2866	124.893	260.973	98.5904	148.889	147.422	89.0828	87.7411	130.239	82.7757	121.891	73.8696	115.839	112.816	205.513	92.6532	103.5	90.0149	0.381859	-0.982357	0.171609	0.000472642	0.233055	0.00112809	0.592795	-0.562207	-0.773874	0.000103104	0.000377827	1.32e-06	0.000211353	0.000619227	2.32e-06
		AT1G16710	HAC12	34.2549	59.3572	72.8029	28.8274	69.9498	65.4644	21.7383	82.3531	46.3161	40.2029	58.3874	38.4062	44.8684	48.6294	37.3373	51.0837	54.0791	44.9379	47.9787	44.9099	47.0704	43.0309	38.5054	61.5278	38.6146	53.6986	40.2271	45.8559	70.5533	-0.120214	0.0766831	0.651775	0.772111	0.708208	0.833688	0.251432	-0.174973	-0.052818	0.0408026	0.158247	0.670317	0.0626448	0.205523	0.739788

## Sheet: Legends
	Supplemental Data Set S3.
	Expression data for the genes encoding histone acetyltransferases. Expression data of the genes encoding histone acetyltransferases in intact leaves and protoplasts at Day 0 and Day 14 in the control condition (Experiment A) and at Day 0, Day 2, Day 4 and Day 6 in the control condition (Experiment B). The 'logFC' columns show the relative expression levels (log2FC) at each time point compared to …
