# Supplementary material for: Transcriptional activation of auxin biosynthesis drives developmental reprogramming of differentiated cells
Source: Plant Cell. 2022 Aug 4;34(11):4348–65. doi: 10.1093/plcell/koac218 (PMC9614439; doi:10.1093/plcell/koac218)
Supplement: koac218_Supplementary_Data [file koac218_supplementary_data.zip › koac218_Supplementary_Data/tpc.21.01024Supplemental_Data_Set_S4.xlsx]

## Sheet: A
Supplemental Data. Sakamoto et al. (2022). Plant Cell.
	Supplemental Data S4: Lists of the differentially expressed genes shown in Figure 2C.
	A
		AGI code	Reads Per Million												Results with TMM-normalized data
			rep1_Day0	rep1_Day14_MB-3	rep1_Day14_control	rep1_leaf	rep2_Day0	rep2_Day14_MB-3	rep2_Day14_control	rep2_leaf	rep3_Day0	rep3_Day14_MB-3	rep3_Day14_control	rep3_leaf	logFC_Day0/leaf	logFC_Day14_control/Day0	logFC_Day14_MB-3/Day0	logFC_Day14_control/Day14_MB-3	PValue_Day0/leaf	PValue_Day14_control/Day0	PValue_Day14_MB-3/Day0	PValue_Day14_control/Day14_MB-3	FDR_Day0/leaf	FDR_Day14_control/Day0	FDR_Day14_MB-3/Day0	FDR_Day14_control/Day14_MB-3
		AT5G50130.1	0	80.7747	187.147	6.16321	1.12733	97.8995	159.226	5.53221	0.154173	243.449	173.92	6.11984	-2.87946	7.4774	6.68792	0.789481	1.74e-09	6.97e-80	1.63e-63	0.000804905	7.82e-09	1.48e-76	6.91e-61	0.00675862
		AT5G50130.2	0	73.8206	168.995	5.52121	1.12733	88.0859	144.046	5.07119	0.154173	220.539	160.849	5.98075	-2.77745	7.34185	6.54579	0.796056	8.46e-09	2.77e-77	6.85e-61	0.000717675	3.53e-08	4.35e-74	2.38e-58	0.00614195
		AT5G10510.3	0.138684	69.3628	96.9319	3.3384	0	66.2122	102.785	4.84068	0.308345	188.314	124.28	2.92083	-3.511	8.1653	7.67242	0.492876	2.51e-08	6.72e-76	4.23e-65	0.0285023	9.92e-08	9.7e-73	2.03e-62	0.0982711
		AT2G42570.1	0	252.666	245.052	2.1828	0.644187	280.811	162.302	2.53559	0.154173	796.81	257.773	1.39087	-1.95811	8.47751	8.97719	-0.499683	0.0022981	8.23e-75	2.57e-83	0.0604153	0.00497646	1.14e-71	1.85e-79	0.161195
		AT1G79180.1	0	23.0021	141.041	0.513601	0.644187	22.8196	112.348	2.07458	0	52.3654	193.776	0.695437	-1.2299	8.21528	5.61123	2.60405	0.105425	9.79e-73	4.17e-30	3.52e-22	0.155252	1.1e-69	1.3e-28	1.07e-19
		AT5G49280.1	0.69342	166.364	219.821	15.6648	1.44942	227.25	209.181	22.5898	0.925036	562.425	235.488	16.4123	-3.14891	6.52564	6.54647	-0.0208328	2.14e-17	1.23e-72	5.34e-73	0.931899	2.18e-16	1.23e-69	6.02e-70	0.967229
		AT1G55360.1	0.416052	44.756	115.992	50.4613	0.322094	54.9798	124.051	48.6373	0.770863	125.123	134.922	53.5486	-5.64731	6.69284	5.4894	1.20344	3.18e-50	1.9e-72	2e-47	1.51e-07	6.17e-48	1.81e-69	2.42e-45	3.97e-06
		AT1G03620.1	0	80.0615	145.942	2.1828	0.161047	93.7612	120.707	1.84407	0.154173	193.097	106.209	3.19901	-3.53333	8.924	8.46733	0.456671	2.06e-06	1.97e-72	7.62e-64	0.0645061	6.53e-06	1.82e-69	3.31e-61	0.168193
		AT5G10510.2	0.138684	59.0208	78.5983	2.8248	0	56.9898	91.4162	3.91865	0.154173	154.579	113.494	2.64266	-3.82947	8.52393	7.97618	0.547746	6.44e-08	1.81e-71	4.05e-60	0.0173593	2.44e-07	1.55e-68	1.29e-57	0.0705897
		AT1G11670.1	1.52552	81.3097	361.407	11.4276	2.89884	86.3123	429.262	21.6678	1.6959	209.462	367.339	13.2133	-1.89665	6.34576	4.25192	2.09384	4.3e-08	9.53e-71	9.46e-36	1.03e-14	1.66e-07	7.48e-68	4.61e-34	9.97e-13
		AT5G10510.1	0.138684	59.3774	77.3277	2.568	0	56.9898	89.7444	3.68814	0.154173	160.369	110.137	2.78175	-3.77873	8.49198	7.99853	0.493452	1.18e-07	1.61e-70	2.44e-60	0.0325561	4.34e-07	1.24e-67	8e-58	0.107275
		AT3G61380.1	0	68.293	115.084	26.8356	0.805234	82.7652	122.312	38.4949	0.616691	158.859	120.423	25.1748	-5.0093	6.77571	6.15025	0.625464	5.64e-36	3.75e-70	4.17e-57	0.00660204	3.23e-34	2.71e-67	1.08e-54	0.0352627
		AT3G43430.1	0.69342	72.3941	322.199	2.568	1.77152	106.176	276.79	2.7661	0.462518	241.938	234.346	3.05992	-0.560907	6.93681	5.45364	1.48316	0.2212	1.33e-69	1.59e-45	5.25e-08	0.289004	9.05e-67	1.66e-43	1.57e-06
		AT1G18670.1	0.554736	106.986	132.328	12.4548	0.322094	111.378	112.883	14.9831	0.154173	388.461	139.707	9.73611	-4.09517	7.23237	7.32537	-0.0930079	7.35e-19	5.09e-68	9.82e-70	0.70255	8.76e-18	2.82e-65	6.81e-67	0.814919
		AT5G19090.2	0	114.475	134.325	21.828	0.161047	158.555	145.183	22.8203	0.308345	494.702	170.706	27.6784	-6.25717	8.63839	8.83272	-0.194335	3.56e-32	7.11e-68	4.78e-71	0.466111	1.44e-30	3.88e-65	3.97e-68	0.620031
		AT5G19090.3	0	114.475	134.325	21.828	0.161047	158.555	145.183	22.8203	0.308345	494.702	170.706	27.6784	-6.25717	8.63838	8.83272	-0.194335	3.57e-32	7.2e-68	4.85e-71	0.466136	1.44e-30	3.88e-65	3.97e-68	0.620043
		AT1G28400.1	0	488.749	803.409	51.3601	1.28837	449.415	584.81	39.1865	0	1771.86	821.531	35.3282	-5.68395	9.55242	9.27064	0.28178	6.78e-28	9.19e-68	1.01e-64	0.406968	1.92e-26	4.88e-65	4.66e-62	0.565066
		AT4G12420.1	0.69342	351.629	263.749	71.2621	1.93256	335.79	283.143	53.939	0.616691	674.457	260.773	60.3639	-4.87649	6.74739	7.1021	-0.354712	2.02e-37	8.64e-67	1.13e-72	0.186303	1.3e-35	4.21e-64	1.1e-69	0.338613
		AT4G12420.2	0.69342	339.325	242.693	69.4645	1.77152	324.558	274.382	51.4034	0.616691	651.798	255.345	57.7212	-4.8921	6.7534	7.1222	-0.368794	2.41e-37	1.12e-66	7.93e-73	0.167989	1.53e-35	5.3e-64	8.17e-70	0.316152
		AT1G36060.1	0.138684	193.11	262.66	1.926	0.48314	238.246	238.271	6.91526	0	613.028	202.133	3.89444	-3.26584	8.89758	8.95669	-0.0591102	2.04e-07	1.64e-66	2.6e-67	0.841398	7.31e-07	7.51e-64	1.44e-64	0.909753
		AT5G19090.1	0	138.726	187.874	24.9096	0.161047	191.424	175.008	28.8136	0.462518	630.903	205.347	37.2754	-6.18851	8.57369	8.74154	-0.167847	6.28e-33	1.05e-65	3.62e-68	0.55482	2.77e-31	4.67e-63	2.18e-65	0.697167
		AT2G39870.1	1.10947	189.901	264.294	31.9716	1.28837	271.825	210.585	50.0204	1.54173	611.014	233.631	47.2897	-4.02361	6.24032	6.3591	-0.118776	3.32e-29	3.31e-65	2.73e-67	0.64397	1.03e-27	1.44e-62	1.49e-64	0.769348
		AT5G66920.1	0.138684	159.766	113.087	21.3144	0.48314	173.925	144.781	25.817	0.616691	332.319	115.066	16.6905	-4.67941	7.01414	7.43761	-0.423472	8.71e-27	1.91e-64	3.11e-72	0.0893669	2.22e-25	7.5e-62	2.87e-69	0.208662
		AT2G35120.1	0	43.6861	115.628	7.31881	0.161047	61.4827	93.623	14.7525	0.308345	148.788	97.4952	11.127	-5.09074	8.08556	7.3139	0.77166	4.51e-20	3.68e-64	9.57e-51	0.00233125	6e-19	1.41e-61	1.54e-48	0.0158466
		AT2G42610.1	0	14.4432	90.7602	9.75841	0.161047	17.1442	96.0305	12.217	0.616691	58.1558	103.781	9.17976	-4.30954	7.30074	5.0314	2.26934	5.87e-18	1.64e-63	1.39e-26	1.47e-18	6.39e-17	6.11e-61	3.13e-25	2.48e-16
		AT1G75500.1	0.277368	7.13243	127.79	110.167	0.161047	14.8977	138.896	103.268	0.308345	34.2389	139.636	123.37	-7.77015	7.79142	4.41917	3.37225	5.67e-63	1.86e-63	5.75e-18	1.46e-29	3.1e-60	6.87e-61	6.02e-17	9.78e-27
		AT4G18030.1	1.38684	212.546	258.667	61.8889	1.93256	272.298	285.751	76.0678	1.54173	428.49	279.058	42.0044	-4.19378	6.16925	5.94953	0.21972	3.69e-32	1.99e-63	1.08e-59	0.405751	1.49e-30	7.25e-61	3.3e-57	0.563941
		AT2G37130.1	0.416052	52.0667	120.711	7.83241	0.644187	74.607	173.738	8.29831	0.308345	160.369	127.708	6.67619	-3.04779	7.03509	5.98946	1.04563	1.08e-10	2.67e-63	5.78e-46	6.99e-05	5.51e-10	9.63e-61	6.34e-44	0.000876963
		AT5G09461.1	0.277368	22.2888	84.77	63.9433	0.48314	29.3225	95.763	58.0882	0.616691	67.7226	102.209	67.3183	-6.10988	6.4367	4.7136	1.72311	4.04e-56	4.55e-63	1.24e-31	6.25e-13	1.33e-53	1.56e-60	4.4e-30	4.65e-11
		AT5G09462.1	0.277368	22.2888	84.77	63.9433	0.48314	29.3225	95.763	58.0882	0.616691	67.7226	102.209	67.3183	-6.10988	6.4367	4.7136	1.72311	4.06e-56	4.56e-63	1.25e-31	6.26e-13	1.33e-53	1.56e-60	4.4e-30	4.65e-11
		AT5G09460.1	0.277368	22.2888	84.77	63.9433	0.48314	29.3225	95.763	58.0882	0.616691	67.7226	102.209	67.3183	-6.10988	6.4367	4.7136	1.72311	4.06e-56	4.57e-63	1.25e-31	6.26e-13	1.33e-53	1.56e-60	4.4e-30	4.65e-11
		AT5G09463.1	0.277368	22.2888	84.77	63.9433	0.48314	29.3225	95.763	58.0882	0.616691	67.7226	102.209	67.3183	-6.10988	6.4367	4.7136	1.72311	4.08e-56	4.59e-63	1.25e-31	6.27e-13	1.33e-53	1.56e-60	4.41e-30	4.65e-11
		AT5G65020.2	1.80289	281.374	380.467	16.8204	3.38198	314.744	371.951	18.9017	0.462518	751.242	371.982	11.5442	-2.06964	6.41472	6.20576	0.208968	1.54e-08	5.13e-63	8.88e-60	0.453386	6.22e-08	1.73e-60	2.76e-57	0.608467
		AT5G65020.1	1.80289	307.942	393.536	18.618	3.38198	348.205	404.786	20.5153	0.462518	813.678	408.766	12.1006	-2.18595	6.51744	6.33618	0.181261	3.54e-09	3.09e-62	1.56e-59	0.524498	1.54e-08	9.86e-60	4.69e-57	0.670912
		AT1G04040.1	0.554736	158.875	158.104	23.4972	1.28837	151.224	123.047	26.5085	0	431.008	119.851	30.321	-4.46401	6.53334	6.92366	-0.390324	1.6e-28	3.28e-62	2.52e-69	0.119532	4.74e-27	1.04e-59	1.69e-66	0.253586
		AT2G37130.2	0.416052	49.0354	115.81	7.83241	0.644187	71.1781	165.512	8.0678	0.308345	153.572	121.351	6.25893	-3.00649	6.96695	5.91861	1.04834	2.42e-10	1.63e-61	1.85e-44	7.59e-05	1.19e-09	4.89e-59	1.76e-42	0.000942665
		AT5G64340.1	1.10947	69.7195	172.807	50.2045	0.644187	131.242	191.86	45.6407	1.07921	299.339	220.632	48.9587	-4.65872	6.42006	5.67554	0.744522	2.06e-33	2.64e-60	1.91e-48	0.00588654	9.61e-32	7.6e-58	2.52e-46	0.0324741
		AT5G64341.1	1.10947	69.7195	172.807	50.2045	0.644187	131.242	191.86	45.6407	1.07921	299.339	220.632	48.9587	-4.65872	6.42006	5.67554	0.744522	2.07e-33	2.65e-60	1.92e-48	0.00588782	9.61e-32	7.6e-58	2.52e-46	0.0324741
		AT5G64342.1	1.10947	69.7195	172.807	50.2045	0.644187	131.242	191.86	45.6407	1.07921	299.339	220.632	48.9587	-4.65872	6.42006	5.67554	0.744522	2.07e-33	2.65e-60	1.92e-48	0.00588793	9.61e-32	7.6e-58	2.52e-46	0.0324741
		AT5G64343.1	1.10947	69.7195	172.807	50.2045	0.644187	131.242	191.86	45.6407	1.07921	299.339	220.632	48.9587	-4.65872	6.42007	5.67554	0.744524	2.16e-33	2.91e-60	2.06e-48	0.00590927	1e-31	8.27e-58	2.7e-46	0.0325316
		AT3G28150.1	0.416052	127.314	80.0505	2.3112	0.48314	141.056	92.1518	3.22712	0.154173	414.895	103.995	1.80814	-1.7376	6.76026	7.53715	-0.776889	0.00218848	4.94e-60	5.28e-75	0.00134979	0.00475736	1.38e-57	8.65e-72	0.0102509
		AT1G26930.1	0.69342	130.702	108.005	7.96081	2.09361	152.052	106.262	9.22034	0.616691	343.145	114.137	7.78889	-1.89917	5.37601	5.85026	-0.474253	2.61e-07	1.01e-59	4.96e-70	0.0338104	9.23e-07	2.81e-57	3.66e-67	0.110058
		AT2G42610.2	0	12.1251	84.77	9.24481	0.322094	15.8436	85.9326	10.8339	0.616691	52.1137	92.9954	8.06706	-3.91016	6.90411	4.60961	2.2945	1.01e-15	1.24e-59	1.42e-23	1.01e-18	8.64e-15	3.36e-57	2.45e-22	1.77e-16
		AT1G28290.1	0	117.685	210.201	9.11641	0.805234	163.402	181.562	15.2136	0	596.412	237.345	6.95437	-4.28687	8.40707	8.27059	0.136475	1.18e-14	1.52e-59	8.81e-58	0.656647	8.97e-14	4.09e-57	2.37e-55	0.779307
		AT2G41130.1	0.416052	56.1679	123.434	4.6224	0.644187	85.13	114.621	7.37627	0.616691	232.372	113.494	5.84167	-2.38412	6.46557	6.00387	0.461699	2.29e-07	1.94e-59	2.61e-51	0.0673837	8.14e-07	5.2e-57	4.43e-49	0.173215
		AT5G03190.1	0.970788	72.0375	155.744	23.112	1.28837	59.9457	185.039	30.8881	0.770863	189.825	174.206	40.6135	-3.96968	6.17094	4.97945	1.19149	9.82e-26	2.23e-59	4.44e-40	7.49e-06	2.26e-24	5.87e-57	3.08e-38	0.000129187
		AT5G03190.3	0.970788	72.0375	155.744	23.112	1.28837	59.9457	185.039	30.8881	0.770863	189.825	174.206	40.6135	-3.96968	6.17094	4.97945	1.19149	9.82e-26	2.23e-59	4.44e-40	7.49e-06	2.26e-24	5.87e-57	3.08e-38	0.000129187
		AT2G28510.1	1.10947	152.991	245.779	13.9956	1.77152	202.893	190.322	28.5831	0.616691	482.87	201.847	24.2012	-3.2385	6.27081	6.1777	0.0931115	2.42e-17	2.46e-59	8.1e-58	0.730755	2.45e-16	6.43e-57	2.2e-55	0.835225
		AT4G39955.1	0.970788	187.583	145.398	9.11641	2.25466	208.45	162.369	9.45085	0.462518	542.032	172.206	6.11984	-1.75642	5.80311	6.27548	-0.47237	4.38e-06	2.54e-59	5.36e-68	0.0589259	1.34e-05	6.55e-57	3.17e-65	0.158558
		AT3G16340.2	0.69342	522.45	356.143	17.5908	2.57675	511.844	482.493	23.5119	1.23338	978.831	763.891	22.9494	-2.85519	7.24519	7.20793	0.0372629	3.78e-12	4.98e-59	1.45e-58	0.906476	2.25e-11	1.26e-56	4.2e-56	0.95127
		AT1G28110.1	0.138684	17.1178	67.8886	8.85961	0.322094	28.2584	71.2873	9.45085	0.308345	61.4287	77.139	8.48433	-4.11076	6.8783	5.37595	1.50236	1.71e-16	8.47e-59	1.61e-32	4.68e-10	1.57e-15	2.14e-56	6.01e-31	2.14e-08
		AT2G22420.1	0	75.9603	140.497	6.93361	0.805234	122.847	128.799	6.68475	0.616691	247.225	112.78	4.17262	-2.68087	6.87049	6.62302	0.247464	4.21e-08	1.83e-58	2.03e-54	0.352209	1.62e-07	4.41e-56	4.31e-52	0.521228
		AT3G16340.1	0.69342	534.219	356.506	17.976	2.57675	524.613	493.862	23.2814	1.07921	1000.99	779.961	23.2276	-2.9179	7.32147	7.29259	0.0288716	2.6e-12	2.2e-58	4.96e-58	0.928418	1.57e-11	5.25e-56	1.37e-55	0.964978
		AT1G04680.1	0.69342	84.5192	410.781	40.0608	1.61047	170.378	288.426	56.4746	0.462518	518.619	447.621	47.5679	-4.70856	7.45132	6.28552	1.1658	1.39e-26	7.54e-58	5.23e-44	0.000301866	3.47e-25	1.78e-55	4.85e-42	0.00302882
		AT1G08080.1	0	12.4817	87.1298	0.1284	0.322094	9.81359	63.1287	0.461017	0	26.1827	62.4255	0.139087	-0.0658962	8.10747	5.52924	2.57823	0.955753	1.07e-57	1.07e-20	1.87e-21	0.975518	2.46e-55	1.43e-19	4.85e-19
		AT5G03190.2	0.970788	67.4014	148.665	21.4428	1.12733	55.5709	172.868	28.3526	0.616691	179.251	161.063	38.8054	-4.02893	6.22941	5.03693	1.19247	4.09e-25	1.11e-57	5.64e-39	1.02e-05	8.87e-24	2.55e-55	3.54e-37	0.000169399
		AT2G44450.1	0.138684	141.4	166.091	0.1284	0.966281	277.973	163.974	1.15254	0.308345	440.071	195.562	0.695437	0.611746	7.32311	7.62041	-0.297292	0.382142	1.19e-57	7.76e-62	0.305455	0.452349	2.72e-55	2.98e-59	0.473725
		AT2G39280.1	0.69342	54.7414	85.133	29.532	1.44942	61.4827	73.7616	33.6542	1.23338	157.348	92.7097	29.0692	-3.78204	4.98233	4.62307	0.359264	6.92e-32	1.73e-57	3.97e-49	0.084172	2.73e-30	3.91e-55	5.6e-47	0.200409
		AT5G22460.1	0.138684	624.444	187.329	2.3112	1.28837	676.901	188.249	6.91526	0.154173	1404.8	201.561	3.19901	-1.93275	7.31352	9.12145	-1.80793	0.000217015	2.47e-57	9.56e-83	2.51e-09	0.000539004	5.48e-55	4.93e-79	9.97e-08
		AT2G29510.1	1.24816	51.1752	110.909	71.3905	1.61047	69.2863	124.184	70.5356	2.00424	139.725	144.207	70.5173	-4.45519	5.04287	4.058	0.98487	3.99e-45	2.61e-57	7.6e-38	1.81e-05	5.08e-43	5.73e-55	4.44e-36	0.000278678
		AT2G40540.2	1.80289	96.1094	129.969	44.94	1.77152	105.821	170.795	46.1017	0.462518	295.563	217.275	35.7454	-3.95739	5.74467	5.17814	0.566533	1.05e-28	3.2e-57	1.5e-47	0.0281684	3.14e-27	6.96e-55	1.83e-45	0.0975659
		AT5G43310.2	0.554736	95.7528	113.45	34.668	1.44942	91.9877	113.418	43.1051	2.00424	216.763	104.852	36.9972	-3.84958	5.15016	4.9902	0.159959	5.59e-32	3.22e-57	9.46e-54	0.477068	2.22e-30	6.96e-55	1.95e-51	0.629755
		AT5G43310.3	0.416052	82.2012	97.658	31.3296	1.12733	81.3464	102.651	38.2644	1.85007	186.048	97.7809	29.0692	-3.86731	5.2355	5.02358	0.211917	1.1e-30	3.78e-57	1.46e-52	0.342437	3.9e-29	8.12e-55	2.72e-50	0.511063
		AT2G40540.1	1.80289	97.7142	131.784	45.8388	1.77152	107.95	175.075	46.1017	0.462518	301.605	224.775	36.0236	-3.97169	5.78175	5.20569	0.576067	1.43e-28	4.54e-57	2.24e-47	0.0269363	4.23e-27	9.64e-55	2.7e-45	0.0947353
		AT2G38120.1	0.554736	54.2064	94.9351	53.9281	0	54.3886	94.5593	55.0915	0.308345	134.942	86.1386	81.7833	-6.70331	6.98086	6.33389	0.646971	4.27e-52	5.26e-57	3.34e-46	0.0119268	9.7e-50	1.1e-54	3.76e-44	0.0540142
		AT3G03780.3	6.1021	201.848	546.376	112.35	6.60292	146.494	521.681	85.9797	6.01273	417.413	818.245	91.6585	-2.96648	5.39636	3.66227	1.73409	3.45e-21	1.63e-56	2.46e-30	6.16e-10	5.14e-20	3.36e-54	7.79e-29	2.75e-08
		AT3G03780.1	6.1021	201.848	546.376	112.35	6.60292	146.494	521.681	85.9797	6.01273	417.413	818.317	91.6585	-2.96648	5.39641	3.66227	1.73414	3.48e-21	1.67e-56	2.49e-30	6.18e-10	5.19e-20	3.42e-54	7.89e-29	2.75e-08
		AT3G09820.2	4.57657	291.538	434.197	83.0749	7.24711	303.512	439.56	93.1255	7.24612	786.237	556.115	64.5365	-2.65528	4.98598	4.46147	0.52451	1.74e-19	1.78e-56	3e-47	0.0398522	2.19e-18	3.61e-54	3.57e-45	0.122796
		AT1G28290.2	0	106.808	200.762	7.31881	0.805234	150.396	169.391	14.061	0	554.872	216.346	6.11984	-4.09126	8.30652	8.15382	0.152709	5.39e-13	1.95e-56	1.5e-54	0.626448	3.49e-12	3.94e-54	3.19e-52	0.754921
		AT5G43310.4	0.554736	90.0469	108.549	33.8976	1.44942	86.3123	109.205	41.9526	2.00424	203.671	102.281	33.6591	-3.7797	5.09814	4.90012	0.198014	6.54e-31	2.4e-56	4.27e-52	0.377916	2.36e-29	4.77e-54	7.55e-50	0.537744
		AT1G51630.1	0.416052	138.012	272.281	29.532	1.44942	174.162	169.257	22.8203	0.925036	514.843	169.349	23.5058	-3.8024	6.55053	6.44174	0.108788	1.44e-20	3.07e-56	1.21e-54	0.702751	2.01e-19	6.1e-54	2.61e-52	0.815016
		AT2G05920.1	0.970788	111.979	150.843	71.1337	0.966281	152.17	188.851	115.715	2.00424	377.383	219.989	100.004	-5.16608	5.89981	5.59144	0.308364	2.03e-44	3.17e-56	3.4e-51	0.247291	2.44e-42	6.25e-54	5.7e-49	0.407756
		AT2G28630.1	0.554736	55.2763	151.933	36.8508	0	85.7211	151.268	22.3593	0	162.635	112.28	36.0236	-6.2866	8.15087	7.24328	0.907584	1.36e-32	3.48e-56	2.83e-44	0.00247812	5.77e-31	6.82e-54	2.67e-42	0.0166345
		AT4G01430.1	0.138684	198.638	148.302	2.568	0.644187	222.402	81.452	3.22712	0.154173	449.386	88.4242	2.36448	-2.12623	7.16833	8.21192	-1.04359	0.000318874	6.44e-56	7.49e-73	0.000117819	0.000774664	1.24e-53	8e-70	0.00136909
		AT3G03780.2	6.24078	203.631	549.099	112.864	6.76397	147.44	530.174	86.2102	6.32108	420.182	825.388	92.7712	-2.92973	5.36447	3.62673	1.73773	9.54e-21	6.47e-56	7.8e-30	6.18e-10	1.37e-19	1.24e-53	2.37e-28	2.75e-08
		AT5G22460.2	0.138684	621.948	186.24	2.1828	1.28837	673.473	186.444	6.91526	0	1401.78	200.347	3.19901	-2.06666	7.45384	9.26678	-1.81295	0.000126936	7.02e-56	3.38e-80	5.46e-09	0.000324362	1.33e-53	1.11e-76	2.02e-07
		AT3G17690.1	0.277368	5.17101	201.306	6.54841	0.644187	16.7895	161.5	8.29831	0.770863	25.6792	210.704	8.20615	-2.77281	7.15646	3.14533	4.01113	8.86e-09	1.14e-55	2.02e-11	8.21e-32	3.69e-08	2.14e-53	1.13e-10	6.73e-29
		AT5G56970.1	0	103.42	86.7667	0.3852	0.48314	174.28	124.519	1.38305	0	323.256	107.066	0.417262	-1.04985	8.15704	8.6136	-0.456559	0.236729	2.18e-55	5.92e-62	0.108354	0.304235	4.06e-53	2.35e-59	0.237301
		AT3G59110.1	0.554736	61.8738	83.6809	19.902	0.322094	60.1822	68.4117	17.7492	1.07921	116.563	75.3534	17.6641	-3.81228	5.59229	5.28011	0.31218	1.04e-23	2.93e-55	8.59e-49	0.164676	1.97e-22	5.42e-53	1.17e-46	0.311997
		AT5G64080.2	0.277368	98.6058	177.164	2.6964	1.12733	127.104	130.203	5.76271	1.85007	351.956	201.776	2.78175	-0.737839	6.04779	5.71476	0.333021	0.0942434	5.19e-55	9.26e-50	0.218612	0.141021	9.55e-53	1.37e-47	0.376612
		AT2G39280.2	1.24816	56.1679	88.4004	29.6604	1.44942	61.9557	74.8984	34.3458	1.6959	159.362	92.6383	30.321	-3.41925	4.61201	4.24958	0.362433	2.64e-29	9.49e-55	2.83e-46	0.0778074	8.24e-28	1.74e-52	3.21e-44	0.190038
		AT2G34300.1	1.24816	475.376	312.76	27.3492	2.4157	419.383	331.559	40.5695	2.46676	701.143	269.487	22.3931	-2.86411	5.99853	6.46361	-0.465086	4.03e-15	9.82e-55	1.65e-61	0.104781	3.21e-14	1.79e-52	6.07e-59	0.232039
		AT5G44400.1	1.10947	39.4067	667.45	24.7812	4.8314	39.7273	563.276	23.5119	0.925036	119.584	837.03	14.326	-2.22389	7.01802	3.13264	3.88538	2.81e-08	1.09e-54	6.52e-15	1.54e-25	1.11e-07	1.97e-52	5.1e-14	8.32e-23
		AT2G34300.2	1.24816	475.376	314.393	27.0924	2.4157	418.91	330.891	40.5695	2.46676	697.618	268.987	22.1149	-2.85476	5.99911	6.46121	-0.462094	5.85e-15	2.09e-54	4.34e-61	0.10832	4.59e-14	3.69e-52	1.54e-58	0.237255
		AT4G03415.1	1.24816	67.2231	150.843	55.5973	1.61047	108.541	125.589	50.7119	1.85007	227.84	135.065	42.1435	-3.98157	5.20472	4.70282	0.501903	9.34e-33	2.97e-54	4.92e-45	0.0393075	4.05e-31	5.15e-52	4.98e-43	0.121605
		AT2G26380.1	0	1.24817	115.992	0.2568	0.48314	3.07414	146.587	2.07458	0.308345	6.54568	116.137	0.973611	-0.928357	7.69733	2.0893	5.60804	0.207959	3.04e-54	0.000939738	1.02e-49	0.274236	5.25e-52	0.00220905	5.25e-46
		AT2G33770.1	3.88315	452.017	308.948	155.749	5.47559	470.579	405.99	199.62	4.47101	1030.69	416.979	175.667	-4.26292	5.12309	5.47465	-0.351567	3.81e-40	3.12e-54	3.6e-60	0.180884	3.13e-38	5.34e-52	1.16e-57	0.33168
		AT1G65370.1	0.416052	24.4286	135.233	21.6996	2.09361	37.5991	114.488	29.7356	0.925036	106.493	139.707	22.5321	-3.44994	5.61098	3.85225	1.75874	4.89e-21	3.56e-54	2.02e-26	1.93e-11	7.19e-20	5.99e-52	4.47e-25	1.12e-09
		AT2G26650.1	3.32842	84.3409	365.037	12.3264	5.31455	99.7912	342.727	13.139	1.54173	262.331	284.986	12.3788	-0.912323	5.38742	3.72166	1.66575	0.00619308	4.01e-54	3.44e-29	2.18e-09	0.0124743	6.7e-52	9.74e-28	8.77e-08
		AT1G79530.1	1.24816	238.936	177.708	2.6964	2.4157	253.971	178.285	7.37627	1.07921	557.641	181.42	3.05992	-0.391035	5.59744	6.12744	-0.529995	0.329058	4.28e-54	5.78e-63	0.0442903	0.402098	7.11e-52	2.43e-60	0.131697
		AT1G35910.1	0	72.5724	249.046	0.770401	0.805234	189.059	213.126	2.7661	0.154173	363.789	268.701	1.25179	-1.25594	8.36692	7.64856	0.718357	0.0658387	4.44e-54	2.92e-46	0.032028	0.103871	7.35e-52	3.3e-44	0.106126
		AT2G14890.1	1.24816	229.307	254.673	74.6005	1.44942	299.728	190.924	135.078	2.46676	712.975	196.99	76.9153	-4.76124	5.71179	6.17596	-0.464168	2.24e-39	6.2e-54	2.67e-61	0.0879818	1.72e-37	1.02e-51	9.53e-59	0.206552
		AT5G43310.1	0.554736	92.3649	108.731	32.6136	1.44942	88.7953	108.335	42.4136	2.15842	208.706	98.7094	35.8845	-3.74331	5.02455	4.88271	0.141844	5.07e-30	7.1e-54	6.62e-51	0.535387	1.71e-28	1.15e-51	1.09e-48	0.680858
		AT1G62770.1	0	152.634	93.1199	1.4124	0	105.94	74.1628	3.91865	0.154173	388.713	78.9961	0.834524	-4.00206	9.21794	10.0968	-0.878866	1.54e-05	7.58e-54	7.52e-67	0.00179478	4.42e-05	1.23e-51	4.05e-64	0.0129308
		AT2G14890.2	1.10947	212.725	242.148	71.6473	1.28837	269.223	176.546	119.403	2.31259	655.827	181.277	64.8147	-4.73094	5.74504	6.17932	-0.434281	2.56e-38	8.16e-54	1.03e-60	0.109662	1.82e-36	1.31e-51	3.52e-58	0.239149
		AT1G28110.2	0	15.1564	53.9115	7.44721	0.161047	25.8937	64.1987	6.68475	0.308345	52.8689	70.9251	6.81528	-4.4777	7.39268	5.91241	1.48027	1.11e-14	8.28e-54	1.19e-30	7.07e-09	8.44e-14	1.32e-51	3.88e-29	2.59e-07
		AT3G18490.1	3.05105	319.711	419.131	383.788	3.86512	422.576	387.265	271.539	2.77511	1100.93	495.904	249.523	-5.55863	5.82323	5.81432	0.0089071	7.34e-50	1.3e-53	1.79e-53	0.975537	1.34e-47	2.07e-51	3.59e-51	0.994734
		AT3G09820.1	4.85394	314.718	452.167	93.8605	8.05234	327.987	474.268	99.5797	7.70863	848.42	605.113	69.9609	-2.67582	4.97355	4.46071	0.51284	5.42e-19	1.6e-53	5.11e-45	0.0513588	6.54e-18	2.54e-51	5.13e-43	0.145334
		AT5G47780.1	1.10947	174.21	134.688	91.2925	2.09361	133.252	140.301	82.2915	1.54173	303.367	137.85	67.7355	-4.68194	5.21621	5.38419	-0.167982	8.74e-44	1.62e-53	1.52e-56	0.493259	9.85e-42	2.54e-51	3.71e-54	0.644082
		AT3G45960.2	0.138684	169.573	168.814	0.642001	0.644187	186.695	245.359	2.53559	0	344.403	156.207	3.19901	-2.0182	8.30256	8.185	0.11756	0.00269974	1.62e-52	3.5e-51	0.720823	0.00577616	2.41e-50	5.82e-49	0.827984
		AT1G52150.2	0.69342	51.3535	163.005	26.7072	1.28837	108.777	278.462	23.9729	0.770863	231.868	270.844	19.7504	-3.68773	6.78932	5.40628	1.38303	1.53e-17	2.79e-52	1.57e-35	1.2e-05	1.59e-16	4.12e-50	7.57e-34	0.000195255
		AT1G52150.1	0.832104	54.3847	166.636	27.3492	1.28837	112.915	288.827	25.817	1.07921	239.924	282.343	20.4458	-3.52694	6.61836	5.24262	1.37575	4.2e-17	2.81e-52	2.6e-35	1.08e-05	4.14e-16	4.13e-50	1.22e-33	0.000177579
		AT5G61890.1	0.138684	90.2252	179.887	1.6692	0.805234	65.0298	161.5	1.61356	0.616691	119.081	120.851	0.556349	-0.315976	7.0011	5.91472	1.08637	0.601884	2.86e-52	2.63e-38	0.000335931	0.661603	4.19e-50	1.58e-36	0.0033153
		AT1G12980.1	0	111.801	180.976	0	0.322094	131.951	125.655	0.691526	0.925036	474.31	141.564	0.973611	0.595506	7.25187	7.33905	-0.0871772	0.418189	3.47e-52	2.67e-53	0.772327	0.485198	5.01e-50	5.29e-51	0.864287
		AT5G46520.1	1.80289	82.2012	207.296	32.1	1.44942	126.749	224.027	48.8678	2.92928	245.715	237.274	57.8603	-3.47936	5.5053	4.49965	1.00565	3.32e-23	5.82e-52	7.2e-37	0.000268462	5.98e-22	8.3e-50	3.81e-35	0.00274557
		AT3G25130.1	0.277368	39.05	141.404	3.7236	0.48314	43.3926	84.3945	4.84068	0.616691	140.984	83.1387	3.47718	-2.10831	6.55528	5.53561	1.01967	4.42e-05	1.09e-51	7.35e-37	0.000229639	0.000120088	1.54e-49	3.89e-35	0.0024093
		AT1G14630.1	0	31.561	121.437	2.1828	0.48314	39.9638	69.4817	6.45424	0	99.1922	79.5675	3.05992	-3.53221	7.89703	6.74892	1.14811	1.16e-07	1.25e-51	2.61e-36	7.85e-05	4.26e-07	1.75e-49	1.33e-34	0.000968952
		AT4G01410.1	0.138684	70.4327	51.7333	4.3656	0.161047	74.7252	47.1459	7.60678	0	158.355	52.1403	2.64266	-4.4208	7.61638	8.2015	-0.58512	2.79e-11	1.42e-51	3.15e-62	0.0142948	1.51e-10	1.96e-49	1.28e-59	0.0615384
		AT2G27040.2	0.138684	60.8039	108.549	28.7616	1.61047	82.4105	101.38	49.5593	1.07921	196.622	110.637	44.647	-4.46843	5.62036	5.21288	0.407476	8.09e-33	1.63e-51	1.34e-44	0.109047	3.54e-31	2.24e-49	1.3e-42	0.238332
		AT4G28250.1	0	30.4911	349.064	4.1088	0.322094	50.3686	199.952	8.75932	0	236.651	299.914	7.92798	-4.97858	10.0902	7.97167	2.11855	1.29e-11	1.72e-51	5.77e-33	4.3e-08	7.28e-11	2.36e-49	2.24e-31	1.31e-06
		AT5G24316.1	0	78.9916	171.718	0	0.644187	115.753	178.553	0.922034	0	117.319	142.35	0	0.853041	8.38637	7.45295	0.933421	0.403034	1.75e-51	3.78e-41	0.00471581	0.470139	2.39e-49	2.84e-39	0.0276894
		AT2G39700.1	0.554736	292.251	527.135	19.6452	1.61047	267.213	354.029	56.4746	0.154173	921.43	428.622	19.8895	-4.33215	7.91398	7.55175	0.362235	9.2e-19	2.33e-51	7.8e-48	0.309106	1.09e-17	3.16e-49	9.77e-46	0.476929
		AT5G21105.2	2.635	502.123	315.664	114.79	2.7378	433.217	317.85	103.729	2.62094	891.723	276.343	60.503	-4.11541	5.59276	6.20735	-0.614586	7.59e-31	2.44e-51	2.22e-60	0.0310876	2.72e-29	3.29e-49	7.35e-58	0.103993
		AT5G26780.1	1.24816	84.1626	118.896	24.2676	2.7378	102.392	140.1	26.278	3.08345	251.002	157.064	21.2804	-2.35605	4.65151	4.23648	0.415032	3.23e-14	2.8e-51	3.15e-43	0.0760848	2.35e-13	3.76e-49	2.8e-41	0.187348
		AT1G75500.2	0.277368	4.9927	71.519	87.3121	0	11.7054	103.788	70.0746	0.308345	22.9099	107.995	78.7234	-7.57139	7.58545	4.2646	3.32086	9.39e-51	4.29e-51	5.27e-14	7.77e-25	1.91e-48	5.73e-49	3.77e-13	3.6e-22
		AT4G28250.2	0	27.1032	333.09	3.9804	0.161047	47.1762	185.975	7.83729	0	224.819	272.201	7.23254	-5.75526	10.8892	8.77619	2.11306	5.71e-12	4.56e-51	5.25e-33	6.53e-08	3.33e-11	6.07e-49	2.05e-31	1.91e-06
		AT1G28580.2	2.49631	154.239	175.893	58.8073	2.4157	172.506	172.601	39.1865	2.15842	389.72	160.421	49.5151	-3.39962	4.92611	4.96354	-0.0374374	4.35e-26	5.34e-51	1.29e-51	0.880745	1.04e-24	7.08e-49	2.22e-49	0.934902
		AT2G21250.2	1.80289	197.033	163.731	38.0064	1.61047	227.013	153.475	40.8	2.92928	575.013	164.992	52.8532	-3.37984	4.99737	5.55939	-0.562021	6.24e-25	6.52e-51	5.11e-61	0.0251442	1.33e-23	8.58e-49	1.79e-58	0.0907229
		AT1G52150.3	0.832104	52.9583	155.744	27.3492	1.28837	107.831	274.917	23.9729	1.07921	229.099	268.701	19.4722	-3.47403	6.54138	5.18194	1.35944	1.61e-16	7.53e-51	2.53e-34	1.52e-05	1.49e-15	9.84e-49	1.1e-32	0.000238689
		AT3G45960.1	0.138684	163.867	164.82	0.642001	0.644187	182.911	231.383	3.68814	0	334.837	149.707	3.19901	-2.21502	8.23812	8.14548	0.0926399	0.000852843	8.16e-51	8.73e-50	0.781003	0.00196359	1.06e-48	1.3e-47	0.870037
		AT3G18000.1	0.138684	32.6308	60.8093	8.21761	0.322094	36.062	72.8922	17.0576	0.308345	82.5762	61.3541	14.326	-4.64383	6.74042	5.90864	0.831782	7.2e-21	1.11e-50	1.94e-37	0.00119212	1.04e-19	1.44e-48	1.1e-35	0.00926604
		AT1G73590.1	0	93.6131	146.85	5.26441	0.48314	191.779	187.647	6.68475	0.770863	581.307	195.347	5.84167	-2.84205	7.50368	7.59417	-0.090488	1.45e-07	1.11e-50	1.01e-51	0.77702	5.28e-07	1.44e-48	1.76e-49	0.867547
		AT3G17998.1	0.138684	32.6308	60.8093	8.21761	0.322094	36.062	72.8922	17.0576	0.308345	82.5762	61.3541	14.326	-4.64383	6.74042	5.90864	0.831782	7.22e-21	1.12e-50	1.95e-37	0.00119323	1.04e-19	1.44e-48	1.1e-35	0.00927089
		AT2G19990.1	0	206.484	183.336	0.513601	0.161047	131.242	117.43	4.14915	0	586.09	175.706	0.973611	-3.82128	10.1574	10.5677	-0.41024	0.000104227	1.13e-50	6.85e-55	0.232745	0.000269734	1.45e-48	1.49e-52	0.39359
		AT3G09070.1	0.277368	155.487	254.128	25.8084	2.09361	192.843	211.521	32.9627	1.23338	495.206	258.701	12.2397	-3.30464	6.43723	6.15945	0.277778	1.61e-15	1.44e-50	4.72e-47	0.365838	1.35e-14	1.83e-48	5.57e-45	0.531042
		AT5G56500.2	0.69342	49.2137	91.8493	21.186	0.966281	64.5569	101.782	16.3661	0.616691	146.271	114.566	10.0143	-3.38541	5.83339	5.11535	0.718047	7.55e-17	1.83e-50	3.89e-39	0.00641333	7.26e-16	2.31e-48	2.46e-37	0.0345166
		AT4G01430.2	0	136.764	119.985	1.7976	0.322094	155.244	60.2531	2.30509	0.154173	335.592	63.6397	2.08631	-2.70245	7.74599	8.68104	-0.935059	0.000187541	1.97e-50	3.72e-64	0.000949601	0.000469027	2.48e-48	1.64e-61	0.00775237
		AT5G64080.1	0.277368	103.598	184.425	2.6964	1.44942	133.37	138.83	6.22373	2.15842	372.852	213.489	2.92083	-0.556178	5.87193	5.53756	0.334379	0.198813	1.97e-50	1.36e-45	0.237367	0.263902	2.48e-48	1.42e-43	0.396667
		AT1G25570.1	2.21894	122.856	159.012	21.828	4.8314	140.583	163.907	24.4339	3.54597	362.53	214.847	23.923	-1.74709	4.43236	4.16509	0.267268	2.89e-09	2.82e-50	4.81e-45	0.254524	1.27e-08	3.54e-48	4.87e-43	0.415875
		AT2G35620.1	0.138684	32.6308	42.8388	16.692	0.161047	25.539	42.6654	21.4373	0.154173	63.6945	44.6407	22.3931	-5.99189	6.85529	6.33131	0.523974	1.81e-34	3.11e-50	2.02e-40	0.020999	9.25e-33	3.88e-48	1.44e-38	0.0802185
		AT1G72790.1	0	408.153	218.006	25.1664	1.44942	240.61	261.409	18.9017	0.616691	523.654	204.633	23.3667	-4.09884	7.1929	7.62235	-0.429453	2.87e-18	3.19e-50	3.97e-55	0.187474	3.23e-17	3.97e-48	8.74e-53	0.340032
		AT4G18020.2	1.38684	91.2951	140.134	58.6789	3.70408	111.024	140.568	65.6949	1.54173	258.302	151.921	76.2199	-3.95006	4.8098	4.42902	0.38078	6.5e-35	4.63e-50	3.7e-43	0.11933	3.43e-33	5.68e-48	3.29e-41	0.253313
		AT5G56500.1	0.69342	49.2137	91.6678	21.3144	0.966281	65.2663	102.584	15.6746	0.616691	147.781	115.851	10.0143	-3.37166	5.84227	5.12634	0.71593	1.4e-16	4.98e-50	6.96e-39	0.00700547	1.31e-15	6.09e-48	4.34e-37	0.0367522
		AT5G43170.1	0.277368	8.20229	115.81	4.2372	0.322094	15.6072	107.533	6.91526	0.154173	28.1968	93.1383	10.0143	-3.78007	7.43494	4.38233	3.05261	1.82e-11	6.3e-50	3.96e-16	1.04e-20	1.01e-10	7.62e-48	3.47e-15	2.4e-18
		AT1G68560.1	2.635	193.645	255.944	211.475	4.34826	236.945	204.499	319.485	4.16266	648.274	290.771	207.379	-5.03778	4.8273	4.84084	-0.0135406	2.25e-53	7.62e-50	4.81e-50	0.958057	5.6e-51	9.16e-48	7.32e-48	0.983629
		AT5G26780.2	1.10947	80.0615	114.176	23.4972	2.7378	97.8995	133.68	25.5864	3.08345	239.169	149.278	20.724	-2.34548	4.6152	4.1986	0.416601	6.95e-14	8.45e-50	7.09e-42	0.0771973	4.9e-13	1.01e-47	5.71e-40	0.189107
		AT3G46550.1	0	39.05	53.9115	34.7964	0	29.7955	51.6264	23.9729	0	63.191	53.6402	18.6377	-10.6983	11.484	10.8381	0.645866	1.97e-38	9.05e-50	1.81e-40	0.0178169	1.42e-36	1.08e-47	1.3e-38	0.0718266
		AT3G19370.1	0	20.684	66.2549	24.396	0.161047	26.4849	74.7647	16.1356	0.925036	48.5891	77.5676	15.5778	-4.71609	6.41746	4.81654	1.60092	4.88e-25	9.73e-50	1.76e-26	2.43e-09	1.05e-23	1.15e-47	3.92e-25	9.68e-08
		AT4G18020.1	1.38684	91.1167	139.952	58.1653	3.70408	110.905	140.1	65.2339	1.54173	258.051	150.85	76.498	-3.94535	4.80415	4.42713	0.377016	1.29e-34	1.29e-49	7.7e-43	0.124669	6.65e-33	1.52e-47	6.68e-41	0.260146
		AT1G53830.1	0.138684	58.6642	204.029	1.0272	0.322094	162.929	212.123	3.91865	0.308345	305.633	189.205	1.66905	-1.97867	8.36763	7.66158	0.706049	0.0039073	1.29e-49	1.87e-42	0.0415624	0.00813274	1.52e-47	1.57e-40	0.126347
		AT3G61990.1	0.69342	52.6016	58.8126	4.494	0.48314	60.4186	61.8581	6.22373	0.308345	141.236	54.283	3.47718	-2.18308	5.60502	5.67172	-0.0666941	3e-06	1.55e-49	1.21e-50	0.77036	9.33e-06	1.82e-47	1.93e-48	0.862862
		AT4G30020.1	0.416052	40.2982	109.275	34.2828	0.161047	86.5488	150.265	60.1627	0.462518	230.357	167.563	48.5415	-6.03327	7.38882	6.54944	0.839383	1.13e-33	1.61e-49	1.41e-39	0.0078583	5.43e-32	1.89e-47	9.31e-38	0.0399965
		AT3G07540.1	0.138684	33.7007	91.1232	6.03481	0.48314	75.3164	100.377	9.45085	0.462518	172.453	131.136	6.39802	-3.31316	6.97194	6.24442	0.727519	2.42e-10	1.64e-49	7.3e-40	0.0131594	1.19e-09	1.92e-47	4.97e-38	0.0579524
		AT1G23080.3	0.138684	63.4786	90.9417	43.656	0.322094	118.709	118.701	57.6271	0.462518	311.675	118.637	69.2655	-6.52257	7.22732	7.24813	-0.0208145	2.5e-40	1.69e-49	9.92e-50	0.944114	2.09e-38	1.96e-47	1.46e-47	0.97471
		AT4G13195.1	0.277368	112.336	74.2418	1.926	0.805234	88.7953	59.3169	2.30509	0.308345	261.072	62.3541	3.3381	-1.48682	5.90231	6.66941	-0.767104	0.00489408	2.03e-49	1.4e-63	0.00153944	0.010032	2.35e-47	6.02e-61	0.011436
		AT4G18020.6	1.38684	91.4734	139.589	58.0369	3.70408	110.551	140.167	64.7729	1.54173	259.813	151.278	76.7762	-3.94356	4.80453	4.43062	0.373906	1.95e-34	2.18e-49	1.06e-42	0.128955	9.95e-33	2.52e-47	9.08e-41	0.26574
		AT2G27040.1	0.138684	64.9051	144.672	30.6876	1.77152	91.16	112.749	52.7865	1.07921	227.336	119.28	50.906	-4.52125	5.77318	5.29012	0.483062	3.75e-31	2.5e-49	4.81e-42	0.076725	1.38e-29	2.88e-47	3.96e-40	0.18841
		AT3G19370.3	0	20.684	66.2549	24.396	0.161047	26.4849	74.8316	15.9051	0.925036	48.5891	77.4962	15.4387	-4.70713	6.41741	4.81644	1.60097	8.97e-25	2.56e-49	2.63e-26	3.06e-09	1.88e-23	2.94e-47	5.75e-25	1.19e-07
		AT5G20540.1	0.277368	26.5683	108.549	5.26441	0.322094	52.9698	108.736	8.52882	0.770863	135.697	105.352	8.20615	-2.98021	6.62629	5.48024	1.14604	1.56e-09	2.65e-49	5.24e-34	8.12e-05	7.04e-09	3.03e-47	2.23e-32	0.00099807
		AT4G18020.3	1.24816	91.1167	138.319	57.1381	3.70408	109.014	137.96	64.0814	1.54173	255.281	149.493	75.5244	-3.95558	4.81957	4.44591	0.373657	2.42e-34	2.75e-49	1.25e-42	0.129976	1.23e-32	3.14e-47	1.06e-40	0.267369
		AT3G19370.2	0	20.684	66.2549	24.396	0.161047	26.4849	74.6309	15.9051	0.925036	48.3373	77.4247	15.4387	-4.70712	6.4155	4.81411	1.60139	9.07e-25	2.83e-49	2.84e-26	3.06e-09	1.9e-23	3.22e-47	6.2e-25	1.19e-07
		AT5G05365.1	0.277368	54.3847	62.443	3.9804	0	68.9316	53.6995	8.98983	0	140.984	46.5691	7.09345	-4.91361	7.73173	7.98961	-0.257884	2.04e-14	3.98e-49	3.53e-53	0.316464	1.51e-13	4.49e-47	6.88e-51	0.483705
		AT1G28580.1	2.49631	157.805	174.441	60.9901	2.7378	174.635	176.279	38.2644	1.85007	395.51	161.849	50.6278	-3.42617	4.93848	4.98843	-0.0499478	2.29e-25	8.49e-49	1.36e-49	0.846	5.07e-24	9.42e-47	1.98e-47	0.912966
		AT5G53320.1	0.416052	49.5704	80.4135	0.3852	0.322094	52.8515	82.1208	3.45763	1.23338	130.662	94.781	1.39087	-0.215283	5.77007	5.15918	0.610897	0.689561	8.86e-49	5.56e-39	0.0182733	0.743176	9.8e-47	3.49e-37	0.0731103
		AT1G23080.1	0.138684	61.6955	87.3113	42.5004	0.322094	118.118	115.089	56.7051	0.462518	305.381	116.351	67.3183	-6.48744	7.1845	7.22469	-0.0401882	1.03e-39	1.05e-48	3.47e-49	0.892719	8.15e-38	1.15e-46	4.93e-47	0.942877
		AT5G57330.1	2.08026	206.127	180.976	47.8932	4.02617	223.821	157.153	45.1797	2.46676	510.059	144.421	37.4145	-2.94465	4.59081	5.10012	-0.509306	1.08e-21	1.05e-48	2.95e-58	0.0361318	1.68e-20	1.16e-46	8.19e-56	0.114962
		AT4G27180.1	0.832104	74.1772	104.919	30.174	0.644187	120.601	128.33	29.2746	2.00424	308.906	162.635	28.652	-3.65672	5.57168	5.38525	0.186431	4.85e-22	1.37e-48	1.1e-45	0.491121	7.83e-21	1.5e-46	1.17e-43	0.642081
		AT5G49630.1	0.138684	1.06986	86.4037	47.3796	0	4.49297	86.5344	34.3458	0.308345	10.0703	79.6389	37.9708	-6.99061	7.81452	3.27636	4.53816	7.04e-38	1.52e-48	1.19e-06	7.37e-37	4.79e-36	1.65e-46	4.03e-06	1.21e-33
		AT5G65440.2	0.554736	75.4254	107.823	50.8465	1.44942	84.4205	91.8175	50.9424	1.07921	194.105	102.566	26.0093	-4.37698	5.38565	5.16142	0.224226	2.11e-32	1.55e-48	9.71e-45	0.379758	8.81e-31	1.68e-46	9.47e-43	0.539375
		AT1G22440.1	0.138684	55.8112	44.654	0.1284	0.322094	77.0899	56.5751	1.38305	0	162.635	57.9971	0.695437	-1.05013	7.15264	7.5787	-0.426057	0.230772	1.66e-48	1.67e-55	0.0908716	0.298131	1.79e-46	3.72e-53	0.210842
		AT5G65440.1	0.554736	75.9603	110.546	51.2317	1.44942	83.9476	91.9512	52.3254	1.07921	194.105	103.066	26.1484	-4.397	5.40106	5.16179	0.239276	1.88e-32	2.19e-48	2.22e-44	0.351408	7.9e-31	2.36e-46	2.1e-42	0.520598
		AT2G28950.1	0.138684	10.342	148.484	36.2088	0.322094	9.57712	99.5079	57.1661	0.770863	31.4696	138.779	86.7905	-6.19862	7.03438	3.60631	3.42807	4.47e-38	2.29e-48	8.85e-13	1.63e-23	3.09e-36	2.45e-46	5.64e-12	6.05e-21
		AT5G21105.1	3.18973	619.273	365.219	144.579	4.34826	544.832	413.546	136.461	3.08345	1091.62	379.696	74.829	-4.06245	5.53975	6.11516	-0.575413	2.64e-29	2.52e-48	3.89e-56	0.0529435	8.25e-28	2.69e-46	8.94e-54	0.148232
		AT4G08685.1	0.277368	7.31074	76.057	16.5636	0.48314	16.1983	79.1115	26.278	0	40.2811	77.0676	21.9758	-5.36914	6.98717	4.57165	2.41552	6.87e-27	2.58e-48	7.84e-19	6.2e-16	1.77e-25	2.75e-46	8.93e-18	7.26e-14
		AT4G22130.2	0	39.05	46.6507	6.93361	0.322094	39.6091	63.2624	6.68475	0.154173	82.3245	66.8538	3.05992	-4.11946	7.30035	6.74641	0.553941	1.74e-11	2.61e-48	6.58e-40	0.036916	9.64e-11	2.77e-46	4.51e-38	0.116634
		AT3G15720.2	0	29.5996	90.2156	2.1828	0	56.8715	83.7926	3.68814	0	171.195	102.066	0.695437	-7.04001	12.2718	11.5738	0.698	2.95e-07	3.04e-48	1.22e-40	0.033138	1.03e-06	3.2e-46	8.77e-39	0.108567
		AT1G12050.1	3.74447	135.338	162.279	41.2164	3.05989	145.549	139.03	34.3458	4.31684	340.123	165.492	33.2419	-2.29279	4.13447	4.09698	0.0374963	2.97e-16	3.4e-48	2.39e-47	0.867644	2.68e-15	3.56e-46	2.87e-45	0.92688
		AT2G45080.1	0	17.2961	37.5747	0.2568	0	24.2384	41.6623	0.691526	0.154173	57.1488	44.4264	0.278175	-1.72935	8.23204	7.41368	0.818354	0.164159	4.25e-48	4.69e-35	0.000890964	0.224659	4.45e-46	2.17e-33	0.00734786
		AT3G14220.1	0.277368	44.756	51.9148	17.2056	0.644187	55.5709	54.1676	13.6	0.154173	123.864	49.4261	16.5514	-4.48117	5.93663	5.99686	-0.0602315	1.56e-24	4.85e-48	5.77e-49	0.796164	3.21e-23	5.05e-46	7.97e-47	0.879182
		AT3G27230.1	0.554736	27.4598	48.4659	38.0064	0	41.5009	48.0821	46.5627	0.462518	101.962	57.14	33.9373	-5.76959	5.9111	5.55466	0.35644	1.07e-44	9.72e-48	3.14e-41	0.12769	1.32e-42	9.99e-46	2.41e-39	0.264203
		AT5G04770.1	0.138684	55.098	65.7104	2.9532	0	46.7032	68.7461	5.07119	0.308345	77.5411	51.7117	4.17262	-3.65619	7.38217	6.99193	0.390236	1.66e-08	1.51e-47	8.08e-42	0.153686	6.71e-08	1.52e-45	6.46e-40	0.298169
		AT1G19835.1	0.554736	292.251	155.018	93.8605	1.44942	245.222	167.652	86.9017	2.31259	477.331	132.136	87.4859	-4.97615	5.50172	6.28402	-0.782291	8.75e-40	1.64e-47	2.43e-59	0.00497527	6.97e-38	1.64e-45	7.25e-57	0.0286715
		AT1G69310.1	0.832104	159.945	82.0472	9.11641	2.09361	162.929	71.5548	12.217	1.23338	364.292	78.2104	7.92798	-1.8128	4.57515	5.71176	-1.13661	1.83e-07	2.13e-47	3.44e-72	3.27e-07	6.6e-07	2.13e-45	3.11e-69	7.93e-06
		AT1G69530.1	0.554736	240.898	642.945	145.221	3.22094	273.598	531.846	137.383	0.462518	998.216	623.898	215.864	-5.94163	7.52701	6.68396	0.843054	2.86e-33	2.54e-47	8.69e-40	0.0238752	1.31e-31	2.52e-45	5.86e-38	0.0876395
		AT1G69530.5	0.416052	165.472	462.695	103.234	2.7378	193.907	369.142	91.2814	0.154173	702.15	430.479	145.346	-5.75305	7.37819	6.53303	0.845165	3.92e-32	2.86e-47	2.63e-39	0.0196192	1.58e-30	2.84e-45	1.7e-37	0.0766686
		AT1G19835.2	0.554736	290.646	153.748	93.3469	1.44942	242.739	166.716	86.6712	2.31259	474.31	130.494	87.3468	-4.97133	5.48973	6.27352	-0.783786	1.2e-39	2.98e-47	4.54e-59	0.00494444	9.37e-38	2.95e-45	1.32e-56	0.0285295
		AT1G69310.2	1.38684	175.636	100.744	9.88681	2.4157	175.581	79.0446	13.6	1.23338	393.244	84.7101	9.17976	-1.68701	4.47873	5.54438	-1.06565	4.53e-07	3.83e-47	6.44e-70	2.32e-06	1.55e-06	3.77e-45	4.57e-67	4.57e-05
		AT3G51950.2	0.416052	51.5318	304.41	161.784	0.966281	122.493	238.538	139.458	0.925036	347.173	256.202	213.221	-6.82746	7.19872	5.9755	1.22322	3.06e-43	4.57e-47	9.44e-35	0.000459423	3.3e-41	4.47e-45	4.26e-33	0.00429442
		AT3G63250.2	0.970788	32.0959	69.7038	19.5168	1.28837	43.2744	62.5268	21.2068	1.23338	107.752	68.7823	21.0022	-3.14758	4.60131	3.96703	0.634284	4.34e-21	5.36e-47	1.46e-34	0.00386793	6.41e-20	5.23e-45	6.46e-33	0.023712
		AT3G63250.1	1.10947	33.7007	69.3408	20.9292	1.28837	45.1662	65.4024	20.5153	1.23338	110.269	71.7822	22.5321	-3.1464	4.58135	3.95974	0.621607	2.57e-21	8.48e-47	1.12e-34	0.00489115	3.87e-20	8.2e-45	5.04e-33	0.0283771
		AT2G21250.1	1.80289	211.655	171.718	40.3176	1.93256	243.212	165.378	43.5661	3.85432	619.322	176.134	55.9131	-3.21055	4.83297	5.40764	-0.574672	1.61e-22	9.2e-47	2.15e-56	0.0272295	2.71e-21	8.87e-45	5.13e-54	0.0954461
		AT4G22130.1	0	46.8957	50.8257	7.96081	0.322094	45.6391	72.6247	7.37627	0.308345	92.143	77.4962	3.3381	-3.88612	7.08632	6.56044	0.525882	2.09e-11	1.03e-46	2.77e-39	0.0593102	1.15e-10	9.94e-45	1.79e-37	0.159224
		AT5G57130.1	0.138684	45.8258	185.695	29.532	0.805234	124.621	152.94	31.3492	0.308345	326.277	157.135	21.5585	-5.05616	7.40871	6.81488	0.593824	6.54e-23	1.27e-46	2.84e-40	0.0757519	1.14e-21	1.21e-44	2e-38	0.186796
		AT4G12910.1	1.94158	249.457	132.328	38.52	2.25466	308.123	144.246	29.5051	1.6959	891.471	150.635	35.1891	-3.14786	4.93833	6.15773	-1.2194	1.99e-20	1.43e-46	2.04e-67	3.43e-06	2.73e-19	1.36e-44	1.17e-64	6.46e-05
		AT2G35860.1	0.138684	36.9103	40.8421	31.2012	0.161047	42.9197	51.827	33.4237	0.308345	73.7647	47.4262	21.6976	-6.09565	6.57391	6.31763	0.256277	3.14e-38	1.75e-46	5.04e-42	0.294482	2.2e-36	1.65e-44	4.11e-40	0.461263
		AT3G48670.2	0.138684	31.9176	67.5256	17.5908	0.322094	48.4768	67.208	24.4339	1.38755	132.424	80.2817	17.6641	-4.00084	5.62055	5.06292	0.557626	1.4e-22	1.83e-46	1.84e-37	0.0282852	2.37e-21	1.72e-44	1.04e-35	0.0978347
		AT4G02330.1	0.138684	13.5516	71.8821	2.8248	0	11.4689	56.5082	6.22373	0.925036	27.4415	59.997	2.08631	-2.26954	6.19656	3.92834	2.26822	3.11e-05	1.93e-46	8.36e-17	3.26e-16	8.6e-05	1.81e-44	7.85e-16	4.04e-14
		AT1G23080.2	0.138684	48.1439	75.8755	38.0064	0.322094	95.7712	100.043	48.4068	0.462518	246.47	103.066	55.774	-6.25956	6.99174	6.90895	0.082791	4.41e-37	1.98e-46	2.59e-45	0.780793	2.76e-35	1.86e-44	2.65e-43	0.869987
		AT3G48670.1	0.138684	32.2742	68.2517	17.976	0.48314	48.9497	68.1442	24.6644	1.38755	134.438	80.8531	18.2204	-3.9161	5.52166	4.96654	0.555122	1.73e-22	2.02e-46	2.33e-37	0.027853	2.9e-21	1.89e-44	1.3e-35	0.0968757
		AT4G18020.4	0.554736	65.44	71.7005	41.4732	2.57675	71.5328	91.3493	45.4102	0.770863	159.866	102.638	46.0379	-4.13113	4.88734	4.60062	0.286717	2.78e-33	2.21e-46	3.2e-41	0.237063	1.27e-31	2.06e-44	2.44e-39	0.396667
		AT3G46540.1	0.416052	183.125	218.732	32.6136	2.4157	117.645	239.608	21.4373	1.54173	279.702	188.205	27.6784	-3.28085	6.01044	5.46736	0.543084	4.07e-16	2.24e-46	1.1e-39	0.079078	3.62e-15	2.08e-44	7.36e-38	0.192136
		AT5G43870.1	0.554736	40.4765	101.107	13.7388	0.322094	66.5669	83.8595	9.68136	0.616691	216.259	105.709	12.2397	-3.57105	6.31816	5.87031	0.44785	1.64e-14	2.68e-46	3.42e-40	0.11899	1.23e-13	2.48e-44	2.4e-38	0.2528
		AT5G65440.3	0.554736	74.8905	105.282	50.7181	1.44942	82.8835	89.2094	51.8644	1.23338	190.58	101.709	25.0357	-4.30194	5.28506	5.06917	0.215883	4.45e-31	3.1e-46	1.03e-42	0.406287	1.63e-29	2.86e-44	8.89e-41	0.564404
		AT5G57390.1	0	9.80709	73.8788	4.7508	0.644187	19.7454	84.3276	9.91187	0.308345	45.3162	77.3533	6.67619	-3.47934	6.74981	4.56982	2.17999	7.94e-11	3.11e-46	4.87e-20	4.8e-13	4.1e-10	2.86e-44	6.16e-19	3.71e-11
		AT1G69530.3	0.554736	194.002	524.594	119.797	3.22094	222.047	422.441	105.112	0.308345	798.069	500.475	164.262	-5.6413	7.26852	6.4257	0.842822	2.03e-31	3.25e-46	1.82e-38	0.0216024	7.66e-30	2.98e-44	1.12e-36	0.0816162
		AT3G51950.1	0.416052	57.951	344.889	172.056	0.966281	131.715	258.667	147.525	1.23338	386.95	274.058	232.415	-6.74817	7.15209	5.93278	1.21931	3.77e-42	3.47e-46	2.98e-34	0.000586087	3.64e-40	3.17e-44	1.29e-32	0.00524339
		AT1G69530.4	0.554736	193.467	523.868	119.797	3.22094	221.929	421.972	105.342	0.308345	798.321	499.904	164.401	-5.64259	7.26676	6.42464	0.842121	2.05e-31	3.59e-46	1.96e-38	0.0217547	7.76e-30	3.27e-44	1.2e-36	0.082046
		AT5G40920.1	0.416052	30.3128	100.381	17.7192	0.644187	53.4427	87.6713	22.5898	1.23338	107.248	93.3525	29.7647	-3.94271	5.69452	4.66566	1.02886	2.97e-22	3.81e-46	2.18e-31	0.000173594	4.88e-21	3.46e-44	7.54e-30	0.00189974
		AT4G18020.5	0.554736	65.2617	71.519	40.9596	2.57675	71.4146	90.8812	44.9492	0.770863	159.614	101.566	46.3161	-4.12402	4.87813	4.59776	0.280367	4.56e-33	4.63e-46	4.89e-41	0.24875	2.04e-31	4.18e-44	3.63e-39	0.409376
		AT1G30760.1	0.138684	91.83	1194.59	1.0272	2.57675	60.6551	993.474	4.37966	0.154173	214.245	1376	1.52996	-0.223801	9.08527	5.3192	3.76607	0.704782	5.77e-46	5.5e-21	3.89e-15	0.756688	5.21e-44	7.53e-20	4.02e-13
		AT1G32090.1	1.52552	131.415	95.8427	18.2328	2.25466	132.779	109.271	16.5966	2.92928	283.478	121.565	12.5179	-1.82773	4.36924	4.69453	-0.32529	7.61e-09	6.48e-46	3.56e-52	0.160628	3.19e-08	5.8e-44	6.33e-50	0.306793
		AT5G10430.1	0.138684	55.6329	72.7897	2.3112	0	49.5409	48.7509	4.37966	0.154173	98.9404	42.2836	3.89444	-4.00236	7.73299	7.6715	0.061488	2.59e-08	7.45e-46	7.03e-45	0.822287	1.02e-07	6.63e-44	7.01e-43	0.896831
		AT2G04100.1	0.138684	42.7946	62.6245	0.898801	0.48314	33.9337	83.4583	3.68814	0.616691	93.6535	73.8535	0.973611	-1.00526	6.24901	5.41113	0.837883	0.0940817	8.28e-46	6.19e-34	0.00237743	0.140853	7.36e-44	2.61e-32	0.0160999
		AT2G34710.1	0.554736	24.7852	136.322	22.47	0.805234	76.617	182.966	25.1254	0.770863	149.544	202.419	23.2276	-4.05012	6.69036	5.11556	1.5748	2.03e-18	1.11e-45	1.39e-28	2.12e-06	2.31e-17	9.81e-44	3.75e-27	4.22e-05
		AT1G69530.2	0.554736	243.037	646.939	146.376	3.38198	276.318	538.399	137.614	0.462518	1008.29	630.683	217.115	-5.89697	7.48847	6.64543	0.843039	4.9e-32	1.22e-45	2.25e-38	0.0265343	1.95e-30	1.06e-43	1.36e-36	0.0939347
		AT5G13300.1	0.970788	40.8331	72.0636	49.6909	0.966281	56.3986	83.1239	47.7153	1.85007	144.005	99.3522	37.1363	-4.14376	4.82075	4.2298	0.590942	9.01e-34	1.28e-45	2.32e-35	0.0147073	4.37e-32	1.11e-43	1.1e-33	0.0628438
		AT4G27970.1	0	62.587	86.9483	1.1556	0.644187	111.024	122.446	2.99661	0.616691	169.432	91.6383	1.1127	-0.988108	6.70559	6.48077	0.224824	0.108268	1.45e-45	1.12e-42	0.454892	0.158823	1.26e-43	9.53e-41	0.609671
		AT5G21105.3	1.66421	412.433	213.649	104.261	2.7378	380.247	297.521	93.5865	1.38755	713.479	289.057	45.4816	-4.39307	5.88564	6.42332	-0.53768	4.53e-28	2.16e-45	6.05e-52	0.0866863	1.3e-26	1.86e-43	1.06e-49	0.204614
		AT5G43160.1	0	5.70594	60.0832	3.0816	0.161047	9.45888	54.3014	6.45424	0.154173	17.623	50.7118	7.09345	-4.66311	7.74776	4.98199	2.76578	4.35e-12	2.63e-45	1.25e-14	1.96e-19	2.57e-11	2.26e-43	9.5e-14	3.87e-17
		AT2G45510.1	0.277368	60.4473	85.133	15.9216	1.44942	60.1822	78.7771	12.9085	1.38755	135.949	69.4966	10.1534	-2.68501	5.01877	4.71638	0.302397	1.02e-12	4.9e-45	8.36e-40	0.219514	6.44e-12	4.13e-43	5.65e-38	0.377623
		AT1G35720.1	6.79552	544.917	531.855	87.8257	8.21339	800.34	583.338	81.8305	4.47101	2079.51	647.254	62.172	-2.57853	5.2631	5.69078	-0.42769	3.87e-14	5.31e-45	1.47e-50	0.158055	2.79e-13	4.46e-43	2.31e-48	0.303831
		AT1G33560.1	1.66421	82.2012	80.232	10.914	1.77152	95.5347	78.309	10.1424	2.15842	251.002	86.71	8.06706	-1.38378	4.20707	4.51271	-0.305642	2.1e-05	5.66e-45	3.02e-51	0.161406	5.92e-05	4.74e-43	5.09e-49	0.307838
		AT4G18210.1	0	218.787	82.2287	10.914	0.805234	239.428	100.11	8.0678	0.616691	388.461	70.4251	6.81528	-3.23685	6.28675	7.66003	-1.37329	2.37e-11	5.84e-45	9.6e-65	1.96e-06	1.29e-10	4.88e-43	4.5e-62	3.91e-05
		AT2G37280.1	0	35.3055	185.695	1.284	0.644187	60.0639	224.562	6.45424	1.23338	154.83	259.63	2.36448	-1.32787	7.25491	5.29076	1.96415	0.0164274	6.83e-45	3.05e-26	6.31e-08	0.030388	5.67e-43	6.62e-25	1.85e-06
		AT1G09390.1	0.554736	93.9697	76.2385	7.83241	0.322094	136.799	74.0291	9.45085	0.154173	181.265	68.6395	13.7696	-3.86977	6.4313	7.00646	-0.575156	6.15e-15	7.28e-45	4.29e-53	0.040042	4.81e-14	6.02e-43	8.26e-51	0.123167
		AT4G30810.1	0.832104	137.299	104.193	29.9172	1.77152	95.8894	105.527	21.6678	1.23338	217.518	106.995	18.4986	-3.21819	5.14056	5.27033	-0.129769	2.4e-18	7.53e-45	7.95e-47	0.621935	2.72e-17	6.22e-43	9.32e-45	0.751131
		AT4G14560.1	1.10947	404.587	181.339	5.13601	0.322094	376.227	123.315	13.8305	0.462518	1166.64	138.779	13.7696	-3.03182	6.56375	8.18672	-1.62297	1.68e-10	8.55e-45	3e-64	6.07e-07	8.42e-10	6.99e-43	1.33e-61	1.37e-05
		AT5G19100.1	0	9.80709	65.3473	1.7976	0.322094	20.2184	62.1256	3.91865	0.308345	39.7776	56.7115	1.66905	-2.47501	6.95906	5.08015	1.87891	0.000201581	1.02e-44	1.08e-21	1.37e-10	0.000502227	8.28e-43	1.6e-20	6.93e-09
		AT1G16350.1	0.970788	71.3243	82.9548	29.2752	1.44942	94.5888	112.749	29.0441	2.00424	200.147	122.565	17.6641	-3.09754	4.93374	4.67685	0.256893	2.24e-18	1.45e-44	2.36e-40	0.318895	2.55e-17	1.17e-42	1.68e-38	0.486329
		AT3G14240.1	0.832104	51.7101	51.0072	66.2545	0.322094	59.2363	61.7243	85.2882	0.770863	141.487	57.7829	49.5151	-5.64511	5.19463	5.28055	-0.0859147	1.75e-52	1.57e-44	6.72e-46	0.71607	4.15e-50	1.26e-42	7.28e-44	0.824709
		AT5G26220.1	0.277368	184.908	134.144	2.3112	1.61047	218.618	106.128	5.07119	0.308345	633.42	260.273	3.61627	-1.32202	6.59301	7.14445	-0.551441	0.00983788	1.96e-44	1.06e-50	0.0894837	0.0190511	1.55e-42	1.69e-48	0.208813
		AT3G53402.1	0.970788	19.2576	61.1724	16.9488	1.12733	23.6472	73.026	26.739	1.6959	57.9041	76.3534	22.3931	-3.10397	4.55447	3.00301	1.55145	3.68e-20	2.63e-44	3.95e-19	6.32e-11	4.94e-19	2.07e-42	4.64e-18	3.33e-09
		AT3G53400.1	0.970788	19.2576	61.1724	16.9488	1.12733	23.6472	73.026	26.739	1.6959	57.9041	76.3534	22.3931	-3.10397	4.55447	3.00301	1.55145	3.68e-20	2.64e-44	3.96e-19	6.33e-11	4.95e-19	2.07e-42	4.65e-18	3.33e-09
		AT4G28840.1	0	2.13973	72.9712	0	0.48314	1.41883	52.6964	0.691526	0.308345	4.02811	50.7832	0.278175	0.883592	6.57798	1.59392	4.98406	0.334956	3.13e-44	0.0144975	6.14e-45	0.408105	2.43e-42	0.0279484	1.85e-41
		AT5G65700.1	0.554736	36.1971	42.6573	51.1033	0.644187	37.4808	47.1459	48.4068	0.770863	94.9123	63.9968	39.0835	-5.12667	5.02928	4.69354	0.335745	1.45e-45	3.32e-44	7.28e-38	0.139443	1.89e-43	2.57e-42	4.26e-36	0.28009
		AT2G20300.1	0.416052	44.221	48.2844	16.8204	0.48314	59.7092	56.7757	26.739	0.925036	126.13	64.7825	25.3139	-4.21897	5.29118	5.27136	0.0198201	7.77e-27	3.38e-44	1.11e-43	0.934115	1.99e-25	2.61e-42	1e-41	0.9685
		AT5G26780.3	0.832104	75.4254	106.189	23.754	3.22094	97.0718	128.13	26.739	2.92928	223.308	144.35	19.6113	-2.34488	4.54435	4.13178	0.412565	5.99e-13	3.5e-44	3.29e-37	0.0992998	3.87e-12	2.69e-42	1.81e-35	0.223899
		AT2G46225.1	0.277368	25.1418	56.8159	19.26	0.48314	23.4107	45.2734	12.678	0	59.6664	43.9978	19.3331	-5.0808	6.31168	5.42184	0.889842	3.95e-26	5.17e-44	9.06e-31	0.000573158	9.51e-25	3.93e-42	2.98e-29	0.00514317
		AT2G35620.2	0.277368	28.8863	31.403	15.408	0.161047	22.5831	37.9842	17.5186	0.154173	53.876	39.2123	17.8032	-5.34475	6.20503	5.7373	0.467727	2.51e-29	5.98e-44	1.15e-35	0.0421423	7.86e-28	4.52e-42	5.56e-34	0.12753
		AT5G48850.1	0.832104	71.5026	185.332	1.7976	3.54303	98.9636	123.783	2.7661	1.23338	235.141	135.422	2.2254	0.705527	5.09568	4.47439	0.621285	0.0986236	6.27e-44	4.95e-35	0.0253646	0.146504	4.74e-42	2.29e-33	0.091226
		AT1G75390.2	0	30.6694	127.79	6.03481	0.161047	89.8594	129.935	5.99322	0	197.377	83.6387	8.34524	-5.89206	9.71132	9.04023	0.671085	3.33e-13	7.28e-44	1.26e-37	0.0614727	2.2e-12	5.44e-42	7.3e-36	0.163016
		AT5G22740.1	0.416052	86.4807	84.77	29.6604	1.12733	101.447	70.4179	38.0339	1.38755	328.543	104.709	20.5849	-3.90483	5.22823	5.66699	-0.438761	1.14e-24	7.39e-44	7.53e-51	0.0928849	2.36e-23	5.51e-42	1.22e-48	0.214142
		AT4G36660.1	0.277368	25.1418	37.2117	17.334	0.161047	32.9879	32.7012	24.8949	0.308345	75.7788	38.9981	15.1605	-5.18036	5.88286	5.71232	0.170542	4.12e-31	8.68e-44	2e-40	0.443233	1.51e-29	6.44e-42	1.43e-38	0.599164
		AT4G03415.2	3.74447	73.9989	166.636	57.9085	3.86512	117.172	136.556	54.861	2.92928	250.246	143.064	45.8988	-2.91161	4.15757	3.66419	0.493378	7.02e-23	1.22e-43	7.2e-35	0.040199	1.23e-21	9e-42	3.28e-33	0.123528
		AT3G15720.1	0	30.3128	94.5721	2.1828	0	59.7092	88.9419	5.07119	0	177.237	107.28	0.695437	-7.28324	12.3472	11.6274	0.719807	7.31e-08	1.44e-43	6.44e-37	0.0447931	2.75e-07	1.06e-41	3.46e-35	0.13268
		AT2G46225.3	0.138684	23.0021	50.2811	15.9216	0.48314	20.6913	40.3248	11.2949	0	52.8689	38.9266	16.8296	-5.17055	6.44785	5.57149	0.876359	6.32e-25	1.57e-43	2.49e-30	0.000549245	1.35e-23	1.15e-41	7.89e-29	0.00496674
		AT3G14410.1	0.138684	25.1418	33.3997	8.34601	0.322094	31.9237	35.5099	12.4475	0.154173	79.5552	35.9268	7.6498	-4.4738	6.14951	6.03203	0.117487	1.77e-18	2.28e-43	5.13e-41	0.60346	2.03e-17	1.65e-41	3.78e-39	0.736685
		AT4G03926.1	0	21.5756	120.711	9.37321	0.161047	22.3466	73.8953	5.3017	0	50.0996	61.2827	3.05992	-5.69605	9.27746	7.3964	1.88106	1.19e-12	2.35e-43	3.39e-25	7.67e-08	7.46e-12	1.69e-41	6.68e-24	2.17e-06
		AT5G39160.2	0	0	49.192	20.544	0.322094	0.236472	59.5175	42.1831	0.154173	1.25878	55.9258	21.0022	-6.41437	7.19971	-0.180512	7.38023	8.14e-33	2.35e-43	0.855761	4.67e-59	3.55e-31	1.7e-41	0.952721	8.42e-55
		AT1G30490.1	4.2992	337.542	342.166	38.0064	7.40815	292.398	469.653	48.6373	7.55446	653.561	448.906	24.0621	-1.50625	4.80502	4.41496	0.390063	2.56e-06	2.68e-43	7.25e-38	0.173368	8.02e-06	1.92e-41	4.24e-36	0.322571
		AT4G01610.2	3.88315	1993.33	624.612	73.8301	7.08606	1570.65	779.144	65.2339	4.77935	3640.91	744.749	50.906	-2.60614	5.86882	7.2052	-1.33638	5.91e-12	2.78e-43	8e-58	8.94e-05	3.44e-11	1.99e-41	2.19e-55	0.00108675
		AT4G22010.1	0.277368	50.4619	72.0636	17.2056	0.644187	52.8515	46.0759	37.8034	0.616691	113.542	61.7112	20.8631	-4.58486	5.61578	5.47482	0.140964	7.97e-28	2.79e-43	6.01e-41	0.581551	2.25e-26	1.99e-41	4.4e-39	0.718987
		AT4G34950.1	0.416052	320.603	108.549	59.4493	0	218.264	73.026	65.4644	0.925036	411.371	69.7823	59.5294	-6.05766	6.2601	7.86194	-1.60183	1.81e-40	2.96e-43	1.61e-65	6.83e-08	1.53e-38	2.1e-41	7.94e-63	1.98e-06
		AT5G46700.1	0.416052	34.7706	105.282	12.4548	1.12733	58.9998	102.183	9.45085	0.770863	143.753	112.852	5.00714	-2.55993	5.88352	4.92698	0.956544	1e-08	3.26e-43	3.9e-31	0.00129379	4.14e-08	2.31e-41	1.32e-29	0.00991322
		AT5G60200.1	0.277368	92.1866	228.171	20.2872	1.12733	190.951	162.102	26.0475	0.308345	530.703	189.633	9.04068	-4.00576	7.17783	7.08271	0.0951219	4.13e-15	5.84e-43	5e-42	0.78707	3.29e-14	4.13e-41	4.09e-40	0.873739
		AT3G58840.1	0.832104	46.8957	74.0603	35.6952	1.44942	50.9597	50.4227	37.1119	0.616691	141.739	55.5687	35.7454	-4.23635	4.71101	4.62482	0.0861859	3.5e-34	6.23e-43	3.17e-41	0.708667	1.76e-32	4.4e-41	2.42e-39	0.819423
		AT4G30980.1	0.138684	27.1032	39.5714	2.1828	0.322094	28.1402	38.9873	2.07458	0.462518	84.3385	41.9265	3.3381	-2.08175	5.77706	5.46644	0.310618	0.000267051	6.57e-43	2.01e-37	0.184529	0.00065534	4.63e-41	1.13e-35	0.336432
		AT3G20370.1	0	1077.89	285.35	0.2568	0.966281	501.084	244.49	2.07458	0.462518	1248.21	241.488	0.556349	0.137305	7.87598	9.42309	-1.54711	0.84503	7.54e-43	3.36e-56	6.47e-05	0.88064	5.29e-41	7.83e-54	0.000823399
		AT1G12000.1	5.68604	166.007	220.184	22.9836	7.40815	207.859	257.731	23.2814	4.47101	529.948	306.913	14.8823	-0.799406	4.24348	3.94627	0.297215	0.00712554	7.7e-43	6.11e-38	0.246839	0.0141839	5.37e-41	3.61e-36	0.407196
		AT5G39190.2	0	0	49.7366	20.6724	0.322094	0.236472	59.9187	43.3356	0.154173	1.25878	56.4972	21.1413	-6.43738	7.21259	-0.181181	7.39377	1.54e-32	1.1e-42	0.855424	6.76e-58	6.53e-31	7.59e-41	0.952404	6.1e-54
		AT3G58840.2	0.69342	44.756	66.618	31.9716	1.28837	45.6391	44.9391	31.8102	0.616691	127.641	51.2118	30.5992	-4.19478	4.72206	4.65497	0.0670903	7.35e-33	1.19e-42	3e-41	0.766977	3.22e-31	8.18e-41	2.32e-39	0.860608
		AT4G08950.1	1.80289	772.798	651.477	91.5493	6.28083	659.994	864.676	134.847	3.08345	1110.5	747.892	64.1193	-3.69978	6.45956	6.29115	0.168417	3.56e-18	1.41e-42	5.33e-41	0.641361	3.97e-17	9.62e-41	3.91e-39	0.767145
		AT1G69040.2	0.832104	44.0427	99.8362	26.5788	1.28837	57.3445	96.5655	50.7119	1.23338	129.907	79.2818	51.1841	-4.25175	5.13058	4.39647	0.734108	1.18e-29	1.87e-42	9.06e-32	0.00653943	3.81e-28	1.28e-40	3.25e-30	0.0349917
		AT3G61820.1	1.94158	64.9051	222.725	38.6484	2.89884	105.467	281.672	52.0949	1.6959	411.622	304.985	29.2083	-3.18312	5.71867	4.57716	1.14151	6.69e-16	2.19e-42	1.25e-29	0.000440027	5.79e-15	1.48e-40	3.72e-28	0.00415509
		AT5G39160.1	0	0	51.5518	21.5712	0.322094	0.354708	65.9374	47.0237	0.154173	1.25878	62.4255	21.6976	-6.51921	7.32792	-0.00105905	7.32897	2.78e-32	2.32e-42	0.999959	7.69e-56	1.14e-30	1.57e-40	1	5.55e-52
		AT4G16563.1	0.277368	227.703	63.3506	17.334	0.322094	373.744	82.7895	11.0644	0.308345	487.653	73.6392	12.1006	-4.47446	6.65694	8.61198	-1.95503	3.79e-18	2.41e-42	1.36e-68	1.66e-10	4.21e-17	1.62e-40	8.3e-66	8.2e-09
		AT1G03820.1	0	69.7195	516.97	1.4124	0.966281	160.092	287.69	4.84068	0.308345	614.035	468.548	2.78175	-1.80252	8.74529	7.4767	1.26858	0.00536696	2.57e-42	2.58e-33	0.0027197	0.0109281	1.72e-40	1.03e-31	0.0179494
		AT1G11840.5	13.0363	876.753	1148.66	188.748	10.7901	1010.09	1007.18	174.495	9.40453	2249.2	941.453	111.687	-2.82861	5.30057	5.26296	0.0376063	8.98e-16	2.61e-42	7.27e-42	0.905989	7.7e-15	1.75e-40	5.84e-40	0.950981
		AT1G59960.1	1.52552	35.6621	86.9483	15.2796	2.57675	40.7914	77.0384	15.6746	1.6959	108.004	72.1393	11.6833	-1.88639	4.11773	3.25962	0.858104	3e-09	2.62e-42	7.78e-27	0.000153047	1.31e-08	1.75e-40	1.79e-25	0.0017047
		AT5G39190.1	0	0	53.0039	22.3416	0.322094	0.354708	67.1411	48.8678	0.154173	1.51054	64.7825	21.8367	-6.56153	7.3665	0.157112	7.20939	2.2e-32	2.84e-42	0.867949	9.64e-55	9.14e-31	1.89e-40	0.964148	5.8e-51
		AT5G39160.3	0	0	49.0105	20.9292	0.322094	0.118236	61.0556	43.3356	0.154173	1.25878	57.2829	21.1413	-6.44228	7.22369	-0.389811	7.6135	3.2e-32	2.86e-42	0.701677	4.68e-58	1.3e-30	1.91e-40	0.807908	5.62e-54
		AT1G19920.1	1.52552	41.5464	67.7071	60.0913	0.48314	53.7974	71.421	55.5526	1.6959	133.935	68.1395	48.1242	-4.43623	4.53622	4.17742	0.358804	4.01e-40	3.06e-42	8.02e-36	0.127813	3.28e-38	2.03e-40	3.94e-34	0.264353
		AT1G69040.1	0.832104	43.5078	99.6547	26.4504	1.28837	57.108	96.4317	50.4814	1.23338	129.151	78.9961	51.1841	-4.2479	5.1275	4.38635	0.741145	1.73e-29	3.2e-42	1.67e-31	0.00620278	5.53e-28	2.12e-40	5.83e-30	0.0337153
		AT4G35070.2	0.277368	38.8717	80.0505	6.93361	0.966281	57.9357	104.189	8.75932	0.770863	122.606	61.7827	5.28532	-2.37843	5.73372	5.0736	0.660121	2.27e-07	4.02e-42	2.75e-33	0.0206297	8.08e-07	2.63e-40	1.1e-31	0.0792443
		AT5G23530.1	0	160.123	39.5714	1.6692	0	112.797	32.0325	3.45763	0	219.028	40.998	1.1127	-6.9577	10.9743	12.7766	-1.80232	2.58e-07	4.03e-42	3.51e-69	9.81e-11	9.12e-07	2.63e-40	2.26e-66	5.05e-09
		AT2G18210.1	0	1.06986	62.806	0.1284	0.322094	0.118236	82.4551	1.61356	0	1.7623	62.1398	0.973611	-1.92753	8.09273	1.37568	6.71706	0.0416924	4.2e-42	0.160451	8.11e-48	0.069669	2.74e-40	0.230933	3.66e-44
		AT2G32560.1	0.138684	18.5443	52.8224	28.6332	0.966281	28.3767	50.4896	38.7254	1.07921	67.2191	55.5687	25.0357	-4.41084	4.96882	3.9922	0.976612	3.01e-32	5.27e-42	2.58e-26	4.98e-05	1.23e-30	3.42e-40	5.66e-25	0.000656741
		AT3G30300.1	0.416052	77.2085	91.6678	23.8824	0.161047	90.5688	107.666	41.0305	0.616691	196.874	106.066	67.7355	-5.76449	6.71838	6.52243	0.195955	2.21e-31	5.36e-42	9.8e-40	0.539213	8.35e-30	3.47e-40	6.57e-38	0.684324
		AT1G44100.1	1.66421	65.2617	108.005	26.5788	1.77152	112.088	163.105	24.4339	1.54173	180.006	115.78	29.2083	-3.01942	5.05513	4.51312	0.542014	1.92e-16	5.52e-42	2.13e-34	0.0534102	1.76e-15	3.57e-40	9.29e-33	0.148942
		AT4G35070.1	0.416052	41.5464	84.0439	7.31881	0.805234	63.4928	110.341	9.22034	0.925036	130.158	63.7111	5.70258	-2.35875	5.69863	5.07479	0.623833	1.88e-07	5.96e-42	1.15e-33	0.0298156	6.76e-07	3.85e-40	4.72e-32	0.101019
		AT4G01610.1	3.88315	2143.83	648.209	79.3513	7.40815	1676	823.281	68.461	4.93353	3849.87	800.889	53.9659	-2.65192	5.907	7.25732	-1.35031	6.78e-12	6.29e-42	5.69e-56	0.000110688	3.93e-11	4.05e-40	1.29e-53	0.00130131
		AT2G46225.2	0.416052	23.537	52.6409	18.2328	0.48314	21.519	42.2641	12.678	0.154173	56.6453	41.9979	18.7768	-4.56093	5.74434	4.85259	0.891751	2.07e-24	6.73e-42	1.92e-28	0.000408544	4.19e-23	4.32e-40	5.15e-27	0.00389553
		AT4G18360.1	0.138684	60.8039	55.1822	0.770401	1.28837	88.0859	82.0539	1.15254	0.154173	176.733	73.8535	0.278175	0.539784	5.87671	6.03788	-0.16117	0.413025	7.14e-42	4.79e-44	0.563836	0.480009	4.57e-40	4.45e-42	0.704546
		AT5G24600.1	3.74447	50.2836	172.626	1.5408	4.02617	67.9857	200.019	1.84407	2.31259	149.292	142.707	0.695437	2.33353	4.45033	3.01961	1.43072	1.52e-08	8.81e-42	3.2e-21	1.07e-07	6.15e-08	5.62e-40	4.49e-20	2.93e-06
		AT1G09840.1	2.21894	68.6496	80.595	38.6484	3.05989	77.4446	76.1022	41.722	2.46676	203.671	88.5671	34.6327	-2.89465	3.7441	3.76262	-0.0185194	4.41e-25	9e-42	5.25e-42	0.929635	9.55e-24	5.73e-40	4.28e-40	0.965867
		AT4G18195.1	0.138684	7.13243	71.8821	1.6692	0.644187	7.2124	110.074	5.76271	0.154173	14.3501	71.8536	4.31171	-2.60403	6.8779	3.3081	3.5698	1.15e-05	9.88e-42	3.09e-09	2.17e-23	3.36e-05	6.27e-40	1.38e-08	7.76e-21
		AT3G60630.1	0.138684	40.2982	31.7661	19.3884	0.322094	56.8715	29.7588	20.7458	0.154173	137.459	42.855	16.5514	-5.49683	6.12921	6.80566	-0.676443	5.01e-31	1.02e-41	7.98e-54	0.00340697	1.82e-29	6.46e-40	1.66e-51	0.0214894
		AT5G24600.2	1.94158	36.3754	115.084	1.0272	2.7378	49.7774	151.335	1.61356	0.925036	103.976	110.495	0.417262	1.94016	4.85361	3.39356	1.46005	5.16e-05	1.14e-41	6.6e-22	1.77e-07	0.000138846	7.22e-40	9.93e-21	4.55e-06
		AT3G12950.1	0.138684	21.9322	32.6737	19.5168	0	24.3566	36.2455	18.4407	0.616691	74.2683	39.498	15.995	-5.12063	5.88364	5.49689	0.386754	5.25e-29	1.21e-41	5.1e-35	0.0987442	1.61e-27	7.64e-40	2.35e-33	0.223163
		AT1G11130.1	0.138684	35.6621	71.3375	6.80521	0.161047	56.2804	71.7554	11.9864	1.38755	169.684	93.2097	7.78889	-2.93976	5.8753	5.44705	0.428254	3.4e-10	1.4e-41	7.05e-36	0.135788	1.65e-09	8.81e-40	3.49e-34	0.275322
		AT3G61850.1	0.69342	42.2596	176.982	9.75841	1.28837	125.567	154.545	6.45424	0.462518	190.328	151.064	10.0143	-2.46762	6.39077	5.51861	0.872167	1.82e-07	1.43e-41	2.01e-32	0.00928556	6.54e-07	8.99e-40	7.45e-31	0.0451526
		AT1G35320.1	0.277368	63.8352	33.5813	2.6964	0	74.9617	46.2097	4.84068	0.154173	192.09	41.2837	1.80814	-3.22494	6.76614	7.70588	-0.939748	1.45e-06	1.48e-41	2.08e-56	0.000280303	4.69e-06	9.27e-40	5e-54	0.0028457
		AT1G09840.3	2.21894	67.2231	80.9581	38.7768	3.05989	76.0258	75.634	41.722	2.46676	201.909	88.2814	34.7718	-2.89823	3.74148	3.74022	0.00125712	4.85e-25	1.6e-41	2.44e-41	0.995235	1.05e-23	9.97e-40	1.91e-39	1
		AT1G09840.2	2.21894	68.293	80.0505	38.3916	3.05989	76.144	75.0322	41.722	2.46676	202.161	87.6385	34.3546	-2.88742	3.7288	3.74834	-0.0195407	5.5e-25	1.68e-41	9.37e-42	0.925719	1.18e-23	1.05e-39	7.48e-40	0.963367
		AT5G14550.1	0.277368	27.9948	33.2182	48.4068	0.48314	29.3225	32.7681	46.3322	0.462518	72.506	36.641	47.1506	-5.85735	5.14038	5.01243	0.127945	7.69e-56	1.85e-41	1.08e-38	0.546368	2.35e-53	1.15e-39	6.65e-37	0.690515
		AT5G51550.1	0.416052	156.022	227.263	72.6745	0.161047	214.48	160.43	22.8203	0.462518	526.675	178.563	29.3474	-5.89469	7.78859	7.95241	-0.163828	1.65e-25	1.85e-41	6.92e-43	0.660523	3.71e-24	1.15e-39	6.02e-41	0.782337
		AT1G11840.3	13.591	965.552	1217.82	205.44	12.2396	1097.94	1084.62	188.095	10.9463	2449.09	1024.45	118.641	-2.79262	5.25865	5.24517	0.0134825	2.35e-15	1.95e-41	2.82e-41	0.966445	1.92e-14	1.21e-39	2.18e-39	0.988807
		AT3G21500.2	0	58.4859	78.7798	0.3852	0.644187	39.9638	52.2952	3.45763	0	129.403	99.4237	1.1127	-1.79583	7.25396	6.78461	0.469357	0.0150287	1.99e-41	4.55e-36	0.137655	0.0280305	1.23e-39	2.28e-34	0.277704
		AT1G11840.4	13.591	973.22	1221.81	207.623	12.2396	1105.27	1092.05	188.556	10.9463	2465.96	1032.23	118.92	-2.80109	5.26698	5.25545	0.0115255	2.29e-15	2.41e-41	3.3e-41	0.971382	1.87e-14	1.48e-39	2.5e-39	0.992003
		AT1G11840.1	13.591	975.538	1222.18	207.751	12.2396	1108.34	1093.78	188.786	10.9463	2472	1033.31	118.92	-2.80205	5.26838	5.25912	0.00926279	2.28e-15	2.45e-41	3.16e-41	0.977006	1.87e-14	1.51e-39	2.42e-39	0.99566
		AT1G11840.6	13.591	973.22	1222.18	207.88	12.2396	1105.74	1092.85	189.248	10.9463	2467.22	1033.09	118.92	-2.80359	5.26785	5.25591	0.0119372	2.22e-15	2.52e-41	3.49e-41	0.970372	1.82e-14	1.54e-39	2.64e-39	0.991448
		AT1G09840.6	2.21894	66.5099	80.232	38.1348	3.05989	75.6711	74.5641	41.0305	2.46676	200.147	86.9957	34.2155	-2.87443	3.72313	3.72875	-0.00561924	1.02e-24	2.77e-41	3.04e-41	0.97865	2.14e-23	1.7e-39	2.34e-39	0.996772
		AT1G09840.5	2.21894	66.5099	80.232	38.1348	3.05989	75.6711	74.5641	41.0305	2.46676	200.398	86.9957	34.0764	-2.87253	3.72313	3.72943	-0.00630247	1.13e-24	2.91e-41	3.09e-41	0.976063	2.35e-23	1.78e-39	2.37e-39	0.994937
		AT1G11840.2	13.7297	974.468	1224.35	208.137	12.4006	1106.93	1094.99	189.017	11.1004	2467.97	1033.66	119.615	-2.7882	5.25237	5.23954	0.0128252	2.8e-15	3.03e-41	4.29e-41	0.968134	2.27e-14	1.85e-39	3.21e-39	0.989919
		AT3G14610.1	0.554736	81.3097	58.0865	2.6964	0.805234	88.2041	56.6419	5.99322	1.54173	233.63	73.2821	2.36448	-0.842974	4.77052	5.38342	-0.612905	0.0510424	3.23e-41	4.91e-52	0.0111797	0.0832389	1.96e-39	8.64e-50	0.0516286
		AT1G09840.4	2.21894	66.3316	79.5059	37.7496	3.05989	74.9617	74.0959	41.261	2.46676	199.14	86.2814	34.0764	-2.86981	3.71183	3.7204	-0.00857333	1.02e-24	3.38e-41	3.22e-41	0.967353	2.13e-23	2.05e-39	2.45e-39	0.989316
		AT3G60320.1	0.970788	128.919	66.618	135.205	1.28837	112.915	85.1301	117.79	0.616691	219.028	84.9958	78.3062	-5.84151	5.12403	5.70842	-0.584394	4.27e-52	4.42e-41	4.97e-50	0.0285071	9.7e-50	2.68e-39	7.54e-48	0.0982768
		AT3G61850.4	0.970788	43.8644	182.973	10.0152	1.28837	128.877	160.697	6.22373	0.462518	196.622	158.135	10.1534	-2.31458	6.28167	5.39668	0.884999	6.24e-07	4.83e-41	8.16e-32	0.00847951	2.1e-06	2.91e-39	2.93e-30	0.0421418
		AT5G59845.1	0	258.016	160.464	0.513601	0.161047	297.364	60.32	1.15254	0.154173	640.218	60.8541	0.695437	-1.80864	8.50169	10.1588	-1.65715	0.0626286	5.46e-41	1.35e-57	3.35e-06	0.0994281	3.28e-39	3.6e-55	6.34e-05
		AT5G23570.1	0.554736	43.3295	45.7431	12.3264	0.322094	43.7473	44.0028	18.6712	1.54173	120.088	53.7116	16.4123	-3.26559	4.62977	4.67074	-0.0409679	6.66e-19	7.4e-41	2.12e-41	0.854342	7.97e-18	4.41e-39	1.67e-39	0.918438
		AT1G70710.1	0.138684	37.0886	167.906	15.9216	0.322094	74.4887	82.3214	24.8949	0.308345	287.758	134.351	13.6306	-5.09879	7.68399	7.07698	0.607015	2.16e-18	1.05e-40	4.54e-35	0.0902098	2.46e-17	6.17e-39	2.1e-33	0.209883
		AT1G64620.1	0	20.8623	39.9345	20.9292	0.161047	30.5049	34.908	35.0373	0.308345	95.1641	44.8549	23.6448	-6.35887	6.72235	6.44297	0.279385	6.17e-35	1.58e-40	2.17e-36	0.286799	3.26e-33	9.3e-39	1.11e-34	0.452818
		AT2G33020.1	0	40.2982	129.061	0.770401	0.48314	61.3645	115.023	5.3017	0.770863	141.739	173.777	4.86806	-2.09036	7.14098	5.87758	1.2634	0.000392131	1.59e-40	1.16e-28	0.000402339	0.000942376	9.3e-39	3.17e-27	0.00384754
		AT5G21960.1	0.277368	4.9927	104.374	2.8248	1.61047	11.2324	72.6916	3.45763	0.154173	24.4204	76.9962	2.92083	-1.21213	5.75219	2.60985	3.14234	0.0163639	1.63e-40	9.62e-09	4.39e-22	0.0302845	9.53e-39	4.05e-08	1.32e-19
		AT4G18360.2	0	54.0281	49.9181	0.642001	1.28837	76.7352	72.2904	1.61356	0.154173	157.348	66.711	0.417262	0.176351	5.86364	6.00564	-0.142003	0.788647	2.42e-40	3.31e-42	0.612039	0.829747	1.4e-38	2.75e-40	0.743685
		AT3G21500.1	0	57.416	77.3277	0.3852	0.644187	37.9538	50.6902	3.45763	0	125.878	96.4952	1.1127	-1.79721	7.21583	6.74098	0.474848	0.0152682	3.62e-40	6.53e-35	0.139174	0.028439	2.08e-38	2.99e-33	0.279721
		AT2G32720.1	2.35763	28.8863	106.008	12.4548	3.54303	35.2343	89.2094	13.3695	1.07921	90.8842	105.423	17.6641	-1.66552	4.18942	2.73935	1.45006	2.76e-07	4.45e-40	3.37e-18	7.45e-09	9.71e-07	2.55e-38	3.62e-17	2.71e-07
		AT3G21420.1	0.138684	72.2158	63.1691	3.4668	1.44942	133.134	91.8175	4.61017	0.154173	304.374	104.209	4.72897	-1.92877	6.02558	6.47972	-0.454141	0.000159574	4.72e-40	1.18e-45	0.134351	0.000402911	2.69e-38	1.25e-43	0.2733
		AT4G36670.1	6.65683	136.229	513.521	44.8116	5.47559	151.106	585.612	30.6576	3.54597	195.363	359.411	32.8246	-1.80188	5.31564	3.40598	1.90966	6.02e-07	4.82e-40	8.23e-20	1.21e-08	2.03e-06	2.75e-38	1.02e-18	4.21e-07
		AT1G80530.1	2.91236	36.3754	111.635	29.9172	3.86512	52.1421	152.472	46.5627	2.77511	122.354	125.779	31.7119	-2.48451	4.12846	2.73273	1.39573	6.96e-16	4.85e-40	4.72e-19	4.26e-08	6.02e-15	2.76e-38	5.49e-18	1.3e-06
		AT1G19710.1	1.52552	33.1658	47.0138	12.9684	0.161047	40.3185	41.9966	13.8305	0.462518	97.4299	43.6407	12.9351	-3.1318	4.62267	4.50915	0.11352	7.85e-17	4.92e-40	9.52e-38	0.610393	7.52e-16	2.8e-38	5.53e-36	0.742307
		AT4G32330.2	2.21894	75.9603	95.4797	77.4253	1.44942	83.5929	85.197	76.9899	3.54597	256.037	111.994	71.2127	-3.95575	4.07748	4.05255	0.0249361	1.59e-37	6.7e-40	2.3e-39	0.91648	1.04e-35	3.78e-38	1.51e-37	0.957643
		AT1G53903.1	0.69342	11.2336	265.746	189.519	0.805234	13.8336	160.363	310.956	0.770863	23.4134	116.923	101.395	-6.99904	6.65441	2.78601	3.8684	3.57e-43	7.28e-40	1.29e-08	5.52e-22	3.82e-41	4.09e-38	5.35e-08	1.64e-19
		AT1G53885.1	0.69342	11.2336	265.746	189.519	0.805234	13.8336	160.363	310.956	0.770863	23.4134	116.923	101.395	-6.99904	6.65441	2.78601	3.8684	3.62e-43	7.37e-40	1.29e-08	5.56e-22	3.86e-41	4.13e-38	5.36e-08	1.64e-19
		AT1G75388.1	0	36.732	148.121	6.93361	0.805234	101.801	151.602	6.45424	0.154173	231.868	98.0666	9.31885	-3.63377	7.5151	6.8369	0.678195	8.26e-10	7.81e-40	1.06e-33	0.0621945	3.84e-09	4.37e-38	4.39e-32	0.164346
		AT1G75390.1	0	36.732	148.121	6.93361	0.805234	101.801	151.602	6.45424	0.154173	231.868	98.0666	9.31885	-3.63377	7.51509	6.8369	0.678195	8.26e-10	7.86e-40	1.07e-33	0.0622046	3.85e-09	4.39e-38	4.4e-32	0.164346
		AT5G42100.1	1.80289	77.2085	66.4365	36.0804	2.25466	109.132	74.6309	39.6475	2.15842	236.903	86.71	33.381	-3.13201	3.95425	4.37773	-0.423471	4.16e-25	7.91e-40	4.5e-48	0.05822	9.02e-24	4.41e-38	5.76e-46	0.157339
		AT4G32330.1	2.21894	76.4953	96.5688	78.8377	1.44942	85.9576	87.0026	78.3729	3.54597	262.834	115.066	72.6036	-3.98223	4.10643	4.08318	0.0232502	1.91e-37	7.97e-40	2.5e-39	0.922834	1.24e-35	4.44e-38	1.63e-37	0.961643
		AT1G02810.1	0	41.7247	36.6671	0.770401	0.161047	58.9998	42.3979	1.61356	0.616691	105.234	37.8553	0.973611	-1.04915	5.99736	6.39145	-0.394092	0.137199	8.1e-40	6.24e-46	0.115563	0.193665	4.51e-38	6.78e-44	0.247853
		AT3G14940.1	0.277368	195.785	76.057	10.4004	0.161047	151.579	73.1597	17.2881	1.85007	392.741	122.065	18.4986	-3.31989	5.61948	6.65203	-1.03255	2.28e-14	8.87e-40	1.57e-53	0.000487419	1.69e-13	4.92e-38	3.17e-51	0.00450822
		AT4G23690.1	0	16.2263	39.9345	3.5952	0.161047	9.93183	40.1242	2.53559	0	35.4977	40.6408	1.25179	-4.43094	8.19639	6.7337	1.46269	3.96e-07	9.11e-40	5.59e-23	8.17e-07	1.37e-06	5.05e-38	9.2e-22	1.79e-05
		AT3G07410.1	1.10947	35.3055	96.0243	5.64961	0.966281	61.601	78.5765	8.98983	0.925036	181.265	95.3524	10.0143	-2.02004	5.22532	4.68945	0.535872	1.36e-06	1.04e-39	1.63e-32	0.0586608	4.42e-06	5.71e-38	6.1e-31	0.158151
		AT3G61850.2	0.69342	39.9416	168.088	10.1436	1.28837	118.236	146.921	5.99322	0.462518	182.524	143.564	10.1534	-2.47653	6.31718	5.44151	0.875673	2.15e-07	1.14e-39	7.92e-31	0.0103033	7.68e-07	6.27e-38	2.63e-29	0.0486142
		AT1G70370.1	1.10947	50.9968	76.9646	142.653	1.44942	63.4928	73.6947	139.919	2.00424	137.207	108.28	197.504	-5.73207	4.5724	4.09152	0.480881	3.57e-59	1.2e-39	3.61e-32	0.0614278	1.39e-56	6.59e-38	1.32e-30	0.162981
		AT1G71380.1	0	1072.36	1116.53	0.2568	2.09361	1439.88	751.659	1.38305	0.770863	5277.07	930.025	0.973611	1.15568	8.72978	9.59206	-0.862286	0.0845083	1.62e-39	8.79e-45	0.058672	0.128564	8.83e-38	8.62e-43	0.15817
		AT3G54260.1	0	37.8019	465.781	4.1088	1.28837	126.867	291.636	7.83729	0.154173	392.992	406.694	5.28532	-2.60531	8.45661	6.74485	1.71176	2.18e-05	1.86e-39	6.76e-28	9.17e-05	6.13e-05	1.01e-37	1.72e-26	0.0011083
		AT3G22780.1	0	28.1731	29.5878	17.4624	0.161047	31.6873	33.0356	28.8136	0.770863	68.2261	40.7837	18.3595	-5.08837	5.5543	5.42574	0.128557	2.48e-31	1.91e-39	5.03e-37	0.581073	9.32e-30	1.04e-37	2.73e-35	0.71871
		AT2G46450.1	0.970788	58.4859	102.377	78.0673	3.05989	93.0518	114.822	53.939	1.85007	181.517	123.708	57.7212	-4.05317	4.64134	4.15302	0.488319	7.67e-31	2.06e-39	2.57e-32	0.0711604	2.75e-29	1.12e-37	9.5e-31	0.179372
		AT1G77210.2	0.277368	53.4932	90.3971	11.556	0.322094	60.4186	71.3541	5.76271	0.308345	98.9404	50.6404	11.4052	-4.00455	6.60464	6.24	0.364637	9.75e-14	2.63e-39	4.44e-35	0.242359	6.78e-13	1.42e-37	2.06e-33	0.402271
		AT4G25000.1	1.80289	175.993	74.2418	0.642001	0.48314	127.813	62.4599	2.53559	0.770863	388.964	76.3534	1.25179	0.638327	4.82057	6.05876	-1.23819	0.197821	2.79e-39	1.09e-59	2.15e-06	0.26272	1.49e-37	3.32e-57	4.27e-05
		AT3G61850.3	0.69342	39.7633	167.362	9.63001	1.28837	117.527	145.851	5.53221	0.462518	182.02	142.564	9.73611	-2.4005	6.30831	5.43476	0.873555	5.71e-07	2.86e-39	1.55e-30	0.0108738	1.94e-06	1.53e-37	4.99e-29	0.0505786
		AT1G70370.2	1.10947	50.9968	74.7864	142.267	1.44942	63.3745	73.2935	139.458	2.00424	136.2	107.495	196.809	-5.72741	4.55387	4.08691	0.466963	8.67e-59	3.61e-39	5.88e-32	0.070215	3.23e-56	1.93e-37	2.12e-30	0.177787
		AT4G13660.1	0.416052	30.4911	39.3899	1.0272	0.322094	39.3726	43.2003	3.68814	0.154173	87.1079	42.4979	0.695437	-1.36378	5.84065	5.69924	0.141411	0.0319823	3.94e-39	7.07e-37	0.583365	0.0551603	2.1e-37	3.75e-35	0.720466
		AT5G24310.2	1.80289	25.855	84.77	5.39281	0.48314	38.8997	75.1659	7.37627	1.54173	107.752	83.1387	3.75536	-1.03791	4.70425	3.66378	1.04047	0.0092115	4.81e-39	2.54e-24	9.35e-05	0.0179373	2.56e-37	4.68e-23	0.00112676
		AT1G64160.1	0	0	225.448	0	0.966281	1.53707	196.341	0.922034	0.308345	1.25878	118.137	0.139087	1.52089	7.54629	-0.271462	7.81776	0.0778009	5.38e-39	0.703902	5.71e-46	0.119881	2.84e-37	0.80992	1.87e-42
		AT1G72890.2	0.832104	22.8238	82.9548	9.63001	1.12733	32.7514	53.3651	7.37627	0.462518	54.883	54.6402	6.67619	-2.30521	5.04534	3.86861	1.17673	4.23e-08	6.78e-39	6.9e-23	1.3e-05	1.63e-07	3.58e-37	1.13e-21	0.000209378
		AT1G23149.1	3.4671	147.641	93.846	2.3112	3.05989	166.122	100.779	5.3017	2.15842	359.509	102.281	3.19901	0.75697	3.8484	4.58694	-0.73854	0.0294263	7.02e-39	4.28e-53	0.00147094	0.0511948	3.7e-37	8.26e-51	0.0110175
		AT1G23150.1	3.4671	147.641	93.846	2.3112	3.05989	166.122	100.779	5.3017	2.15842	359.509	102.281	3.19901	0.756955	3.8484	4.58694	-0.738541	0.0294552	7.37e-39	4.59e-53	0.00147677	0.0512424	3.87e-37	8.76e-51	0.0110501
		AT1G70940.1	0.69342	36.1971	80.595	105.031	0.644187	61.7192	100.645	151.214	0.462518	195.867	92.7097	66.7619	-6.43409	5.99324	5.47775	0.515494	5.63e-44	7.51e-39	6.24e-33	0.0999766	6.51e-42	3.95e-37	2.41e-31	0.224807
		AT4G35880.1	0.138684	23.7153	37.5747	8.08921	0.322094	19.6272	31.2968	10.8339	0.462518	42.2951	40.4266	5.00714	-3.6513	5.62632	4.88857	0.737745	1.35e-13	8.92e-39	1.25e-27	0.00281247	9.31e-13	4.68e-37	3.1e-26	0.0184299
		AT2G41800.1	0.138684	418.138	762.022	0	2.25466	509.361	510.914	2.30509	0.462518	1652.03	603.756	0.556349	1.1853	8.16135	8.05425	0.107094	0.0742499	1.16e-38	5.88e-38	0.805646	0.115266	6.06e-37	3.48e-36	0.885991
		AT5G63530.1	1.94158	83.2711	897.255	77.2969	3.54303	96.7171	295.381	57.6271	1.54173	291.031	318.413	75.2462	-3.93542	6.50883	4.29594	2.21289	8.25e-18	1.27e-38	1.58e-20	2.32e-08	8.8e-17	6.61e-37	2.08e-19	7.56e-07
		AT1G12430.1	0.138684	17.8311	35.7595	43.014	0.322094	19.5089	35.8442	35.9593	0.925036	44.3092	43.1407	27.4002	-5.2681	5.12866	4.19239	0.936267	1.75e-40	1.35e-38	2.9e-24	9.94e-05	1.48e-38	7e-37	5.31e-23	0.00118563
		AT1G08260.1	0	44.0427	55.9083	10.914	0.644187	65.3845	55.9732	17.9797	1.85007	131.165	78.639	11.4052	-3.00574	5.02509	4.91857	0.106516	1.45e-13	1.35e-38	6.52e-37	0.686063	9.96e-13	7e-37	3.49e-35	0.80294
		AT4G10380.1	0	218.965	66.0734	0.642001	0.322094	204.667	101.648	2.7661	0	349.942	48.569	1.80814	-2.9212	8.17206	9.63023	-1.45817	0.000640508	1.65e-38	3.05e-53	3.12e-05	0.00149774	8.5e-37	6.02e-51	0.000443632
		AT3G03040.1	0.554736	19.4359	52.8224	16.3068	0.322094	31.4508	50.0215	23.0509	1.23338	77.0376	52.426	22.9494	-3.85981	4.93942	4.14162	0.797802	9.55e-23	1.66e-38	1.14e-26	0.00166769	1.64e-21	8.57e-37	2.6e-25	0.0122127
		AT2G26390.1	0.138684	1.24817	39.5714	0.2568	0.161047	0.945888	58.3807	1.61356	0	3.5246	45.7835	1.1127	-2.09912	7.5679	2.37919	5.18871	0.0225372	1.68e-38	0.00592886	4.85e-38	0.040361	8.65e-37	0.0122984	9.73e-35
		AT1G63480.1	0.277368	41.3681	34.8519	8.98801	0.48314	35.1161	31.4975	8.52882	0.462518	96.6746	30.9985	9.31885	-3.46599	5.06365	5.42677	-0.363117	3.31e-15	2.26e-38	7.47e-45	0.0979082	2.66e-14	1.16e-36	7.41e-43	0.221829
		AT3G02885.1	0	478.764	628.968	0	0.805234	281.284	286.487	2.53559	0	1177.21	307.413	0.417262	-0.656623	9.36515	9.51078	-0.145626	0.436582	2.48e-38	3.25e-39	0.74807	0.503253	1.26e-36	2.08e-37	0.847656
		AT4G04830.1	0	10.5203	85.6776	19.7736	0.322094	19.6272	104.657	9.45085	0.154173	23.4134	109.423	28.5129	-5.97176	8.05716	5.24289	2.81427	6.83e-21	2.59e-38	7.18e-16	1.05e-12	9.88e-20	1.32e-36	6.14e-15	7.52e-11
		AT5G52280.1	0.138684	35.3055	31.04	22.5984	0	35.4708	31.8987	18.4407	0.770863	84.0868	31.8556	17.2468	-4.98407	5.43387	5.68824	-0.254365	1.94e-30	2.71e-38	1.84e-42	0.263571	6.77e-29	1.38e-36	1.55e-40	0.426396
		AT3G59320.2	1.10947	21.0407	46.6507	16.05	1.28837	24.7113	40.7929	18.4407	0.308345	72.506	50.9261	19.4722	-3.31048	4.41429	3.66346	0.750829	2.01e-20	3.2e-38	1.12e-25	0.00107779	2.76e-19	1.62e-36	2.31e-24	0.00856369
		AT5G63530.2	1.52552	77.0302	823.921	72.2893	3.54303	89.8594	273.58	54.861	1.38755	269.883	298.414	70.3782	-3.97338	6.52249	4.31526	2.20723	9.15e-18	3.49e-38	2.56e-20	2.9e-08	9.68e-17	1.76e-36	3.31e-19	9.26e-07
		AT2G28660.1	0	19.7925	45.7431	8.85961	0.161047	47.1762	45.4072	10.1424	0.154173	91.8912	42.4265	5.98075	-5.24785	7.44409	7.19692	0.247167	1.01e-15	3.85e-38	4.03e-35	0.406119	8.6e-15	1.94e-36	1.88e-33	0.5643
		AT1G44900.1	0.138684	34.0573	38.3008	6.80521	0.161047	45.4026	31.4306	8.75932	0.616691	127.892	39.9266	4.72897	-3.42104	5.63029	6.01951	-0.389215	1.4e-11	4.44e-38	3.26e-44	0.112605	7.85e-11	2.23e-36	3.06e-42	0.243387
		AT4G01480.1	1.38684	106.451	65.3473	28.248	0.966281	73.1881	67.6092	22.1288	0.770863	177.489	60.9256	19.1941	-3.463	4.69504	5.17528	-0.480233	1.07e-20	5.11e-38	1.37e-45	0.0608788	1.51e-19	2.56e-36	1.43e-43	0.162061
		AT2G28190.1	2.08026	184.195	68.9777	6.67681	0.644187	225.121	95.9636	5.99322	0.770863	512.577	74.4249	7.92798	-1.53855	4.82496	6.28571	-1.46075	0.000125754	5.12e-38	1.7e-60	1.12e-07	0.000321569	2.56e-36	5.73e-58	3.05e-06
		AT4G18340.1	0.416052	1.78311	187.511	12.4548	0.644187	10.6412	189.921	9.45085	0.462518	20.3923	142.779	14.1869	-3.58612	7.17816	2.65208	4.52608	4.62e-11	5.35e-38	1.64e-06	1.63e-24	2.45e-10	2.67e-36	5.46e-06	6.98e-22
		AT5G65700.2	0.138684	29.2429	30.3139	43.7844	0.322094	30.9778	41.261	39.6475	0.770863	72.2542	56.5686	30.5992	-5.53207	5.4558	5.0532	0.402608	1.05e-38	6.13e-38	6.72e-32	0.117565	7.71e-37	3.05e-36	2.42e-30	0.250826
		AT3G53350.2	0	28.708	30.8585	4.2372	0.322094	27.7855	36.4461	7.14576	0.925036	59.1629	46.1406	6.11984	-2.80476	5.28019	4.89456	0.385631	6.38e-09	7.98e-38	1.21e-31	0.113912	2.7e-08	3.97e-36	4.28e-30	0.245491
		AT1G77210.1	0.277368	52.9583	89.8526	11.556	0.322094	60.3004	70.4179	5.53221	0.462518	98.1852	50.2118	11.127	-3.76157	6.37263	6.01222	0.360402	8.65e-13	8.39e-38	1.03e-33	0.252349	5.49e-12	4.15e-36	4.25e-32	0.413356
		AT4G34160.1	0.69342	20.1491	74.9679	6.93361	0	43.8656	60.5206	12.4475	0.462518	112.535	70.3537	11.9615	-3.66306	6.14298	5.36072	0.782259	4.56e-13	8.5e-38	6.91e-29	0.0114703	2.98e-12	4.2e-36	1.92e-27	0.0525139
		AT3G04520.1	0.970788	77.7434	54.2746	11.556	1.12733	135.499	67.8098	8.75932	0.925036	267.366	73.8535	8.48433	-2.26706	4.7728	5.59558	-0.82278	1.01e-08	8.68e-38	8.99e-51	0.00161929	4.18e-08	4.28e-36	1.45e-48	0.011909
		AT5G12330.1	0.138684	82.3795	78.2353	0.642001	1.93256	123.793	91.8843	2.7661	0.616691	293.548	117.994	0.556349	0.577578	5.54493	5.83889	-0.29396	0.299368	8.72e-38	2.54e-41	0.335466	0.370842	4.3e-36	1.98e-39	0.503555
		AT4G32330.3	1.52552	57.951	54.2746	61.6321	1.28837	61.8375	60.5875	60.3932	2.00424	177.74	82.9245	49.0978	-4.1394	4.10052	4.18006	-0.0795467	3.92e-38	8.73e-38	4.82e-39	0.732785	2.73e-36	4.3e-36	3.04e-37	0.836776
		AT2G46450.3	0.832104	44.5777	76.4201	63.0445	2.09361	73.3064	91.7506	39.878	1.07921	132.424	96.5667	44.7861	-4.24484	4.82733	4.30893	0.518396	1.08e-29	9.42e-38	1.24e-30	0.0617884	3.51e-28	4.62e-36	4.04e-29	0.163682
		AT1G60800.1	0.277368	18.1877	41.0236	39.804	0.48314	28.3767	42.6654	33.6542	0.770863	76.7858	58.9257	40.0571	-5.22434	5.28867	4.54284	0.745836	1.85e-36	9.76e-38	3.03e-27	0.0045397	1.09e-34	4.78e-36	7.28e-26	0.026852
		AT5G13520.1	1.24816	47.074	55.0007	14.6376	0.966281	74.3705	57.9794	16.1356	1.38755	188.818	73.4964	16.8296	-2.71465	4.43157	4.63987	-0.208301	4.12e-14	9.95e-38	4.33e-41	0.394217	2.97e-13	4.87e-36	3.23e-39	0.553483
		AT3G53350.1	0	30.1345	31.04	4.1088	0.322094	28.2584	36.3124	6.68475	0.925036	60.9252	46.7834	6.25893	-2.77417	5.28794	4.9404	0.347542	1.08e-08	1.05e-37	3.96e-32	0.156065	4.44e-08	5.13e-36	1.44e-30	0.301429
		AT4G36860.1	1.38684	72.0375	96.9319	35.31	1.77152	56.7533	112.08	31.5797	2.77511	134.942	87.71	20.5849	-2.87992	4.41604	3.82023	0.595806	4.83e-17	1.32e-37	6.83e-29	0.0248785	4.74e-16	6.4e-36	1.9e-27	0.0900162
		AT1G72890.1	1.10947	26.2117	94.2091	10.1436	1.44942	36.1802	59.1163	7.37627	0.462518	62.4357	58.64	7.37163	-2.06416	4.8794	3.72336	1.15603	3.81e-07	1.38e-37	2.63e-22	2.71e-05	1.32e-06	6.7e-36	4.09e-21	0.000392902
		AT5G01240.1	0	11.7685	35.941	28.3764	0.161047	16.9078	62.3262	25.5864	0.154173	34.2389	93.0668	46.177	-7.29087	7.94889	5.90434	2.04455	5.61e-31	1.42e-37	4.4e-19	7.89e-09	2.03e-29	6.85e-36	5.13e-18	2.85e-07
		AT5G58980.1	0.277368	27.8165	92.5754	35.5668	0.805234	78.5087	89.945	44.0271	1.07921	164.397	94.8525	45.2034	-4.86192	5.77203	5.20538	0.566653	2.44e-27	1.46e-37	3.9e-31	0.0711501	6.65e-26	7.04e-36	1.32e-29	0.179359
		AT4G04830.2	0	9.80709	78.9614	17.976	0.322094	18.5631	94.8936	8.75932	0.154173	22.4064	102.638	26.4266	-5.85317	7.93913	5.16178	2.77734	4.23e-20	1.82e-37	2.1e-15	1.68e-12	5.65e-19	8.73e-36	1.72e-14	1.16e-10
		AT4G37320.1	0	38.6934	28.3172	3.7236	0.161047	39.7273	31.2968	5.76271	0.770863	119.836	36.4268	3.75536	-2.79764	5.44942	5.96883	-0.519413	1.22e-07	1.98e-37	3.89e-46	0.0259362	4.49e-07	9.5e-36	4.34e-44	0.0925503
		AT2G25480.1	0.416052	34.9489	107.642	16.5636	0.805234	44.9297	56.4413	20.0542	0.925036	142.243	64.8539	25.453	-3.86723	5.48554	4.88403	0.601515	6.05e-19	2.11e-37	4.91e-30	0.0426713	7.25e-18	1.01e-35	1.53e-28	0.128559
		AT4G30430.1	0.138684	31.0261	81.6842	1.1556	0.48314	52.8515	70.4179	1.84407	0.770863	81.0657	59.7828	3.75536	-1.32644	6.01885	5.26221	0.756636	0.0205173	2.16e-37	8.69e-29	0.0147315	0.0371331	1.03e-35	2.4e-27	0.0628898
		AT2G17230.1	0.554736	246.069	86.2222	44.4264	0.48314	198.282	113.016	30.4271	0.462518	414.643	92.4954	14.4651	-4.86976	6.34745	7.51418	-1.16672	7.6e-23	2.18e-37	7.52e-50	0.000539102	1.32e-21	1.04e-35	1.13e-47	0.00489465
		AT1G71110.1	3.32842	155.844	112.361	20.8008	4.50931	131.124	107.867	28.122	2.77511	368.32	127.565	13.9087	-1.54301	3.79417	4.2405	-0.446325	2.36e-07	2.33e-37	2.46e-45	0.0621607	8.37e-07	1.11e-35	2.53e-43	0.164285
		AT5G10400.1	1.52552	19.2576	89.6711	8.21761	1.61047	36.7714	62.9949	12.678	1.85007	71.2472	79.7818	8.48433	-1.52725	4.28399	2.96017	1.32382	1.76e-05	2.35e-37	1.63e-18	2.56e-07	5.02e-05	1.12e-35	1.8e-17	6.32e-06
		AT2G46930.1	1.80289	55.8112	57.1789	10.0152	2.25466	54.9798	61.9918	8.98983	1.6959	126.634	59.9256	8.48433	-1.27303	3.72472	3.68723	0.0374884	7.13e-05	2.45e-37	2.12e-36	0.860962	0.00018874	1.16e-35	1.09e-34	0.922449
		AT3G21190.1	0	21.7539	24.1422	9.88681	0.322094	25.7755	23.807	12.4475	0	43.0504	29.07	7.78889	-5.51453	6.64471	6.50884	0.135872	2.29e-21	2.62e-37	6.85e-35	0.565614	3.46e-20	1.24e-35	3.13e-33	0.705796
		AT3G23240.1	0.832104	5.88425	150.48	3.3384	2.25466	13.2424	123.917	2.99661	0.462518	23.9169	96.2095	1.66905	-0.203675	5.4965	1.92861	3.56788	0.668783	2.63e-37	6.99e-06	1.57e-23	0.724201	1.25e-35	2.17e-05	5.91e-21
		AT3G10410.1	7.21157	210.585	167.18	69.0793	6.76397	239.31	174.339	83.2136	7.40029	566.201	188.491	66.3447	-2.34308	3.38625	3.85765	-0.471401	2.76e-19	2.72e-37	1.31e-46	0.0369587	3.41e-18	1.28e-35	1.51e-44	0.116729
		AT3G61670.1	1.38684	43.3295	63.5321	15.9216	1.77152	68.3404	81.987	26.5085	1.54173	164.397	88.2099	22.254	-2.76594	4.39817	4.11981	0.278356	2.77e-15	2.89e-37	6.4e-33	0.277672	2.25e-14	1.36e-35	2.47e-31	0.442325
		AT5G12330.2	0.138684	80.7747	76.057	0.642001	1.93256	120.364	88.875	2.7661	0.616691	286.248	115.851	0.556349	0.577488	5.50709	5.80303	-0.295934	0.299632	2.94e-37	8.49e-41	0.332982	0.371105	1.38e-35	6.15e-39	0.500973
		AT3G04520.2	0.832104	68.8279	51.1887	9.88681	1.12733	122.493	60.9218	7.83729	0.770863	235.896	66.5681	7.51072	-2.22603	4.78975	5.5815	-0.791753	4.27e-08	2.97e-37	9.7e-50	0.00227094	1.65e-07	1.39e-35	1.43e-47	0.0155303
		AT3G06750.1	0.832104	25.6767	67.7071	45.0684	1.93256	37.0079	63.9312	49.5593	1.38755	88.6184	58.7114	57.5822	-4.22	4.29718	3.4626	0.834582	1.13e-35	3.09e-37	2.23e-24	0.000709679	6.24e-34	1.44e-35	4.14e-23	0.00610062
		AT5G01840.1	0	47.6089	37.2117	3.4668	0	80.8735	45.7415	5.76271	0.154173	212.735	43.855	1.52996	-4.87518	8.27236	9.14038	-0.868026	8.28e-09	3.28e-37	1.96e-47	0.00482947	3.45e-08	1.53e-35	2.39e-45	0.028146
		AT1G79820.1	0.69342	33.5224	50.4627	6.67681	0.966281	47.7674	42.7991	5.53221	1.23338	113.039	47.212	6.25893	-1.70457	4.35476	4.33251	0.0222481	1.33e-05	3.38e-37	1.21e-36	0.922648	3.85e-05	1.57e-35	6.35e-35	0.961557
		AT2G01630.1	0.277368	32.8092	26.502	17.976	0.161047	26.9578	28.0869	25.3559	0.462518	56.897	31.7841	20.1677	-5.08159	5.30056	5.34313	-0.0425648	9.66e-33	3.92e-37	1.67e-37	0.848798	4.17e-31	1.82e-35	9.53e-36	0.914774
		AT1G08430.1	0.138684	143.54	82.5918	0.642001	0.805234	282.111	172.133	2.99661	0.616691	398.531	172.563	0.834524	-0.38505	6.88472	7.43853	-0.553813	0.548632	3.95e-37	4.34e-42	0.131517	0.611869	1.83e-35	3.59e-40	0.269526
		AT5G43060.1	6.24078	396.206	249.954	17.5908	6.11978	336.618	339.049	22.5898	2.46676	654.819	350.126	10.7097	-0.755091	4.74918	4.94336	-0.194182	0.0298895	4.59e-37	1.96e-39	0.525906	0.0519306	2.12e-35	1.29e-37	0.672284
		AT3G27190.1	0.69342	27.8165	40.2975	4.7508	1.12733	28.0219	36.5799	3.91865	0.770863	66.9673	38.4981	3.47718	-1.25917	4.23506	3.87485	0.360212	0.0022134	4.69e-37	2.67e-30	0.0934839	0.00480631	2.16e-35	8.45e-29	0.215128
		AT1G44900.2	0.138684	32.6308	35.941	6.54841	0.161047	43.0379	30.0931	8.52882	0.616691	124.116	39.0695	4.58988	-3.37481	5.56908	5.96038	-0.391306	3.27e-11	4.94e-37	4.23e-43	0.11204	1.76e-10	2.27e-35	3.74e-41	0.242546
		AT1G31420.1	1.38684	71.8592	63.7136	113.249	1.28837	58.0539	66.4055	102.346	1.23338	116.563	57.2115	88.4595	-5.27288	4.33774	4.35699	-0.019249	3.32e-53	5.13e-37	3.46e-37	0.937447	8.03e-51	2.36e-35	1.9e-35	0.970585
		AT1G72090.1	0.277368	29.2429	43.3834	24.2676	0.805234	48.7133	41.7291	22.5898	0.770863	117.319	45.1406	23.6448	-4.27323	4.90532	4.97107	-0.0657549	3.57e-27	5.53e-37	6.92e-38	0.78853	9.56e-26	2.54e-35	4.07e-36	0.874753
		AT1G79820.2	0.69342	32.8092	50.2811	6.16321	0.966281	46.7032	42.2641	5.3017	1.23338	111.025	46.1406	6.11984	-1.63325	4.33629	4.30298	0.0333147	3.3e-05	5.93e-37	3.32e-36	0.884267	9.08e-05	2.71e-35	1.68e-34	0.937177
		AT1G31420.2	1.38684	70.7893	63.8952	113.249	1.44942	59.8274	66.673	103.268	1.23338	117.067	56.8543	88.7377	-5.22382	4.28446	4.30991	-0.0254488	2.44e-53	6.63e-37	3.51e-37	0.916777	5.99e-51	3.01e-35	1.92e-35	0.957763
		AT3G53350.3	0	28.1731	30.6769	4.2372	0.161047	28.0219	35.443	7.14576	1.07921	57.6523	45.0692	6.11984	-2.80408	5.24965	4.87698	0.372671	7.39e-09	7.84e-37	5.39e-31	0.131291	3.1e-08	3.54e-35	1.81e-29	0.269199
		AT2G26600.1	0.832104	61.1606	63.5321	42.5004	2.09361	57.581	64.5999	62.0068	0.925036	101.71	55.2116	41.3089	-4.24314	4.35962	4.26182	0.0977992	1.22e-34	7.98e-37	4.16e-35	0.691269	6.35e-33	3.6e-35	1.94e-33	0.806997
		AT5G06720.1	0	508.542	108.005	0.642001	0.644187	235.763	71.3541	1.84407	0	529.193	72.2821	0.973611	-1.38256	7.40155	9.44766	-2.0461	0.0796804	8.8e-37	8.9e-57	2.08e-08	0.1223	3.94e-35	2.23e-54	6.86e-07
		AT2G35350.1	0.138684	39.585	55.9083	2.6964	0.161047	59.2363	54.2345	7.60678	1.07921	144.508	55.3544	6.25893	-2.53543	5.65744	5.69981	-0.0423726	5.66e-07	9.25e-37	3.11e-37	0.882002	1.92e-06	4.14e-35	1.71e-35	0.935545
		AT1G62810.1	2.49631	46.8957	77.8722	20.4156	2.89884	55.3345	90.8812	17.0576	2.31259	108.759	93.7811	25.1748	-2.04926	3.85209	3.11535	0.736743	3.2e-11	1.05e-36	1.1e-24	0.00212618	1.73e-10	4.69e-35	2.09e-23	0.0147161
		AT5G42620.1	3.32842	91.83	130.513	48.9205	3.22094	88.7953	101.782	43.5661	4.47101	182.272	96.5667	40.7526	-2.59824	3.65206	3.39309	0.258968	1.54e-19	1.2e-36	5.03e-32	0.268291	1.94e-18	5.34e-35	1.82e-30	0.431862
		AT4G38350.2	3.4671	70.9676	86.0406	96.9421	2.4157	72.4787	115.089	102.807	3.54597	147.026	129.922	66.7619	-3.79819	3.88066	3.28371	0.596953	4.41e-35	1.21e-36	4.5e-27	0.0157686	2.36e-33	5.35e-35	1.06e-25	0.0660365
		AT3G18710.1	0.138684	13.5516	53.1855	2.3112	0.322094	24.1202	63.1956	3.45763	0.616691	47.3303	66.2824	6.5371	-2.53918	6.16052	4.59008	1.57044	6.11e-06	1.34e-36	5e-20	7.64e-07	1.84e-05	5.94e-35	6.33e-19	1.68e-05
		AT5G53880.1	0.416052	175.814	872.205	40.9596	2.89884	225.949	339.384	42.4136	1.38755	687.8	264.273	44.5079	-3.80495	7.08346	6.08688	0.996586	4.67e-14	1.37e-36	2.24e-29	0.0162421	3.35e-13	6.06e-35	6.5e-28	0.0674763
		AT5G26670.2	0	2.13973	38.4823	0.898801	0	3.19237	32.6343	2.53559	0.154173	11.3291	32.2127	1.66905	-3.80142	7.9675	4.75197	3.21553	6.37e-05	1.4e-36	9.62e-09	6.48e-22	0.000169773	6.2e-35	4.05e-08	1.88e-19
		AT2G46450.2	0.832104	47.074	81.1396	64.9705	2.57675	75.3164	95.8299	40.8	1.07921	137.459	101.709	45.7597	-4.12439	4.74339	4.20561	0.537773	2.73e-28	1.41e-36	2.07e-29	0.05649	7.93e-27	6.23e-35	6.04e-28	0.154165
		AT3G59320.1	1.24816	20.1491	47.0138	16.1784	1.44942	24.3566	40.5254	17.7492	0.308345	72.0025	51.8546	18.4986	-3.11992	4.27373	3.48601	0.787722	1.14e-18	1.46e-36	7.38e-24	0.000718026	1.33e-17	6.43e-35	1.3e-22	0.00614349
		AT5G24310.1	2.35763	28.708	89.8526	5.64961	0.48314	42.9197	78.7771	7.14576	2.00424	115.053	88.7813	3.89444	-0.719512	4.44499	3.44653	0.998459	0.0611012	1.7e-36	8.51e-23	0.000211172	0.0973286	7.47e-35	1.38e-21	0.00224361
		AT4G18670.1	0.554736	23.3587	46.1062	53.7997	0.48314	22.1101	36.8474	82.5221	1.54173	66.7156	60.2113	66.7619	-5.27569	4.526	3.68099	0.84501	2.79e-49	1.82e-36	1.16e-23	0.000550323	4.82e-47	7.95e-35	2.02e-22	0.004974
		AT5G26670.1	0	2.13973	39.5714	1.0272	0.161047	3.42885	36.1117	2.99661	0.154173	11.8326	35.1411	1.66905	-3.04418	7.17142	3.91574	3.25567	0.000174855	1.85e-36	5.35e-08	1.32e-22	0.000439129	8.09e-35	2.08e-07	4.33e-20
		AT4G02290.1	0.138684	2.31804	103.285	1.0272	1.28837	2.48296	171.063	3.91865	0.925036	12.5878	156.921	1.25179	-0.301488	6.31928	1.02103	5.29825	0.592435	1.91e-36	0.0501781	1.91e-33	0.652791	8.32e-35	0.0855733	1.96e-30
		AT5G01240.2	0	9.9854	31.04	22.8552	0.161047	13.4789	52.6295	23.2814	0.154173	28.952	80.5674	38.249	-7.03945	7.72836	5.63238	2.09598	2.21e-29	1.95e-36	2.03e-17	1.83e-09	7e-28	8.48e-35	2.03e-16	7.5e-08
		AT3G54040.1	0.277368	21.7539	50.2811	2.6964	0.48314	18.2084	40.9935	2.99661	0.308345	59.6664	31.927	3.47718	-2.10844	5.59703	4.77019	0.826842	0.000145873	2.05e-36	1.69e-25	0.00224663	0.000369947	8.89e-35	3.43e-24	0.0153903
		AT1G14350.2	0.416052	34.9489	149.21	16.8204	1.28837	69.8775	90.0787	17.7492	0.616691	203.671	98.7094	27.5393	-3.78058	5.95531	5.23149	0.723827	5.71e-16	2.11e-36	4.71e-29	0.0311602	4.99e-15	9.14e-35	1.32e-27	0.104149
		AT5G45280.1	3.74447	97.5359	142.493	21.3144	3.70408	95.8894	194.937	40.5695	2.92928	163.39	146.421	38.249	-2.25357	4.31596	3.50783	0.808136	1.09e-11	2.16e-36	1.61e-25	0.0039113	6.17e-11	9.37e-35	3.28e-24	0.0239477
		AT3G21240.1	10.1239	180.45	290.251	17.0772	9.66281	159.027	404.585	15.9051	4.31684	319.479	496.904	12.3788	0.0819505	4.38537	3.15389	1.23148	0.801254	2.45e-36	2.87e-21	3.71e-05	0.841007	1.06e-34	4.04e-20	0.00051613
		AT4G38350.1	3.4671	71.6809	86.2222	97.8409	2.4157	72.9516	116.093	102.807	3.70014	148.537	130.779	67.1792	-3.78252	3.86641	3.27323	0.593181	1.19e-34	3.23e-36	8.45e-27	0.0169847	6.2e-33	1.39e-34	1.94e-25	0.0695442
		AT5G46510.1	1.80289	56.7028	199.491	41.3448	1.12733	111.26	215.065	102.576	2.31259	204.427	218.275	120.032	-4.62822	5.6578	4.43031	1.22749	3.69e-26	3.52e-36	2.25e-24	0.000442339	8.92e-25	1.51e-34	4.17e-23	0.00417106
		AT4G15910.1	0.832104	437.396	287.71	3.5952	2.25466	849.408	178.218	10.6034	0.462518	2103.43	200.776	6.67619	-1.53089	6.32854	8.13158	-1.80304	0.00157453	3.54e-36	2.33e-52	2.2e-06	0.00349067	1.52e-34	4.18e-50	4.34e-05
		AT1G30510.2	0.832104	25.6767	43.0203	9.37321	1.77152	26.9578	52.1614	11.0644	1.07921	80.8139	52.1403	9.45794	-2.03231	4.10245	3.42791	0.674535	1.16e-08	3.65e-36	5.86e-25	0.00338776	4.78e-08	1.56e-34	1.13e-23	0.0213919
		AT1G14350.1	0.416052	34.9489	151.388	17.0772	1.28837	70.2322	90.7475	17.7492	0.616691	206.441	98.7808	27.6784	-3.79013	5.96782	5.24289	0.724934	6.75e-16	4.17e-36	7.63e-29	0.0321898	5.84e-15	1.78e-34	2.11e-27	0.106505
		AT3G07180.3	0.277368	36.0188	44.291	27.4776	1.44942	44.4568	45.3403	24.8949	1.54173	99.9475	48.2833	20.724	-3.51662	4.18702	4.11106	0.075964	9.48e-25	4.19e-36	1.41e-34	0.737817	1.99e-23	1.79e-34	6.29e-33	0.840076
		AT3G08680.2	0.69342	44.9343	35.578	21.5712	1.12733	46.2303	45.3403	27.661	1.23338	91.3877	50.4975	19.6113	-3.48449	4.19628	4.26361	-0.0673303	5.46e-24	4.55e-36	5.17e-37	0.764393	1.07e-22	1.93e-34	2.81e-35	0.858798
		AT5G20320.1	0.832104	53.3149	50.8257	23.4972	0.322094	63.8475	54.0339	28.5831	2.62094	135.949	61.0684	27.2611	-3.37738	4.20139	4.36776	-0.166375	5.08e-23	4.72e-36	9.81e-39	0.482941	9.01e-22	2e-34	6.07e-37	0.634895
		AT4G31600.1	0	25.1418	29.4063	6.42001	0.48314	26.0119	25.947	9.91187	0	53.3724	24.2131	5.42441	-4.4758	6.14309	6.12502	0.0180653	4.16e-15	6.49e-36	2.21e-35	0.940197	3.31e-14	2.73e-34	1.05e-33	0.972487
		AT5G24280.1	1.94158	105.025	67.1625	6.29161	0.966281	141.765	90.8812	10.1424	2.15842	316.962	120.208	4.58988	-0.983729	4.50944	5.05844	-0.549	0.0100356	6.57e-36	7.81e-44	0.0448687	0.0193954	2.76e-34	7.11e-42	0.132795
		AT1G54450.1	0	14.2649	27.7726	1.926	0.161047	18.9178	28.4882	2.30509	0.154173	49.3443	27.7843	0.834524	-2.92832	6.77628	6.23385	0.542425	0.000280195	7.09e-36	1.72e-28	0.0374546	0.000685636	2.98e-34	4.63e-27	0.117831
		AT5G20320.2	0.832104	52.4233	50.4627	23.2404	0.322094	62.7833	53.0308	28.5831	2.62094	133.179	60.0685	26.9829	-3.36692	4.18042	4.34175	-0.161323	5.87e-23	7.56e-36	1.92e-38	0.495175	1.03e-21	3.17e-34	1.17e-36	0.645766
		AT3G17120.1	0.277368	65.44	128.153	48.15	0.48314	82.4105	136.155	108.8	0.925036	161.628	121.208	23.0885	-5.66918	6.59805	5.84769	0.750358	1.37e-27	7.66e-36	3.52e-29	0.0398564	3.8e-26	3.21e-34	9.94e-28	0.122796
		AT1G12430.2	0.138684	16.048	33.3997	41.088	0.322094	18.5631	34.5737	35.2678	1.07921	41.2881	41.4979	25.8702	-5.05814	4.91124	3.93573	0.975508	1.16e-37	9.44e-36	1.01e-21	7.61e-05	7.73e-36	3.95e-34	1.49e-20	0.000943643
		AT3G03660.1	0	9.80709	45.017	0.1284	0	21.9919	71.0866	2.07458	0	52.3654	53.4974	0.417262	-5.55023	11.5962	10.0196	1.57661	0.00137195	9.65e-36	5.36e-23	2.92e-05	0.00306851	4.03e-34	8.83e-22	0.000419197
		AT2G24260.1	1.24816	151.564	51.3703	8.08921	1.12733	161.629	50.2221	9.91187	1.38755	390.475	46.7834	10.8488	-1.93361	4.05204	5.82898	-1.77694	5.01e-08	1.22e-35	7.47e-72	1.3e-14	1.92e-07	5.09e-34	6.57e-69	1.24e-12
		AT4G13930.1	15.81	420.813	874.202	107.985	14.4942	314.271	954.487	118.942	8.01698	835.581	1335.22	52.2968	-1.84876	5.11745	3.68413	1.43332	3.53e-07	1.49e-35	1.47e-21	3.77e-05	1.23e-06	6.16e-34	2.13e-20	0.000521874
		AT3G54820.1	0	31.0261	106.552	3.7236	0.48314	89.0317	119.369	11.5254	0.154173	217.518	116.28	3.47718	-3.80986	7.85185	7.24616	0.605683	1.5e-08	1.5e-35	8.84e-31	0.120683	6.1e-08	6.2e-34	2.91e-29	0.255134
		AT3G08680.1	0.69342	43.1512	34.4889	21.186	1.12733	44.575	44.2703	26.9695	1.23338	90.1289	47.9262	19.4722	-3.45975	4.14494	4.21902	-0.0740811	7.58e-24	1.53e-35	1.33e-36	0.739705	1.46e-22	6.31e-34	6.92e-35	0.841376
		AT5G40910.1	0.970788	68.1147	165.184	62.5309	1.44942	129.823	162.035	80.4475	2.31259	214.749	163.778	145.903	-4.95096	5.45689	4.7787	0.678186	2.92e-30	1.58e-35	1.44e-28	0.0428302	1.01e-28	6.53e-34	3.9e-27	0.128812
		AT5G53620.3	0.69342	37.6235	43.5649	38.52	1.77152	47.7674	44.9391	37.8034	1.54173	119.333	56.0687	34.7718	-3.81576	3.94664	3.9548	-0.00815805	1.39e-32	2.2e-35	2.51e-35	0.970711	5.9e-31	8.93e-34	1.18e-33	0.99157
		AT2G07690.2	0.277368	24.6069	47.5583	7.31881	0.48314	34.9979	33.7712	9.91187	0.616691	97.4299	45.7835	4.31171	-2.92453	5.26594	5.04228	0.22366	8.27e-10	2.42e-35	3.96e-32	0.398327	3.85e-09	9.8e-34	1.44e-30	0.557357
		AT1G20950.1	1.94158	45.2909	69.8853	14.3808	2.25466	70.9416	94.0243	19.5932	1.38755	195.615	124.208	11.4052	-1.99741	4.44071	4.00459	0.436119	3.25e-08	2.45e-35	2.45e-29	0.113543	1.27e-07	9.94e-34	7.09e-28	0.244933
		AT5G53620.1	0.832104	37.6235	43.9279	38.6484	1.77152	48.3585	45.2066	37.8034	1.54173	119.584	56.5686	34.7718	-3.76426	3.90443	3.90888	-0.00445394	2.41e-32	2.49e-35	3.32e-35	0.983919	9.94e-31	1.01e-33	1.56e-33	1
		AT3G07180.2	0.138684	28.8863	37.2117	22.7268	0.805234	35.4708	37.9842	19.8237	1.38755	81.821	39.9266	17.2468	-3.71213	4.4085	4.28258	0.125917	6.18e-24	2.51e-35	5.5e-33	0.581977	1.2e-22	1.01e-33	2.14e-31	0.719367
		AT1G30510.1	0.832104	24.6069	42.4758	8.98801	1.77152	26.1302	50.8239	11.0644	1.07921	79.3034	51.2118	9.59703	-2.01892	4.07404	3.38547	0.688567	1.67e-08	2.52e-35	3.96e-24	0.0030182	6.75e-08	1.02e-33	7.15e-23	0.0194458
		AT3G07180.1	0.277368	38.6934	49.3735	30.4308	1.61047	48.2403	49.9546	26.5085	1.85007	110.521	53.6402	23.2276	-3.45903	4.14238	4.04072	0.101662	3.14e-24	2.62e-35	1.92e-33	0.664916	6.25e-23	1.05e-33	7.76e-32	0.785786
		AT3G17120.2	0.277368	64.9051	127.064	47.6364	0.48314	81.2282	133.413	108.57	0.925036	160.873	120.137	22.5321	-5.65785	6.5789	5.834	0.744902	3.25e-27	2.78e-35	9.21e-29	0.0427697	8.74e-26	1.11e-33	2.53e-27	0.12873
		AT2G07690.1	0.277368	25.855	51.0072	7.96081	0.644187	36.7714	35.5099	9.91187	0.616691	101.206	47.7119	4.45079	-2.83323	5.19467	4.95667	0.237997	1.22e-09	2.88e-35	6.9e-32	0.372607	5.59e-09	1.15e-33	2.48e-30	0.532809
		AT3G19200.1	0	34.2356	59.3572	0	0	85.6029	51.6933	1.84407	0	200.398	49.069	0.139087	-5.03794	11.494	11.9357	-0.441662	0.0067741	3.4e-35	4.45e-39	0.223413	0.0135463	1.36e-33	2.81e-37	0.382271
		AT4G02680.1	1.52552	40.1199	41.7497	43.3992	0.805234	47.5309	62.2593	49.0983	0.616691	118.074	66.711	28.7911	-4.31103	4.58485	4.35924	0.225607	7.12e-31	4.03e-35	1e-31	0.387922	2.56e-29	1.6e-33	3.56e-30	0.547256
		AT1G62480.1	2.635	94.8613	577.961	82.9465	5.1535	225.713	419.297	172.881	2.77511	573.25	307.271	103.064	-4.07048	5.73029	4.59841	1.13188	9.65e-21	4.51e-35	3.78e-25	0.00223506	1.38e-19	1.78e-33	7.45e-24	0.0153426
		AT1G30510.3	0.832104	23.8936	42.2942	8.47441	1.77152	25.1843	50.3558	10.8339	0.925036	76.5341	48.6405	9.45794	-2.03548	4.10451	3.3979	0.706614	2.04e-08	5.23e-35	1.04e-23	0.00254491	8.15e-08	2.05e-33	1.81e-22	0.0169948
		AT5G45280.2	4.2992	104.668	155.018	23.112	4.50931	103.929	208.646	43.3356	2.92928	175.978	155.921	42.2825	-2.19969	4.24388	3.44158	0.8023	3.15e-11	5.57e-35	1.61e-24	0.00478749	1.7e-10	2.18e-33	3.02e-23	0.0279691
		AT3G23090.1	0	19.6142	23.9607	1.4124	0	17.026	32.2331	1.61356	0.154173	33.9872	24.8559	1.52996	-3.72502	7.63928	7.03937	0.599902	8.78e-05	5.99e-35	1.96e-27	0.029764	0.000229642	2.35e-33	4.8e-26	0.10097
		AT5G53620.2	0.69342	37.6235	43.5649	38.3916	1.77152	47.8856	45.0059	38.4949	1.6959	119.333	56.3544	34.9109	-3.76889	3.8953	3.90127	-0.00597567	3.47e-32	6.79e-35	8.46e-35	0.978559	1.41e-30	2.66e-33	3.85e-33	0.996708
		AT3G22850.1	6.51815	153.525	150.662	11.8128	6.60292	179.128	157.22	12.217	4.00849	395.006	138.779	14.326	-0.177737	3.47043	3.71675	-0.246314	0.534091	6.97e-35	3.22e-39	0.299076	0.598129	2.72e-33	2.07e-37	0.466716
		AT1G54580.1	6.1021	120.895	205.3	37.6212	4.02617	159.737	129.334	48.8678	3.08345	413.385	141.779	45.2034	-2.29985	3.9102	3.94465	-0.0344538	9.87e-14	7.23e-35	2.31e-35	0.895767	6.86e-13	2.82e-33	1.1e-33	0.944444
		AT1G74440.1	1.80289	10.8769	97.1134	60.2197	1.61047	16.6713	86.8019	131.159	1.38755	39.5258	77.0676	63.1456	-4.67549	4.51591	2.05194	2.46397	6.46e-37	7.42e-35	2.76e-08	1.46e-16	3.97e-35	2.89e-33	1.11e-07	1.88e-14
		AT2G38940.1	2.635	121.964	101.833	5.00761	2.57675	96.0077	59.785	5.3017	2.00424	271.142	79.7103	4.03353	0.0134741	3.79921	4.37262	-0.573417	0.969131	8.43e-35	7.67e-45	0.0167853	0.986075	3.28e-33	7.58e-43	0.0690963
		AT5G03790.1	0	12.3034	34.1258	0.1284	0.161047	15.8436	29.8256	0.230509	0.154173	34.2389	23.6417	0.139087	0.322046	6.83544	5.88876	0.946681	0.795773	8.86e-35	2.22e-23	0.000650713	0.836142	3.44e-33	3.77e-22	0.00569035
		AT5G60210.1	0.138684	15.1564	30.1324	10.0152	0.48314	14.3066	27.1507	10.3729	0.925036	32.4766	41.6408	11.8224	-3.40528	4.7558	3.6631	1.09271	5.86e-16	9.47e-35	4e-19	5.73e-06	5.11e-15	3.67e-33	4.69e-18	0.000102419
		AT4G31600.2	0	24.2502	28.1357	6.03481	0.48314	24.2384	24.9439	10.1424	0	50.8549	23.4274	5.42441	-4.45914	6.08655	6.04992	0.0366327	7.12e-15	9.92e-35	6.22e-34	0.880526	5.53e-14	3.84e-33	2.62e-32	0.934777
		AT4G31350.2	1.38684	47.6089	45.3801	15.7932	1.28837	39.2544	44.0028	16.1356	0.462518	84.842	41.9979	12.2397	-2.79502	4.13047	4.11974	0.0107361	3.35e-15	1.03e-34	2.6e-34	0.962668	2.68e-14	3.97e-33	1.13e-32	0.986202
		AT5G24090.1	0.832104	39.4067	45.9247	0.642001	1.28837	28.9678	62.1256	1.15254	0.462518	73.0095	48.6405	0.973611	0.915578	4.69898	4.11371	0.585264	0.0982313	1.15e-34	1.61e-26	0.0278404	0.145981	4.45e-33	3.6e-25	0.096862
		AT3G08030.1	5.40868	371.421	759.118	65.0989	5.31455	953.928	743.033	124.475	5.24187	2637.66	1137.09	134.776	-3.33526	6.10868	6.09966	0.00902236	6.18e-14	1.19e-34	1.41e-34	0.981594	4.39e-13	4.59e-33	6.29e-33	0.998784
		AT5G11580.1	1.24816	49.392	58.4496	60.8617	0.644187	52.0239	48.149	68	1.6959	120.843	44.7121	80.1143	-4.84844	4.13304	4.23791	-0.104865	5.82e-47	1.36e-34	3.31e-36	0.658402	8.23e-45	5.23e-33	1.67e-34	0.78082
		AT1G77131.1	0	5.52763	46.2877	2.8248	0.322094	6.38475	32.2999	7.14576	0.308345	13.8466	32.2841	5.84167	-3.61518	6.21538	3.67959	2.53578	1.3e-09	1.38e-34	3.04e-10	5.64e-16	5.92e-09	5.32e-33	1.51e-09	6.74e-14
		AT3G23090.2	0	17.8311	23.2346	1.284	0	16.6713	30.9625	1.61356	0.154173	32.9801	23.856	1.52996	-3.67718	7.5849	6.96589	0.619013	0.000117772	1.42e-34	7.92e-27	0.0239721	0.000302572	5.45e-33	1.82e-25	0.0878913
		AT5G54670.1	0.138684	16.5829	28.3172	4.6224	0.48314	27.0761	35.7774	7.37627	0.462518	58.4076	44.355	6.25893	-3.06086	5.4087	4.8383	0.570404	1.6e-09	1.44e-34	7.88e-27	0.0311051	7.2e-09	5.51e-33	1.81e-25	0.104013
		AT1G55610.2	0.138684	98.7841	31.9476	11.1708	0.161047	105.467	49.3527	11.7559	1.07921	176.733	45.8549	8.06706	-3.47645	5.29229	6.5018	-1.20951	7.5e-14	1.46e-34	2.95e-52	8.8e-06	5.27e-13	5.58e-33	5.27e-50	0.000148659
		AT3G49500.1	0.138684	20.684	24.1422	35.0532	0.161047	24.4749	31.5643	36.6509	0.770863	68.7296	37.9981	29.6256	-5.54757	5.20103	4.9562	0.244833	1.76e-39	1.58e-34	1.15e-30	0.317628	1.36e-37	6.04e-33	3.77e-29	0.484888
		AT5G40870.1	0.554736	27.4598	43.3834	12.0696	0.322094	31.6873	34.5068	13.139	1.6959	71.4989	40.998	15.856	-2.99762	4.26658	3.95799	0.308583	5.64e-16	1.97e-34	3.3e-29	0.18101	4.94e-15	7.52e-33	9.38e-28	0.331844
		AT3G16460.2	0.277368	518.171	396.622	52.7725	0.966281	271.588	396.56	24.8949	0.616691	603.209	380.981	9.31885	-4.57495	8.07758	8.00299	0.0745919	3.44e-14	2e-34	5.72e-34	0.868927	2.49e-13	7.61e-33	2.42e-32	0.927814
		AT3G16460.1	0.277368	520.132	396.803	52.9009	0.966281	272.534	398.366	25.1254	0.616691	603.713	381.767	9.31885	-4.58051	8.08112	8.00729	0.0738291	3.3e-14	2.06e-34	5.83e-34	0.870332	2.4e-13	7.81e-33	2.46e-32	0.928544
		AT5G01040.1	0.416052	69.0062	62.806	3.21	0.644187	40.9097	84.9295	5.99322	0.616691	95.1641	52.8545	2.50357	-1.73608	5.67912	5.3296	0.349515	0.000944572	2.09e-34	1.78e-30	0.266666	0.00216113	7.92e-33	5.73e-29	0.430049
		AT5G24010.1	0.832104	95.2179	54.2746	15.408	0.966281	84.0658	67.4086	18.4407	1.38755	156.341	65.2825	8.06706	-2.68627	4.63584	5.11248	-0.476646	7.92e-12	2.22e-34	3.95e-41	0.0784951	4.55e-11	8.39e-33	2.96e-39	0.191118
		AT2G39220.1	1.38684	39.05	79.6874	3.852	0.644187	58.8816	79.5127	8.0678	2.31259	117.822	97.3523	9.45794	-1.26993	4.61552	3.91689	0.698629	0.00140311	2.28e-34	1.7e-25	0.0144876	0.00313373	8.6e-33	3.44e-24	0.0621833
		AT4G23670.1	0.970788	6.95412	1104.91	292.496	1.93256	5.43886	554.984	147.525	0.308345	55.89	856.029	216.42	-6.71892	8.36877	2.36616	6.00261	2.18e-25	2.3e-34	4.01e-05	6.88e-24	4.84e-24	8.68e-33	0.00011373	2.64e-21
		AT5G54800.1	1.10947	68.1147	61.5354	36.9792	3.05989	64.5569	66.8067	44.9492	0.616691	135.193	64.0683	50.6278	-3.82319	4.1206	4.1876	-0.0669991	1.5e-29	2.31e-34	2.72e-35	0.788433	4.81e-28	8.71e-33	1.28e-33	0.874704
		AT4G09030.1	5.96341	534.04	507.894	43.656	11.1122	384.385	402.913	52.7865	5.0877	942.829	465.406	84.1478	-2.06022	4.72667	4.76402	-0.037349	5.92e-09	2.4e-34	9.39e-35	0.907711	2.51e-08	9.01e-33	4.25e-33	0.951957
		AT4G26890.1	0	37.2669	32.1291	1.0272	0	34.7614	36.3792	1.61356	0.616691	76.7858	26.4273	2.08631	-1.92756	6.01326	6.22756	-0.214299	0.00583336	2.57e-34	4.44e-37	0.42235	0.0118104	9.64e-33	2.42e-35	0.579709
		AT4G24780.2	0	106.451	446.177	24.9096	0.48314	224.412	291.502	18.6712	0.770863	881.904	415.122	62.5893	-5.46033	8.59959	7.99249	0.607108	6.75e-17	2.62e-34	7.82e-31	0.19383	6.53e-16	9.79e-33	2.6e-29	0.347766
		AT4G31350.1	1.38684	49.392	46.8323	16.1784	1.44942	40.2003	44.6047	16.3661	0.462518	85.8491	42.9979	12.6569	-2.76262	4.09603	4.08953	0.00650228	4.96e-15	2.69e-34	5.61e-34	0.977577	3.92e-14	1e-32	2.38e-32	0.996006
		AT5G47820.2	1.66421	34.414	49.0105	42.8856	1.93256	37.4808	59.5175	36.6509	1.54173	89.8772	72.2107	48.5415	-3.65571	3.89195	3.26799	0.623958	4.92e-30	3.08e-34	2.57e-24	0.00903979	1.66e-28	1.15e-32	4.73e-23	0.0442179
		AT2G26600.2	0.554736	58.1293	59.3572	38.9052	2.09361	53.3245	58.18	59.4712	0.925036	95.1641	48.9262	39.3617	-4.27663	4.33729	4.28669	0.0505942	5.62e-33	3.46e-34	2.73e-33	0.842104	2.48e-31	1.29e-32	1.09e-31	0.910244
		AT5G12440.1	0.277368	33.1658	29.7693	17.5908	0	35.8255	28.1538	17.7492	0.925036	87.3596	29.4271	22.5321	-4.57044	4.9059	5.278	-0.372094	2.38e-28	4.01e-34	3.86e-40	0.105253	6.96e-27	1.49e-32	2.7e-38	0.232792
		AT2G47850.1	1.38684	31.7393	45.9247	26.322	1.44942	34.7614	39.3217	38.7254	1.6959	85.0938	44.8549	30.1819	-3.37147	3.59017	3.34621	0.243965	2.36e-29	4.45e-34	2.94e-29	0.23871	7.43e-28	1.65e-32	8.42e-28	0.398047
		AT1G72160.1	2.08026	70.7893	69.1593	69.8497	3.05989	79.9276	94.2918	55.3221	3.08345	165.152	102.424	66.4837	-3.56446	3.78303	3.60108	0.181952	2.42e-30	4.95e-34	5.05e-31	0.460096	8.4e-29	1.83e-32	1.7e-29	0.614682
		AT3G15950.2	0.277368	1129.06	522.597	11.9412	2.09361	531.353	508.44	8.98983	0.308345	1229.08	420.693	3.19901	-2.21267	7.89368	8.5698	-0.676115	0.000120478	5.8e-34	5.05e-38	0.13935	0.000308996	2.12e-32	3e-36	0.279976
		AT1G69520.1	0.277368	24.0719	42.4758	4.3656	0.805234	15.4889	45.1397	2.07458	0.616691	37.5118	45.6406	2.78175	-1.52734	5.06685	3.88472	1.18213	0.00238927	6.39e-34	1.98e-19	2.25e-05	0.00515902	2.33e-32	2.38e-18	0.000335802
		AT4G15150.1	0	1.78311	22.5085	1.0272	0	3.54708	25.2113	0.922034	0	5.28689	27.2129	0.695437	-5.8531	10.4013	7.21198	3.18936	0.000283844	6.4e-34	1.73e-08	3.41e-21	0.000694094	2.34e-32	7.05e-08	8.54e-19
		AT1G55610.1	0.138684	98.4275	31.2215	11.1708	0.161047	105.23	49.3527	11.7559	1.07921	176.23	45.712	7.92798	-3.46923	5.28275	6.49748	-1.21472	1.19e-13	6.44e-34	2.74e-51	1.04e-05	8.25e-13	2.35e-32	4.64e-49	0.000172797
		AT4G27100.1	0.69342	59.1991	33.0367	7.57561	0	62.9016	39.9235	6.68475	1.23338	112.032	39.7837	6.81528	-2.42846	4.59392	5.26443	-0.670506	1.14e-08	6.53e-34	7.27e-45	0.00549219	4.7e-08	2.38e-32	7.23e-43	0.030857
		AT4G27100.2	1.52552	82.2012	53.367	9.11641	0.644187	82.5288	50.7571	9.22034	2.00424	152.565	48.7833	10.0143	-1.7532	3.93049	4.60369	-0.673196	5.94e-07	7.21e-34	6.93e-46	0.00369505	2.01e-06	2.61e-32	7.49e-44	0.0228828
		AT5G42100.2	0.832104	61.3389	37.5747	27.7344	0.966281	85.6029	56.107	26.739	1.38755	171.446	70.2108	21.2804	-3.56739	4.43995	4.95098	-0.511031	9.47e-22	8.16e-34	1.78e-41	0.0482401	1.49e-20	2.94e-32	1.41e-39	0.139403
		AT5G54380.1	0.832104	93.0782	128.516	82.3045	3.05989	124.857	149.529	55.7831	1.07921	260.065	176.206	29.4865	-4.10875	5.30003	4.92381	0.376215	4.67e-22	8.23e-34	5.82e-30	0.261632	7.54e-21	2.96e-32	1.8e-28	0.424286
		AT5G53890.1	0.277368	82.2012	45.5616	20.6724	0.966281	71.0599	87.6044	33.1932	1.07921	188.062	88.6385	13.6306	-3.837	5.3622	5.51427	-0.152063	6.69e-18	8.65e-34	1.85e-35	0.62472	7.23e-17	3.1e-32	8.85e-34	0.753532
		AT5G49160.1	1.10947	45.8258	60.9908	15.9216	0.48314	61.4827	41.8629	20.7458	2.00424	175.223	69.7823	14.326	-2.7878	4.29999	4.48666	-0.186675	2.76e-14	8.83e-34	1.55e-36	0.463565	2.02e-13	3.17e-32	8.02e-35	0.617647
		AT5G12330.4	0.277368	82.5578	83.8624	0.898801	2.09361	125.33	94.5593	3.45763	0.770863	304.374	125.208	0.417262	0.546878	5.38572	5.63307	-0.247355	0.30887	8.86e-34	2.03e-36	0.446382	0.380704	3.17e-32	1.05e-34	0.602135
		AT4G16710.2	0.416052	22.2888	30.4954	16.5636	0.48314	22.3466	25.8132	18.2102	0.308345	60.6734	26.213	20.8631	-4.51073	4.82312	4.69126	0.13186	3.38e-28	9.17e-34	2.32e-31	0.560246	9.75e-27	3.28e-32	7.99e-30	0.70164
		AT1G79820.3	0.69342	28.3514	47.0138	5.77801	0.966281	42.092	38.3186	4.84068	1.07921	101.71	42.1408	6.11984	-1.64488	4.29154	4.22486	0.0666782	5.05e-05	9.22e-34	1.5e-32	0.780153	0.000136262	3.3e-32	5.62e-31	0.869676
		AT3G08030.2	4.99262	335.581	728.441	57.5233	4.99245	886.652	696.422	118.02	4.93353	2492.9	1054.38	127.543	-3.33415	6.11677	6.09698	0.019789	1.54e-13	1.01e-33	1.44e-33	0.960224	1.06e-12	3.59e-32	5.86e-32	0.984961
		AT4G27730.1	0.138684	16.4046	41.2051	10.7856	0	25.4208	51.2921	12.217	0.462518	32.9801	40.8551	5.00714	-4.455	6.50419	5.3228	1.18139	2.3e-14	1.09e-33	1.12e-21	0.000226133	1.7e-13	3.88e-32	1.64e-20	0.00238083
		AT5G13660.1	0	6.7758	22.8716	9.50161	0	8.98594	20.129	10.1424	0.154173	24.9239	20.0704	8.48433	-6.33524	7.25468	6.10436	1.15032	1.46e-21	1.1e-33	1.38e-19	7.31e-06	2.25e-20	3.91e-32	1.68e-18	0.000126428
		AT5G12440.2	0.277368	31.7393	26.6835	17.0772	0	33.3426	26.7494	16.5966	0.770863	79.8069	27.9986	21.9758	-4.70655	4.99663	5.36704	-0.370414	1.48e-28	1.25e-33	1.59e-39	0.10631	4.38e-27	4.45e-32	1.05e-37	0.234346
		AT3G24040.1	0.970788	33.1658	46.8323	20.9292	2.25466	32.9879	45.8753	17.5186	1.54173	86.3526	52.926	21.2804	-2.68681	3.70717	3.29887	0.408296	2.68e-17	1.28e-33	1.93e-26	0.0656985	2.71e-16	4.53e-32	4.27e-25	0.170146
		AT1G10120.1	0	35.4838	21.0564	24.6528	0	30.2684	22.1352	22.1288	0.462518	72.0025	21.6418	19.7504	-6.13372	5.85296	6.50653	-0.653562	2.43e-37	1.54e-33	3.07e-44	0.00385049	1.54e-35	5.44e-32	2.88e-42	0.0236255
		AT4G16710.1	0.416052	22.6455	30.3139	16.3068	0.48314	22.5831	25.947	17.0576	0.308345	61.6804	26.9987	21.0022	-4.48198	4.83613	4.71196	0.12417	1.94e-27	1.61e-33	2.8e-31	0.587865	5.33e-26	5.66e-32	9.59e-30	0.72409
		AT3G13750.1	6.24078	702.722	517.151	289.799	6.11978	628.425	546.29	209.532	3.08345	1581.54	534.045	505.443	-5.05986	5.45666	5.87074	-0.414074	5.75e-30	1.62e-33	2.9e-37	0.256465	1.92e-28	5.68e-32	1.6e-35	0.418143
		AT5G12440.3	0.277368	31.7393	26.6835	17.0772	0	33.3426	26.7494	16.5966	0.770863	79.8069	27.9986	22.1149	-4.71032	4.9966	5.36702	-0.370419	1.63e-28	1.67e-33	2.28e-39	0.107584	4.8e-27	5.88e-32	1.5e-37	0.23618
		AT3G20100.1	0.277368	53.1366	35.0334	10.4004	0.644187	59.8274	32.7681	9.45085	0.770863	150.802	28.2129	10.7097	-3.20134	4.59466	5.56413	-0.96947	1.24e-14	1.88e-33	1.4e-50	2.82e-05	9.41e-14	6.57e-32	2.21e-48	0.000407394
		AT2G46700.1	1.52552	37.0886	34.4889	12.9684	0.805234	35.9438	36.1786	16.8271	1.23338	89.1219	41.9979	12.796	-2.53661	3.71249	3.77931	-0.0668202	1.33e-14	1.95e-33	2.13e-34	0.746882	1.01e-13	6.8e-32	9.31e-33	0.847003
		AT4G24780.1	0	106.986	450.17	25.9368	0.48314	228.077	296.584	18.9017	0.925036	891.723	422.479	63.2847	-5.31747	8.45079	7.84018	0.610615	2.4e-16	1.99e-33	5.43e-30	0.194996	2.18e-15	6.92e-32	1.68e-28	0.348724
		AT2G47850.3	1.38684	31.0261	46.1062	24.5244	1.44942	32.8696	37.583	36.8814	1.54173	82.3245	43.7121	30.0429	-3.36326	3.60698	3.34116	0.265818	2.3e-28	2.08e-33	2.5e-28	0.20592	6.72e-27	7.22e-32	6.64e-27	0.361003
		AT5G65170.1	2.08026	50.9968	59.3572	2.3112	1.93256	61.0098	62.3262	4.14915	2.62094	150.551	80.9246	1.39087	0.845915	3.67839	3.57161	0.106776	0.0262899	2.13e-33	1.82e-31	0.648571	0.0463145	7.41e-32	6.34e-30	0.772829
		AT3G15950.1	0.277368	1186.66	533.851	12.3264	2.25466	562.212	531.645	9.68136	0.308345	1278.17	442.05	3.47718	-2.20693	7.86614	8.55818	-0.692044	0.000123644	2.39e-33	2.02e-37	0.134369	0.000316509	8.27e-32	1.13e-35	0.273322
		AT1G78060.1	0.554736	26.5683	94.5721	16.1784	0.322094	73.0699	137.492	23.7424	2.00424	158.859	142.707	20.4458	-3.3621	5.76982	4.6874	1.08242	5.99e-13	2.41e-33	1.84e-23	0.00230269	3.87e-12	8.34e-32	3.16e-22	0.0156968
		AT1G72540.1	0.69342	8.20229	36.1226	1.7976	0.322094	9.34065	32.3668	2.99661	0.925036	16.3642	37.4981	3.19901	-1.00475	4.4929	2.47339	2.01951	0.036437	2.64e-33	2.32e-09	5.5e-15	0.0619666	9.12e-32	1.05e-08	5.56e-13
		AT1G75840.1	1.66421	46.1825	48.829	35.0532	1.28837	45.7574	42.866	39.417	1.38755	112.032	39.5695	36.0236	-3.65286	3.66063	3.83902	-0.178394	1.35e-32	3.03e-33	2.17e-36	0.404579	5.73e-31	1.04e-31	1.11e-34	0.563006
		AT4G31590.1	0	34.9489	46.2877	27.3492	0.322094	56.8715	48.4834	46.1017	1.23338	109.766	69.2823	18.6377	-4.85784	5.48021	5.33502	0.145187	5.55e-26	3.32e-33	1.92e-31	0.630403	1.31e-24	1.14e-31	6.66e-30	0.758276
		AT5G26910.1	0.138684	28.708	28.3172	17.976	0.161047	30.6231	27.0838	23.9729	0.925036	58.4076	30.9985	26.9829	-4.80729	4.88708	4.93986	-0.0527862	2.29e-31	3.47e-33	9.6e-34	0.822455	8.61e-30	1.19e-31	3.98e-32	0.896905
		AT2G41220.1	5.68604	251.775	146.305	24.1392	8.69653	276.672	194.468	26.9695	5.24187	613.531	216.275	16.8296	-0.790225	3.5975	4.18843	-0.590927	0.00684373	3.49e-33	1e-42	0.0209558	0.0136765	1.2e-31	8.65e-41	0.0801129
		AT2G12400.1	0.832104	104.668	184.425	16.4352	0.805234	144.366	140.836	36.1898	2.62094	300.346	147.136	50.906	-3.59614	5.53909	5.30369	0.235393	5.21e-16	3.75e-33	6.62e-31	0.500983	4.58e-15	1.28e-31	2.21e-29	0.650379
		AT1G80590.1	0.138684	1.6048	43.5649	0.1284	0.161047	4.72944	43.0666	1.15254	0.462518	12.8396	58.64	0.695437	-0.219621	6.29213	2.81245	3.47969	0.786706	3.81e-33	3.58e-06	1.51e-21	0.828034	1.3e-31	1.15e-05	4e-19
		AT3G12520.2	1.10947	80.7747	46.1062	3.5952	1.28837	74.3705	48.9515	5.99322	1.54173	200.147	81.7817	6.5371	-1.02446	4.22762	4.77526	-0.547631	0.00937892	4.05e-33	1.78e-41	0.0327716	0.0182358	1.38e-31	1.41e-39	0.107739
		AT1G54340.1	2.35763	114.297	95.4797	30.9444	4.99245	95.5347	96.6992	24.4339	2.31259	212.735	96.7095	22.6712	-2.04593	3.68203	3.82581	-0.143775	2.66e-11	4.17e-33	2.38e-35	0.560886	1.45e-10	1.42e-31	1.12e-33	0.702198
		AT2G43535.1	0	126.066	83.3178	17.4624	0.644187	84.7753	65.1349	29.2746	0.462518	177.489	41.7122	11.9615	-4.71771	6.22407	6.89557	-0.671497	4.36e-19	4.23e-33	5.8e-40	0.0454172	5.3e-18	1.44e-31	4.01e-38	0.133815
		AT2G33330.1	0	13.0167	27.4096	12.84	0.161047	20.3366	27.2176	7.37627	0	47.582	31.0699	6.39802	-6.28652	7.69874	7.11762	0.581115	1.71e-18	4.28e-33	1.48e-26	0.0490648	1.97e-17	1.46e-31	3.33e-25	0.141072
		AT5G59520.1	0	2.85297	26.6835	1.5408	0.322094	2.12825	29.4244	1.38305	0.308345	8.81149	37.8553	2.08631	-2.05228	5.98158	2.66097	3.32061	0.00299709	4.89e-33	2.66e-05	1.86e-24	0.00636817	1.66e-31	7.73e-05	7.9e-22
		AT5G53900.2	0.277368	23.1804	35.3965	16.05	0.48314	33.6973	47.5471	15.2136	1.07921	77.5411	36.3553	14.8823	-3.65852	4.797	4.46081	0.336186	2.12e-18	4.9e-33	2.87e-28	0.197757	2.42e-17	1.66e-31	7.58e-27	0.350937
		AT3G12520.1	1.10947	82.7361	47.3768	3.5952	1.44942	76.2623	50.3558	5.99322	1.54173	203.923	84.2101	6.67619	-0.98382	4.21414	4.75332	-0.539185	0.0121447	5.4e-33	3.7e-41	0.0365723	0.0230701	1.83e-31	2.78e-39	0.115904
		AT1G23030.1	2.35763	86.659	48.6475	19.26	1.44942	90.0959	56.107	20.9763	1.23338	178.244	51.4975	20.724	-2.57572	3.69674	4.46953	-0.772792	6.38e-16	5.42e-33	2.33e-47	0.000639672	5.55e-15	1.83e-31	2.8e-45	0.00561367
		AT5G46280.1	0	16.7612	27.5911	7.70401	0	22.4649	20.3296	5.99322	0.154173	67.2191	36.2839	4.17262	-5.69392	7.65201	7.45573	0.196279	4.92e-14	5.56e-33	1.41e-30	0.497675	3.52e-13	1.88e-31	4.57e-29	0.647762
		AT5G47820.1	1.10947	29.4213	35.2149	36.8508	1.28837	31.9237	51.6933	31.3492	0.925036	72.506	63.854	38.249	-4.01174	4.25835	3.63617	0.622179	5.6e-29	6.13e-33	5.35e-24	0.0146408	1.71e-27	2.06e-31	9.57e-23	0.0626635
		AT4G14465.1	0	32.9875	25.0498	0.1284	0.161047	23.529	27.2176	1.38305	0.308345	55.3865	29.9271	0.834524	-1.15988	6.19157	6.23805	-0.0464772	0.180427	6.39e-33	2.65e-33	0.861601	0.243046	2.15e-31	1.06e-31	0.922832
		AT1G31650.1	0.970788	21.7539	35.2149	21.0576	0.48314	21.9919	32.6343	18.9017	0.308345	72.2542	38.9266	12.9351	-3.85679	4.62319	4.20183	0.421361	7.15e-22	6.63e-33	1.2e-26	0.0888777	1.13e-20	2.23e-31	2.72e-25	0.207918
		AT2G14960.1	0	66.1533	439.642	1.284	2.25466	157.845	548.163	5.76271	0.462518	436.295	589.685	1.66905	-0.627274	7.99801	6.13661	1.8614	0.307583	6.87e-33	1.69e-22	0.000121912	0.379415	2.3e-31	2.67e-21	0.00140984
		AT1G55760.1	0	17.1178	37.5747	5.52121	0.48314	18.4448	40.2579	10.1424	0.308345	47.3303	31.1413	12.5179	-4.17568	5.89859	5.0098	0.888784	7.64e-15	7.62e-33	9.97e-23	0.00244909	5.92e-14	2.55e-31	1.61e-21	0.01648
		AT5G06870.1	3.60578	250.17	2216.55	436.175	16.1047	313.444	1864.3	386.563	6.93777	611.769	1842.91	189.437	-4.26856	6.58608	3.82774	2.75833	9.57e-18	7.64e-33	4.45e-15	1.67e-09	1.01e-16	2.56e-31	3.53e-14	6.89e-08
		AT5G26910.3	0.138684	28.1731	27.5911	17.8476	0.161047	29.7955	26.2813	23.5119	0.925036	56.897	30.3556	26.5657	-4.78668	4.85011	4.90502	-0.054906	2.99e-31	7.84e-33	2.04e-33	0.81455	1.11e-29	2.62e-31	8.24e-32	0.892046
		AT5G14370.1	0.416052	49.5704	100.925	60.9901	1.12733	47.6491	46.4103	47.9458	0.616691	131.921	46.1406	57.304	-5.29625	5.24507	5.01261	0.232468	2.54e-33	7.89e-33	3.84e-30	0.44776	1.17e-31	2.63e-31	1.2e-28	0.60343
		AT5G66130.1	0.416052	21.7539	45.017	3.7236	0.644187	37.3626	45.0728	5.53221	0.925036	76.0306	49.1404	8.06706	-2.13877	4.88757	4.37307	0.514503	2.97e-06	8.29e-33	3.75e-26	0.0622547	9.24e-06	2.76e-31	8.09e-25	0.164389
		AT3G25640.1	0.138684	24.2502	56.4528	2.1828	0.161047	28.7314	44.9391	4.61017	0.154173	132.928	51.7832	0.973611	-2.92845	7.08247	6.69707	0.385399	7.81e-05	8.33e-33	3.87e-29	0.260127	0.000205803	2.77e-31	1.09e-27	0.422529
		AT2G47850.2	1.24816	30.4911	43.7464	24.5244	1.44942	32.9879	37.2486	36.6509	1.6959	80.3104	42.355	27.9566	-3.32242	3.56113	3.32123	0.239903	7.71e-28	8.57e-33	3.53e-28	0.251192	2.18e-26	2.84e-31	9.23e-27	0.41218
		AT2G26360.1	0	3.20959	27.2281	1.7976	0	4.72944	22.4695	2.53559	0	13.5949	20.3561	1.80814	-7.01225	10.2984	8.0645	2.23388	1.72e-07	8.64e-33	8.1e-13	1.28e-12	6.21e-07	2.86e-31	5.18e-12	8.98e-11
		AT5G09980.1	0	1.96142	79.1429	1.4124	0.161047	5.20239	50.9577	0.230509	0.154173	8.05622	37.8553	1.39087	-2.38632	7.77156	3.89835	3.87321	0.00872203	8.89e-33	4.87e-07	2.98e-20	0.0170541	2.94e-31	1.72e-06	6.4e-18
		AT5G38150.1	0.416052	22.6455	63.5321	47.508	0.644187	24.7113	42.7322	57.1661	2.00424	75.7788	44.2121	55.3568	-4.70803	4.37027	3.55305	0.817211	1.4e-37	9.82e-33	1.13e-21	0.00177504	9.21e-36	3.24e-31	1.65e-20	0.0128245
		AT5G27330.1	0.416052	34.414	51.1887	8.47441	1.12733	39.4908	52.2952	12.678	1.85007	121.347	77.4247	14.8823	-2.42338	4.49594	4.07156	0.424386	7.14e-10	1.14e-32	5.41e-27	0.12123	3.34e-09	3.75e-31	1.27e-25	0.255792
		AT2G31160.1	0	15.6913	22.8716	0.898801	0	15.1342	18.4571	2.99661	0	43.0504	19.499	0.973611	-6.55152	10.0891	9.88062	0.208492	4.86e-06	1.2e-32	7.14e-30	0.434982	1.48e-05	3.96e-31	2.18e-28	0.591553
		AT5G44350.1	0.138684	8.91553	47.0138	8.21761	0.161047	16.3166	54.5689	11.0644	0.462518	34.4907	42.1408	3.47718	-3.82577	6.29995	4.53302	1.76693	3.97e-11	1.52e-32	3.04e-16	1.57e-07	2.12e-10	4.96e-31	2.7e-15	4.1e-06
		AT5G13660.2	0	6.06256	22.8716	8.98801	0	8.74947	19.7946	9.91187	0.154173	23.4134	19.2848	8.48433	-6.29576	7.22856	6.01638	1.21218	8.75e-21	1.57e-32	1.95e-18	4.47e-06	1.26e-19	5.14e-31	2.13e-17	8.2e-05
		AT3G02930.2	0	52.245	40.6606	5.77801	0.322094	37.5991	28.7556	8.29831	1.07921	98.9404	31.1413	5.00714	-2.75294	4.92748	5.41903	-0.49155	6.02e-09	1.66e-32	9.17e-40	0.0515571	2.55e-08	5.4e-31	6.17e-38	0.145696
		AT3G02930.1	0	48.6788	38.1193	5.77801	0.322094	36.4167	27.4182	8.29831	1.07921	92.8983	30.2128	5.00714	-2.7529	4.85678	5.33674	-0.479954	4.25e-09	1.74e-32	9.19e-40	0.0511231	1.83e-08	5.65e-31	6.18e-38	0.144946
		AT1G16530.1	0.138684	95.7528	21.4194	0.3852	0	71.4146	26.4819	0.922034	0	201.154	20.5704	1.1127	-2.79777	7.39614	9.35269	-1.95655	0.00943364	1.79e-32	1.5e-61	5.24e-13	0.0183303	5.82e-31	5.59e-59	3.99e-11
		AT1G21910.1	0.277368	420.1	75.1494	13.8672	1.44942	236.709	100.377	11.0644	0.462518	482.618	67.1395	9.59703	-3.02415	5.60509	7.5063	-1.90121	2.64e-10	2.01e-32	9.76e-53	3.09e-08	1.3e-09	6.51e-31	1.83e-50	9.77e-07
		AT5G66420.2	1.24816	47.2523	59.7202	47.3796	1.61047	38.1902	70.4179	46.7932	1.6959	86.6043	81.7817	22.254	-3.6617	4.29764	3.59418	0.703456	6.56e-24	2.12e-32	3.31e-23	0.0106402	1.27e-22	6.85e-31	5.56e-22	0.0497809
		AT2G19800.1	2.77368	244.821	521.326	3.3384	7.08606	266.622	386.596	2.99661	1.23338	351.201	290.843	2.92083	1.20803	5.5532	4.77585	0.777351	0.00740484	2.46e-32	8.83e-26	0.0385486	0.0146896	7.91e-31	1.85e-24	0.12012
		AT4G02280.1	1.94158	111.979	130.513	15.2796	2.57675	204.903	244.691	40.1085	1.38755	430.001	260.13	13.2133	-2.47816	5.51674	5.2513	0.265442	1.27e-08	2.48e-32	6.12e-30	0.463051	5.2e-08	7.97e-31	1.88e-28	0.617258
		AT1G08660.2	0.832104	45.2909	50.4627	26.8356	1.77152	52.8515	42.3979	31.3492	2.46676	118.829	45.9263	28.3738	-3.10503	3.54146	3.73609	-0.194628	2.42e-24	2.84e-32	1.05e-35	0.365766	4.88e-23	9.1e-31	5.1e-34	0.531042
		AT1G15215.2	0	11.0553	35.941	5.13601	0.48314	16.553	32.2999	5.07119	0	43.3022	23.7131	5.98075	-4.10916	6.3599	5.45065	0.909253	5.47e-11	3.23e-32	3.82e-22	0.00194438	2.88e-10	1.03e-30	5.85e-21	0.0137505
		AT5G26910.2	0.138684	27.8165	28.1357	16.5636	0.161047	29.3225	26.4819	22.3593	0.925036	54.3795	29.8557	25.5921	-4.71206	4.8542	4.8708	-0.0166033	1.8e-29	3.81e-32	3.88e-32	0.944697	5.74e-28	1.21e-30	1.42e-30	0.975128
		AT2G01820.1	6.51815	139.974	151.388	66.6397	9.66281	148.741	207.709	63.3898	4.62518	332.067	202.204	47.9851	-2.10759	3.53149	3.2291	0.302392	4.31e-13	4.27e-32	1.61e-27	0.239622	2.83e-12	1.35e-30	3.96e-26	0.399141
		AT5G55230.1	0.277368	23.0021	40.479	36.0804	0.48314	37.9538	38.7867	45.6407	1.38755	94.1571	42.9979	48.8196	-4.92869	4.58974	4.40852	0.181214	1.03e-36	4.62e-32	2.09e-29	0.484253	6.2e-35	1.46e-30	6.07e-28	0.635843
		AT1G12950.1	0.138684	139.261	44.1094	0.2568	0.48314	80.2823	65.7367	1.84407	0.616691	175.223	54.283	0.834524	-0.0992121	5.83008	6.74728	-0.917209	0.885729	4.66e-32	4.88e-42	0.00457514	0.916831	1.47e-30	4.01e-40	0.0270269
		AT5G55230.2	0.277368	22.6455	38.4823	35.5668	0.48314	37.0079	37.3823	44.7187	1.38755	90.8842	41.8551	46.5943	-4.88714	4.53547	4.37005	0.165429	5.46e-37	4.7e-32	1.48e-29	0.515501	3.38e-35	1.48e-30	4.36e-28	0.663126
		AT4G32880.1	0.554736	19.6142	58.268	28.89	0.48314	54.2703	81.8533	39.6475	0.462518	143.501	98.4951	19.7504	-4.8251	6.0425	5.30952	0.732977	3.71e-21	4.8e-32	2.26e-25	0.0375898	5.51e-20	1.51e-30	4.53e-24	0.118117
		AT5G22050.2	0.416052	22.4671	34.8519	21.4428	0.805234	33.6973	32.9018	21.2068	1.07921	73.513	38.141	26.1484	-3.92348	4.28586	4.10557	0.180299	4.14e-26	4.81e-32	4.5e-29	0.447202	9.94e-25	1.51e-30	1.26e-27	0.602903
		AT4G37450.1	0.138684	64.7268	55.5452	19.7736	0.644187	56.6351	47.7478	26.5085	0.462518	112.032	38.0695	9.31885	-4.45875	5.60552	5.94701	-0.341484	7.17e-20	5.22e-32	6.91e-36	0.263011	9.32e-19	1.64e-30	3.42e-34	0.425833
		AT2G37080.1	0.277368	10.1637	35.941	12.4548	0.161047	19.6272	28.555	21.2068	0.462518	53.1207	41.0694	16.8296	-4.74474	5.57301	4.67511	0.897908	4.24e-22	5.3e-32	1.22e-21	0.00173402	6.89e-21	1.66e-30	1.79e-20	0.0125825
		AT5G48800.1	0	17.1178	38.6638	5.90641	0.644187	33.2243	32.0325	7.37627	0.308345	97.6816	40.9265	5.70258	-3.34187	5.65529	5.47768	0.177612	6.02e-10	5.43e-32	8.68e-30	0.538487	2.84e-09	1.7e-30	2.62e-28	0.683715
		AT3G23640.1	1.80289	53.1366	68.0701	55.2121	2.89884	77.9176	101.046	55.3221	3.85432	164.397	108.066	49.7933	-3.23534	3.7875	3.40703	0.380473	6.26e-24	5.49e-32	2.14e-26	0.140855	1.21e-22	1.72e-30	4.71e-25	0.281233
		AT4G37409.1	0	10.5203	212.742	1.284	0.48314	1.77354	151.736	3.68814	0.770863	15.8607	227.774	0.834524	-1.11203	7.63864	2.77943	4.85921	0.107392	5.85e-32	1.05e-05	1.23e-20	0.157705	1.82e-30	3.21e-05	2.78e-18
		AT3G19680.1	2.77368	199.886	77.1462	63.9433	3.38198	205.731	113.284	91.9729	3.23763	388.713	108.566	49.9323	-3.42995	3.76191	4.77468	-1.01278	6.05e-27	6e-32	4.6e-48	9.87e-05	1.58e-25	1.87e-30	5.87e-46	0.00117882
		AT5G44200.2	1.24816	25.1418	43.9279	21.0576	1.61047	32.2784	37.7167	24.2034	0.925036	91.8912	45.6406	25.8702	-3.23566	3.82121	3.52305	0.298153	2.25e-22	6.1e-32	6.15e-27	0.192304	3.74e-21	1.9e-30	1.43e-25	0.345978
		AT5G41550.1	0.138684	57.0594	78.4168	1.6692	0.966281	79.3364	117.363	4.37966	0.770863	153.32	127.779	8.48433	-1.99828	6.21569	5.61833	0.597356	0.000247314	6.73e-32	7.29e-27	0.108828	0.000609435	2.08e-30	1.68e-25	0.238006
		AT5G66420.1	1.24816	46.8957	59.7202	47.508	1.61047	37.9538	69.3479	47.2543	1.85007	86.3526	81.1388	22.3931	-3.6224	4.23752	3.53799	0.699537	1.09e-23	6.76e-32	8.78e-23	0.0109745	2.05e-22	2.09e-30	1.42e-21	0.0509224
		AT5G49810.1	3.60578	147.285	96.2058	55.4689	6.28083	161.51	137.292	53.017	4.00849	370.586	142.136	38.8054	-2.41656	3.53379	3.92947	-0.395676	3.66e-16	6.77e-32	3.14e-38	0.114692	3.27e-15	2.09e-30	1.88e-36	0.246599
		AT3G52090.1	3.18973	54.0281	100.381	27.0924	3.54303	63.7292	69.7492	32.5017	2.46676	165.656	69.1394	33.7982	-2.34517	3.45325	3.20274	0.250517	2.08e-15	6.77e-32	1.06e-27	0.287001	1.71e-14	2.09e-30	2.65e-26	0.453006
		AT1G08660.1	0.832104	46.7174	50.6442	25.9368	1.77152	51.5509	41.5954	29.5051	2.46676	113.542	44.9264	27.5393	-3.04626	3.52382	3.71492	-0.191099	2.23e-23	6.83e-32	3.13e-35	0.375558	4.09e-22	2.11e-30	1.47e-33	0.535763
		AT5G42620.2	2.91236	69.3628	87.3113	40.446	0.966281	75.5528	82.2545	37.5729	3.70014	135.949	80.3532	28.652	-2.78881	3.77712	3.56235	0.214764	3.7e-18	6.95e-32	1.32e-28	0.399701	4.11e-17	2.14e-30	3.57e-27	0.558481
		AT1G41830.1	1.38684	14.7998	62.08	41.73	0.644187	37.9538	70.9529	55.0915	1.07921	75.527	70.2822	32.9637	-4.33103	4.76127	3.58818	1.17309	1.39e-26	8.09e-32	8.31e-19	0.00010249	3.47e-25	2.48e-30	9.44e-18	0.00121883
		AT5G53900.1	0.277368	23.3587	35.3965	15.7932	0.805234	33.8155	47.6809	15.2136	1.07921	77.5411	36.0696	15.0214	-3.43449	4.57555	4.24546	0.330088	2.68e-17	8.21e-32	3.72e-27	0.204655	2.7e-16	2.52e-30	8.85e-26	0.35944
		AT3G05020.1	1.80289	65.2617	104.737	18.1044	2.25466	100.028	69.3479	31.8102	1.23338	243.701	75.8534	13.2133	-2.53247	4.3128	4.51476	-0.201962	5.83e-12	8.63e-32	2.03e-34	0.475107	3.4e-11	2.64e-30	8.89e-33	0.627994
		AT2G30910.3	0.416052	28.8863	38.3008	16.3068	1.44942	36.2985	30.0931	16.3661	0.770863	81.3175	32.3555	12.6569	-3.12906	4.03145	4.11699	-0.0855375	4.92e-18	8.71e-32	5.04e-33	0.701267	5.41e-17	2.66e-30	1.97e-31	0.814054
		AT2G31300.1	0.138684	26.9249	34.8519	12.3264	0.966281	33.1061	28.6888	11.0644	0.462518	72.0025	26.9272	8.34524	-3.37719	4.63739	4.73444	-0.0970489	2.59e-15	9.14e-32	4.64e-33	0.685739	2.11e-14	2.79e-30	1.83e-31	0.802587
		AT4G15640.1	0.277368	33.1658	21.0564	6.67681	0.48314	37.7173	22.6702	7.14576	0.462518	82.5762	28.7129	5.56349	-2.97813	4.63993	5.27766	-0.637726	7.67e-11	9.24e-32	9.7e-43	0.00346837	3.97e-10	2.82e-30	8.39e-41	0.021798
		AT2G44840.1	1.10947	12.4817	371.935	21.4428	3.70408	42.8015	245.961	34.8068	0.770863	96.6746	266.63	34.9109	-3.05544	6.09335	2.98928	3.10407	1.32e-10	9.38e-32	2.81e-10	6.23e-13	6.68e-10	2.86e-30	1.41e-09	4.65e-11
		AT5G48580.1	2.49631	88.977	88.7635	29.6604	4.8314	67.5128	79.1783	34.8068	2.46676	215	76.3534	29.2083	-2.2693	3.41646	3.52758	-0.111119	9.74e-15	9.77e-32	1.54e-33	0.63467	7.47e-14	2.97e-30	6.25e-32	0.761611
		AT3G23640.2	1.80289	53.6715	68.2517	56.6245	2.89884	79.0999	102.852	56.2441	3.85432	165.152	110.28	49.7933	-3.25581	3.80905	3.42136	0.387686	8.57e-24	1e-31	3.93e-26	0.138008	1.64e-22	3.05e-30	8.45e-25	0.278181
		AT3G60380.1	0.416052	21.7539	28.6802	11.8128	0.805234	22.4649	34.4399	19.1322	1.23338	53.876	42.5693	17.1077	-3.28343	4.19534	3.62932	0.566019	2.01e-18	1.12e-31	3.97e-23	0.0175333	2.29e-17	3.4e-30	6.61e-22	0.0710887
		AT3G16260.1	0.138684	15.8696	20.6933	24.9096	0.48314	21.1643	23.0714	27.2	0.462518	48.8408	26.1416	24.3403	-5.14549	4.78057	4.59606	0.184517	4.5e-37	1.13e-31	1.83e-28	0.409991	2.81e-35	3.44e-30	4.9e-27	0.56841
		AT1G59620.1	0.416052	5.34932	36.6671	34.668	0.644187	9.22241	33.1693	40.339	1.23338	16.3642	31.2842	34.3546	-4.57229	4.22264	2.09664	2.126	5.56e-37	1.19e-31	1.95e-07	1.05e-16	3.43e-35	3.6e-30	7.22e-07	1.39e-14
		AT5G04290.1	0.832104	121.073	174.986	62.9161	3.54303	111.378	103.253	69.6136	4.00849	319.479	112.709	79.5579	-3.68641	4.31259	4.32528	-0.0126918	4.02e-24	1.33e-31	9.83e-32	0.965864	7.95e-23	4.02e-30	3.51e-30	0.988354
		AT5G57100.1	0.277368	22.2888	46.6507	13.3536	0.161047	38.545	39.4554	29.9661	0.154173	86.8561	46.9977	38.3881	-6.02634	6.48457	6.13644	0.348131	6.63e-27	1.35e-31	4.31e-28	0.289224	1.71e-25	4.08e-30	1.12e-26	0.455658
		AT1G80870.1	0.277368	43.1512	77.5092	10.0152	1.12733	33.6973	46.2765	14.522	1.38755	91.3877	40.5694	12.3788	-2.73299	4.65139	4.24125	0.410136	3.9e-11	1.38e-31	2.04e-26	0.147404	2.09e-10	4.14e-30	4.51e-25	0.290004
		AT2G40280.1	2.21894	70.0761	57.905	29.1468	1.28837	59.9457	59.5844	28.3526	2.92928	124.368	59.7828	24.6185	-2.65932	3.52762	3.65881	-0.13119	4.17e-18	1.39e-31	1.12e-33	0.568232	4.61e-17	4.18e-30	4.59e-32	0.707955
		AT1G68470.1	0.138684	16.4046	32.3106	2.3112	0.161047	10.1683	36.5799	4.61017	0.308345	22.6581	33.7126	1.39087	-2.6408	6.12086	4.69107	1.42979	6.91e-05	1.6e-31	4.27e-17	4.2e-06	0.000183333	4.8e-30	4.12e-16	7.73e-05
		AT3G27250.1	0	19.0792	56.9974	7.57561	0	30.6231	45.4072	22.8203	0.308345	87.8631	57.14	27.5393	-6.46359	7.68376	6.91029	0.77347	1.58e-21	1.76e-31	4.43e-25	0.0361808	2.42e-20	5.26e-30	8.68e-24	0.115027
		AT1G77630.1	0	17.1178	24.1422	8.60281	0.322094	20.3366	21.5333	8.0678	0	34.2389	23.9274	4.31171	-5.00707	6.49686	6.16919	0.327672	3.2e-15	1.89e-31	3.5e-27	0.220312	2.58e-14	5.63e-30	8.36e-26	0.378528
		AT4G31000.1	4.43789	328.627	273.188	37.878	7.5692	245.576	234.258	71.2271	8.63367	497.975	229.774	40.3353	-1.82875	3.92298	4.1066	-0.183621	1.04e-08	1.91e-31	7.63e-34	0.521932	4.3e-08	5.67e-30	3.19e-32	0.668744
		AT3G47570.1	0.970788	15.513	52.4594	27.3492	0.966281	34.9979	66.4724	34.1153	0.925036	54.1277	61.3541	42.4216	-4.17655	4.73272	3.52068	1.21204	1.1e-24	2.01e-31	6.2e-18	4.89e-05	2.3e-23	5.97e-30	6.49e-17	0.000645889
		AT3G43610.1	0.277368	24.7852	30.3139	25.038	0.644187	32.9879	37.2486	25.3559	1.6959	76.2823	45.2121	22.5321	-3.81215	4.19926	3.96704	0.23222	2.84e-25	2.04e-31	9.69e-28	0.337053	6.23e-24	6.04e-30	2.44e-26	0.50508
		AT4G21903.1	0	13.5516	24.6868	1.5408	0	29.3225	38.8536	1.38305	0	54.3795	26.0701	2.08631	-6.78821	10.6827	10.3055	0.377202	1.87e-06	2.21e-31	8.14e-28	0.260569	5.98e-06	6.53e-30	2.06e-26	0.423114
		AT5G37830.1	2.77368	73.464	73.6973	70.1065	4.18722	73.8975	94.5593	60.1627	2.00424	154.83	102.781	41.5871	-3.27013	3.68907	3.42929	0.259777	4.3e-25	2.24e-31	1.9e-27	0.308912	9.32e-24	6.62e-30	4.65e-26	0.476929
		AT2G32810.1	4.16052	64.1918	61.5354	47.8932	2.25466	63.3745	67.4755	46.3322	2.77511	138.97	78.0676	43.1171	-2.88432	3.23005	3.1703	0.0597414	5.41e-25	2.58e-31	4.45e-30	0.785975	1.16e-23	7.62e-30	1.39e-28	0.873168
		AT3G06360.1	0	13.9082	22.327	0.770401	0	22.4649	18.6577	1.38305	0	62.6874	21.7846	0.695437	-5.86918	10.1344	10.2436	-0.109279	0.000262094	2.69e-31	2.02e-32	0.698364	0.000644001	7.95e-30	7.51e-31	0.812428
		AT1G27960.1	0.416052	19.0792	29.2248	3.7236	0.322094	19.6272	24.877	7.83729	0.308345	44.8127	24.2131	5.00714	-2.89038	4.93818	4.59232	0.345866	6.86e-09	2.75e-31	3.48e-26	0.155986	2.89e-08	8.12e-30	7.53e-25	0.301323
		AT2G01130.1	0.832104	27.9948	40.6606	29.2752	1.44942	40.2003	48.7509	36.6509	2.15842	97.9334	61.4255	28.9302	-3.41535	3.85096	3.48685	0.364109	2.12e-24	2.81e-31	1.21e-25	0.133742	4.29e-23	8.26e-30	2.48e-24	0.272429
		AT5G60580.1	1.38684	36.1971	38.1193	13.8672	1.77152	48.9497	39.656	12.678	0.925036	98.9404	43.7121	10.9879	-2.2081	3.65262	3.8085	-0.155874	4.58e-11	2.9e-31	8.53e-34	0.478538	2.43e-10	8.55e-30	3.55e-32	0.631049
		AT3G14870.2	0.69342	54.9197	53.1855	21.186	1.44942	74.0158	43.3341	32.0407	1.85007	176.985	45.6406	17.8032	-3.13475	3.91932	4.53613	-0.61681	8.96e-20	2.92e-31	2.22e-41	0.0106008	1.15e-18	8.58e-30	1.75e-39	0.0496219
		AT1G59740.1	1.80289	6.41918	194.408	9.75841	4.8314	15.8436	371.817	18.6712	1.23338	20.3923	251.202	13.0742	-1.40097	5.5119	0.856499	4.6554	0.00124076	3.14e-31	0.0476572	3.65e-26	0.00279311	9.22e-30	0.081769	2.06e-23
		AT3G58220.1	0.138684	13.9082	29.7693	19.6452	1.28837	18.6813	28.4213	25.5864	0.616691	46.3233	29.8557	21.4194	-4.05826	4.22726	3.57294	0.654314	6.47e-28	3.25e-31	2.38e-21	0.00447194	1.84e-26	9.52e-30	3.38e-20	0.0265251
		AT4G14680.1	0.277368	3.3879	41.3866	97.9693	0.161047	8.63123	67.208	71.9187	0.616691	15.3572	53.9259	48.5415	-6.662	6.00941	2.96753	3.04188	9.71e-38	3.4e-31	1.05e-07	2.43e-16	6.54e-36	9.95e-30	3.97e-07	3.05e-14
		AT2G32280.1	0	22.4671	37.2117	0.642001	0.322094	42.9197	37.1148	3.45763	0.154173	107.248	39.8552	0.695437	-2.13532	6.66284	6.71221	-0.0493677	0.00714672	3.82e-31	1.39e-31	0.878055	0.0142237	1.12e-29	4.87e-30	0.933508
		AT3G53760.1	0.277368	13.195	31.403	6.93361	0.322094	22.8196	27.5519	9.68136	0.770863	57.1488	36.2125	6.5371	-3.04332	4.85395	4.30245	0.551501	5.88e-11	4.21e-31	9.41e-24	0.0335341	3.08e-10	1.23e-29	1.65e-22	0.109447
		AT1G16190.1	1.24816	43.5078	36.3041	15.7932	1.77152	46.9397	37.9173	27.661	0.925036	104.479	44.9978	20.4458	-2.99377	3.67684	3.94546	-0.268612	5.91e-20	4.46e-31	1.33e-35	0.22392	7.75e-19	1.3e-29	6.43e-34	0.382758
		AT1G25530.1	0	0	155.563	1.0272	1.12733	0.354708	307.619	5.3017	0	0.75527	273.486	6.39802	-2.5379	8.18265	-1.58994	9.77259	0.000209961	4.55e-31	0.0767175	1.22e-39	0.000522132	1.32e-29	0.124569	2.93e-36
		AT5G60580.3	1.38684	36.732	38.6638	15.0228	1.77152	50.0139	40.3917	13.8305	1.07921	100.199	45.2121	11.2661	-2.24853	3.63202	3.77957	-0.147555	1.37e-11	4.56e-31	1.94e-33	0.504803	7.7e-11	1.32e-29	7.84e-32	0.653527
		AT3G15990.1	0.277368	7.66736	61.5354	3.4668	0.48314	27.4308	120.707	4.61017	0.308345	28.7003	103.923	1.94722	-2.18251	6.82536	4.30199	2.52337	0.000602619	4.72e-31	2e-13	1.49e-09	0.00141492	1.37e-29	1.36e-12	6.19e-08
		AT2G46700.2	0.970788	28.3514	28.8617	8.85961	0.805234	26.2484	26.1476	11.7559	0.616691	69.4849	29.7842	10.0143	-2.64489	3.87788	3.961	-0.0831152	5.97e-13	5.08e-31	3.62e-32	0.690012	3.85e-12	1.47e-29	1.32e-30	0.806073
		AT2G43350.1	2.49631	52.9583	62.9876	14.2524	2.57675	49.3044	51.1583	16.1356	2.00424	124.871	49.4261	15.856	-1.70714	3.28168	3.30005	-0.018372	9.56e-09	5.14e-31	3.48e-31	0.932075	3.96e-08	1.49e-29	1.19e-29	0.96733
		AT3G27360.1	0.970788	11.4119	64.9843	6.29161	1.28837	23.529	43.7353	8.98983	1.07921	59.1629	55.8544	7.6498	-1.76696	4.36661	3.02459	1.34202	1.28e-05	5.16e-31	2.62e-15	1.77e-06	3.7e-05	1.49e-29	2.13e-14	3.58e-05
		AT5G65670.2	18.1676	606.969	590.486	115.175	24.4791	790.645	859.794	160.434	17.7299	1859.48	814.817	101.256	-1.63086	4.00331	4.03353	-0.030212	2.97e-07	5.19e-31	2.27e-31	0.92033	1.04e-06	1.5e-29	7.83e-30	0.960222
		AT3G25710.1	1.80289	12.3034	92.5754	13.6104	2.57675	26.6031	68.4786	28.5831	0.770863	46.0715	110.637	15.5778	-2.45192	4.4661	2.3634	2.10269	1.65e-10	5.31e-31	5.69e-10	2.19e-11	8.29e-10	1.53e-29	2.74e-09	1.25e-09
		AT5G60210.2	0	12.6601	24.8683	8.08921	0.161047	12.8877	23.807	8.52882	0.925036	27.4415	38.5695	10.4315	-3.65912	5.07766	3.95001	1.12765	2.15e-14	5.33e-31	2.17e-17	2.33e-05	1.59e-13	1.54e-29	2.16e-16	0.000345331
		AT5G22630.1	14.0071	126.066	535.304	225.342	13.2058	137.627	678.031	213.912	15.4173	267.114	693.251	88.8768	-2.61206	4.24088	1.98968	2.2512	3.03e-14	5.35e-31	3.66e-09	1.04e-11	2.21e-13	1.54e-29	1.62e-08	6.31e-10
		AT3G19930.1	10.54	723.763	515.155	31.9716	10.146	457.337	779.211	24.2034	10.7921	821.231	532.545	21.4194	-0.309872	4.63682	4.453	0.183819	0.38692	5.51e-31	3.91e-29	0.586956	0.456763	1.59e-29	1.1e-27	0.723386
		AT5G44200.1	1.38684	24.9635	43.5649	20.8008	1.61047	32.1602	37.583	23.0509	0.925036	91.6395	45.4978	25.7312	-3.15134	3.75864	3.46152	0.297118	2.67e-21	6.14e-31	4.57e-26	0.198395	4.02e-20	1.76e-29	9.79e-25	0.351776
		AT4G36180.1	0	18.1877	30.6769	7.70401	0	27.6672	35.0418	14.7525	0.925036	83.3315	46.1406	12.3788	-4.20015	5.65921	5.29641	0.362794	5.73e-16	6.22e-31	9.04e-27	0.223577	5.01e-15	1.78e-29	2.07e-25	0.382417
		AT5G60580.4	1.38684	35.6621	38.4823	13.7388	1.77152	49.3044	38.6529	13.139	1.07921	98.6887	43.4978	10.9879	-2.16447	3.58796	3.75251	-0.164547	6.53e-11	6.39e-31	1.25e-33	0.450297	3.41e-10	1.83e-29	5.12e-32	0.605876
		AT3G44260.1	3.88315	56.3462	379.378	92.5765	7.24711	92.9335	533.919	123.092	9.25036	217.266	442.407	197.643	-3.35932	4.83091	2.41734	2.41357	1.71e-17	6.7e-31	2.75e-10	4.51e-11	1.76e-16	1.91e-29	1.38e-09	2.46e-09
		AT1G34210.1	1.52552	29.9562	53.9115	49.8193	0.322094	44.8115	54.502	30.8881	0.925036	111.277	50.2832	41.7262	-4.43843	4.55009	4.25722	0.29287	2.78e-29	6.74e-31	3.75e-27	0.298165	8.68e-28	1.92e-29	8.9e-26	0.465738
		AT3G58220.2	0.138684	13.3733	28.8617	18.2328	1.12733	17.6172	27.6857	23.9729	0.616691	45.0645	28.57	21.0022	-4.09737	4.29323	3.62734	0.665886	3.06e-27	6.82e-31	4.68e-21	0.00418894	8.26e-26	1.94e-29	6.45e-20	0.0252817
		AT3G51720.1	0.832104	15.1564	69.3408	4.1088	0.48314	28.0219	44.2703	9.91187	0.770863	82.0727	64.7111	4.45079	-2.04768	5.12683	4.04673	1.0801	1.89e-05	6.85e-31	1.01e-19	0.000623406	5.37e-05	1.95e-29	1.24e-18	0.00550627
		AT3G15380.1	0	26.9249	25.9574	25.68	0.48314	34.9979	29.0231	28.3526	1.23338	78.5481	33.784	19.055	-4.42442	4.47579	4.66757	-0.191777	1.59e-29	7.56e-31	1.43e-33	0.420331	5.09e-28	2.15e-29	5.85e-32	0.577971
		AT5G60580.2	1.38684	35.6621	37.9378	13.7388	1.77152	48.595	38.4523	12.217	0.925036	98.4369	42.7122	10.8488	-2.18219	3.62303	3.79602	-0.172982	7.94e-11	8.52e-31	1.28e-33	0.431383	4.1e-10	2.41e-29	5.22e-32	0.588393
		AT2G29995.1	0.554736	128.205	47.7399	3.4668	0.644187	76.3805	42.5316	3.45763	0.154173	200.902	29.9271	4.03353	-2.01679	5.21572	6.5688	-1.35308	0.000135393	8.54e-31	2.32e-48	3.86e-06	0.000344751	2.41e-29	3.01e-46	7.2e-05
		AT3G44150.1	0.138684	21.3973	27.0465	10.272	0.48314	23.1743	21.3327	10.3729	0.308345	47.0785	22.9274	6.5371	-3.86552	5.01203	4.96766	0.044371	5.65e-16	1.06e-30	8.49e-30	0.852591	4.95e-15	2.98e-29	2.57e-28	0.917184
		AT1G01300.1	4.85394	143.183	123.797	71.3905	5.31455	120.837	117.029	129.546	6.01273	348.18	143.421	68.8482	-3.02511	3.32064	3.5185	-0.19786	7.99e-26	1.34e-30	8.98e-34	0.417844	1.85e-24	3.76e-29	3.73e-32	0.575734
		AT1G15215.3	0	10.1637	32.3106	5.26441	0.48314	15.7254	30.0262	4.61017	0	38.5188	21.7132	5.56349	-4.04763	6.23155	5.32825	0.903293	1.38e-10	1.35e-30	6.81e-21	0.00223744	6.97e-10	3.79e-29	9.24e-20	0.0153477
		AT4G17050.1	1.38684	32.0959	43.9279	32.1	0.644187	44.8115	43.6016	29.5051	1.85007	103.724	43.0693	34.0764	-3.61323	3.8096	3.78837	0.0212354	3.78e-27	1.41e-30	4.38e-30	0.928464	1.01e-25	3.95e-29	1.37e-28	0.964998
		AT3G01810.1	0.416052	24.4286	57.542	29.0184	1.12733	43.7473	66.673	50.2509	2.46676	73.513	66.1396	36.1627	-3.83544	4.34298	3.49079	0.852188	4.28e-24	1.41e-30	2.52e-20	0.00277678	8.43e-23	3.95e-29	3.26e-19	0.0182428
		AT5G65360.1	3.18973	42.0813	104.193	19.0032	4.18722	70.2322	80.4489	29.0441	2.92928	188.818	101.781	17.8032	-1.65413	3.54938	3.07728	0.472091	9.13e-08	1.43e-30	1.21e-23	0.0622108	3.4e-07	3.98e-29	2.11e-22	0.164346
		AT3G08630.1	1.38684	42.7946	39.753	11.2992	2.57675	44.102	45.0059	14.9831	1.23338	105.99	52.7117	8.90159	-1.74781	3.49794	3.52793	-0.0299939	8.62e-08	1.49e-30	7.45e-31	0.892781	3.22e-07	4.15e-29	2.48e-29	0.942877
		AT2G45450.1	4.43789	69.5412	169.54	9.63001	1.44942	86.0758	136.823	9.45085	0.616691	159.866	105.495	6.95437	-0.962953	4.71213	3.91216	0.799966	0.0166227	1.49e-30	2.04e-22	0.014923	0.0307225	4.16e-29	3.21e-21	0.0635322
		AT5G57590.1	0	11.2336	24.3237	4.494	0.322094	18.4448	29.4244	6.45424	0.462518	46.0715	41.9265	3.3381	-3.16077	5.69269	4.83699	0.855703	4.75e-08	1.49e-30	4.28e-21	0.00349255	1.82e-07	4.16e-29	5.92e-20	0.0219041
		AT1G11330.1	2.08026	50.2836	102.196	35.8236	3.86512	76.7352	157.019	23.7424	3.54597	108.255	129.565	24.4794	-2.17599	4.14047	3.04478	1.09569	5.19e-10	1.5e-30	5.19e-18	0.000240739	2.47e-09	4.18e-29	5.46e-17	0.00250465
		AT2G30910.1	0.416052	28.8863	39.3899	16.5636	1.44942	36.7714	30.4275	16.8271	1.07921	81.821	32.7841	12.796	-2.99425	3.89671	3.9663	-0.0695957	3.99e-17	1.69e-30	1.89e-31	0.757986	3.95e-16	4.69e-29	6.55e-30	0.854386
		AT4G15093.1	1.66421	8.55891	42.6573	4.494	1.28837	10.0501	46.0759	7.37627	0.770863	17.8747	41.4979	6.67619	-1.27905	3.87333	1.6427	2.23063	0.000756048	1.86e-30	6.6e-06	2.3e-17	0.00175135	5.15e-29	2.06e-05	3.27e-15
		AT3G53190.1	0.138684	8.02398	130.15	5.90641	0.322094	42.8015	114.554	11.2949	0.308345	132.172	178.277	8.34524	-4.01052	7.82536	5.94697	1.87839	3.42e-09	1.94e-30	4.26e-19	3.94e-05	1.49e-08	5.36e-29	4.98e-18	0.000542029
		AT5G59390.1	0	59.3774	23.9607	0.770401	0.644187	82.8835	34.373	1.15254	0.462518	231.616	39.998	1.1127	-0.493986	5.27033	6.64488	-1.37456	0.459919	2.06e-30	3.72e-49	9.42e-07	0.526019	5.7e-29	5.26e-47	2.04e-05
		AT1G74560.2	2.49631	59.3774	84.5885	62.1457	3.54303	96.2441	75.2328	63.6204	4.00849	233.882	97.7809	50.906	-3.13818	3.43395	3.51791	-0.0839657	1.27e-25	2.11e-30	1.12e-31	0.729411	2.89e-24	5.81e-29	3.98e-30	0.834322
		AT4G31000.2	4.2992	299.205	252.495	34.668	7.08606	221.456	211.922	67.078	8.32533	456.435	208.633	37.5536	-1.79163	3.85689	4.03533	-0.178439	2.43e-08	2.43e-30	1.23e-32	0.534928	9.63e-08	6.66e-29	4.65e-31	0.68049
		AT3G01810.2	0.416052	23.537	54.2746	27.7344	0.966281	41.9738	62.9949	46.3322	2.46676	69.4849	63.9254	33.6591	-3.79342	4.32754	3.48237	0.845167	1.69e-23	2.66e-30	3.94e-20	0.00289355	3.14e-22	7.26e-29	5.02e-19	0.0188384
		AT5G22570.1	0	1.42649	24.3237	0.642001	0.161047	1.89178	26.4819	1.15254	0	3.02108	28.8557	2.36448	-3.62345	7.59723	3.58763	4.0096	0.000218409	2.7e-30	0.000199327	2.34e-25	0.000542205	7.37e-29	0.000515364	1.2e-22
		AT2G39370.1	0	19.4359	20.6933	0.1284	0.161047	28.9678	25.0776	1.15254	0.154173	75.2753	26.2844	0.834524	-1.59467	6.55742	6.80097	-0.243541	0.100282	2.88e-30	4.79e-33	0.384675	0.148709	7.85e-29	1.88e-31	0.544101
		AT4G22730.1	2.77368	65.0834	55.3637	6.16321	1.93256	61.7192	59.1163	5.76271	1.6959	157.852	60.7113	2.92083	-0.191769	3.51803	3.75164	-0.233606	0.583899	3.13e-30	5.8e-34	0.322495	0.644784	8.51e-29	2.45e-32	0.490037
		AT1G74560.1	2.77368	62.587	86.5852	64.7137	3.86512	102.747	79.914	67.7695	4.31684	247.477	103.852	54.9395	-3.09791	3.37906	3.47769	-0.0986301	1.24e-25	3.28e-30	9.88e-32	0.683225	2.84e-24	8.91e-29	3.52e-30	0.800739
		AT2G32810.2	4.16052	60.269	58.9941	46.7376	2.09361	61.7192	63.7305	44.4881	2.62094	129.655	75.3534	41.3089	-2.88143	3.21295	3.14253	0.0704183	2.69e-24	3.4e-30	8.23e-29	0.752235	5.41e-23	9.2e-29	2.27e-27	0.850413
		AT1G12930.1	0.554736	21.3973	25.5944	20.0304	1.12733	28.8496	29.1569	26.278	0.308345	67.2191	30.7128	25.1748	-4.16865	4.19538	4.1656	0.0297712	3.71e-29	3.46e-30	1.84e-29	0.89679	1.15e-27	9.35e-29	5.38e-28	0.945093
		AT1G01630.1	1.80289	73.1074	67.3441	24.6528	2.57675	60.6551	79.5796	17.7492	2.31259	111.528	66.9967	22.1149	-2.29836	3.77312	3.61112	0.162004	5.35e-12	3.49e-30	9.21e-28	0.531945	3.13e-11	9.44e-29	2.32e-26	0.677636
		AT3G15640.1	2.77368	61.5172	60.9908	12.4548	2.89884	79.5729	66.0042	17.5186	2.46676	191.587	61.7112	16.8296	-1.51456	3.29677	3.61822	-0.321446	4.62e-07	3.56e-30	9.1e-36	0.154808	1.58e-06	9.61e-29	4.45e-34	0.299835
		AT2G30910.2	0.416052	25.855	35.941	14.8944	1.12733	32.3967	27.6857	15.9051	1.07921	73.513	28.9986	12.2397	-3.05016	3.90833	3.96013	-0.0517999	2.98e-17	3.74e-30	8.6e-31	0.815087	2.99e-16	1.01e-28	2.84e-29	0.892322
		AT3G01810.3	0.416052	24.0719	55.7267	29.0184	1.12733	43.0379	65.6699	50.2509	2.46676	71.4989	65.4253	35.6064	-3.82784	4.31609	3.46259	0.853505	6.14e-24	3.84e-30	5.78e-20	0.00280212	1.19e-22	1.03e-28	7.26e-19	0.01838
		AT5G63930.1	1.80289	73.2857	47.7399	17.0772	2.09361	60.1822	67.4755	22.5898	2.46676	136.452	59.7113	16.2732	-2.1198	3.5528	3.75822	-0.205418	3.6e-11	4e-30	2.64e-33	0.389702	1.94e-10	1.07e-28	1.06e-31	0.54908
		AT1G68790.1	2.21894	92.0083	129.061	65.4841	5.63664	77.7993	88.5406	78.8339	4.31684	211.727	89.2099	69.1264	-3.1465	3.42795	3.28374	0.144209	1.03e-25	4.08e-30	7.52e-28	0.562383	2.36e-24	1.09e-28	1.91e-26	0.703461
		AT2G38650.2	1.66421	59.3774	48.1029	41.088	2.4157	55.8074	53.0976	47.9458	1.38755	119.081	53.2117	26.9829	-3.39514	3.58819	3.77534	-0.187151	1.03e-26	4.12e-30	5.13e-33	0.426623	2.61e-25	1.1e-28	2e-31	0.583701
		AT5G42860.1	0	50.1053	30.6769	7.44721	0	46.585	31.8987	11.5254	0.308345	118.577	33.2841	2.36448	-4.96972	6.96156	7.6675	-0.705935	4.82e-13	4.15e-30	1.76e-37	0.0273208	3.15e-12	1.11e-28	1e-35	0.0955843
		AT4G38770.1	1.10947	162.441	73.6973	377.625	0.805234	244.867	60.5206	337.926	0.925036	966.998	126.851	352.169	-7.53999	5.23039	6.99483	-1.76444	2.58e-54	4.23e-30	2.08e-48	3.37e-07	6.95e-52	1.13e-28	2.72e-46	8.12e-06
		AT5G06730.1	0.138684	10.6986	34.4889	0.2568	0.161047	10.996	52.9639	2.07458	0	31.9731	28.57	0.417262	-1.85583	7.2734	5.61687	1.65653	0.0551565	4.27e-30	1.34e-16	4.57e-06	0.0890148	1.14e-28	1.24e-15	8.37e-05
		AT2G46060.1	0.554736	13.3733	23.9607	12.198	0.322094	14.4248	26.2145	9.91187	0.308345	33.4837	25.713	13.6306	-3.8937	4.71539	3.94796	0.767425	7.05e-19	4.47e-30	8.51e-20	0.00187542	8.42e-18	1.19e-28	1.06e-18	0.0133756
		AT5G46270.1	0.554736	32.0959	36.4856	39.9324	0	32.6332	39.5223	23.7424	1.23338	73.0095	43.9978	21.6976	-4.5589	4.78849	4.55206	0.236429	5.69e-27	4.56e-30	5.03e-27	0.39878	1.49e-25	1.22e-28	1.18e-25	0.55774
		AT5G16730.1	8.87577	273.885	203.303	85.5145	14.1721	273.716	236.264	88.2848	10.4837	592.132	228.917	80.2534	-1.93247	3.09101	3.43363	-0.342616	2.81e-13	4.58e-30	6.84e-36	0.153215	1.87e-12	1.22e-28	3.39e-34	0.297708
		AT5G22050.1	0.277368	16.7612	26.1389	16.692	0.644187	25.7755	25.4788	16.1356	0.770863	54.1277	30.1414	17.6641	-3.9185	4.35701	4.13531	0.221695	3.78e-23	5e-30	1.69e-26	0.343729	6.78e-22	1.33e-28	3.77e-25	0.512292
		AT4G39410.1	0	4.81439	32.1291	2.568	0.161047	3.07414	24.5426	1.38305	0.770863	9.81852	41.8551	2.78175	-1.93802	5.46201	2.53407	2.92794	0.00140478	5.05e-30	7.34e-06	4.63e-19	0.00313708	1.34e-28	2.28e-05	8.71e-17
		AT3G21770.1	0	2.67466	57.542	1.284	0.48314	8.74947	73.026	4.84068	0.308345	10.8255	64.2825	1.25179	-2.11015	6.73278	3.22505	3.50773	0.00242077	5.17e-30	3.84e-07	1.31e-16	0.00522265	1.37e-28	1.38e-06	1.71e-14
		AT1G54000.1	0.277368	0.891553	49.192	2.8248	0.48314	1.77354	76.3697	4.84068	0.154173	3.27284	60.4256	0.556349	-2.05742	6.42468	1.02518	5.3995	0.00161683	5.31e-30	0.138198	1.57e-30	0.0035796	1.41e-28	0.208154	1.18e-27
		AT2G27470.1	0.970788	50.9968	70.7929	11.8128	0.966281	49.7774	33.3699	13.8305	0.616691	148.285	37.9267	14.0478	-2.94592	4.52187	4.83683	-0.314968	9.33e-13	5.95e-30	5.03e-34	0.257912	5.91e-12	1.57e-28	2.15e-32	0.41995
		AT1G04580.1	0	257.837	49.192	1.4124	0.48314	241.674	53.4989	8.98983	0.462518	596.412	71.8536	2.2254	-2.61422	6.29823	8.50569	-2.20745	2.68e-05	6.52e-30	9.15e-51	2.34e-09	7.47e-05	1.72e-28	1.47e-48	9.36e-08
		AT1G15170.1	4.71526	60.0907	95.2982	9.24481	5.31455	66.2122	97.9698	7.60678	3.3918	130.914	93.0668	11.5442	-0.118856	3.17969	2.61047	0.569216	0.686409	6.64e-30	7.29e-21	0.0152026	0.740244	1.75e-28	9.87e-20	0.0643808
		AT4G18630.1	0	11.5902	45.017	0.898801	0.322094	18.4448	36.9811	4.61017	0.616691	57.4006	54.1402	1.94722	-1.87423	5.93327	4.72094	1.21233	0.00338881	7.83e-30	1.08e-18	0.000313199	0.00713121	2.05e-28	1.21e-17	0.00312342
		AT1G13280.1	1.10947	23.1804	94.5721	54.0565	1.93256	48.3585	82.8564	46.5627	1.23338	109.262	92.1383	21.8367	-3.83986	4.74141	3.64292	1.09849	1.51e-20	7.85e-30	8.63e-19	0.000702391	2.1e-19	2.05e-28	9.79e-18	0.00605277
		AT1G31710.1	0	0.713243	47.1953	3.5952	0.161047	0.472944	24.6764	7.37627	0.154173	0.503514	32.2841	2.64266	-4.31565	7.06089	0.904907	6.15598	4.45e-09	8.13e-30	0.384117	1.98e-36	1.91e-08	2.12e-28	0.492793	2.98e-33
		AT5G05160.1	0	8.73722	83.4994	26.8356	0.161047	54.7433	82.1877	38.4949	0.308345	99.6957	98.0666	22.5321	-6.50021	7.86154	6.63534	1.2262	6.73e-21	8.18e-30	8.42e-22	0.00423656	9.76e-20	2.14e-28	1.25e-20	0.0255021
		AT1G15215.1	0	9.80709	31.9476	5.00761	0.48314	15.6072	28.8894	4.37966	0	37.26	20.9275	5.42441	-3.98926	6.1907	5.29344	0.89726	3.57e-10	8.46e-30	2.2e-20	0.00266538	1.73e-09	2.21e-28	2.87e-19	0.0176555
		AT3G03660.2	0	10.1637	44.8355	0.1284	0.161047	24.1202	74.8316	2.53559	0.154173	54.6312	56.7829	0.417262	-1.98393	7.86074	6.31428	1.54646	0.0423788	8.95e-30	6.76e-19	0.000140847	0.0706823	2.33e-28	7.75e-18	0.00159308
		AT5G21060.3	1.24816	20.684	34.6704	16.692	1.12733	22.8196	33.9049	18.4407	1.54173	53.1207	32.2841	15.995	-2.69558	3.43762	2.9166	0.521014	2.13e-17	9.54e-30	7.02e-21	0.0130928	2.17e-16	2.48e-28	9.51e-20	0.0577439
		AT3G49940.1	1.38684	44.221	52.6409	43.656	0.805234	40.555	60.5206	61.3153	1.38755	69.2331	39.5695	54.3831	-4.44413	4.16908	3.81862	0.350464	2.81e-33	1.03e-29	4.92e-25	0.194812	1.28e-31	2.67e-28	9.62e-24	0.348724
		AT1G18250.1	0.69342	2.67466	69.8853	2.3112	0.966281	11.8236	71.1535	5.3017	0	19.8888	101.424	3.05992	-1.62138	5.92591	2.64346	3.28245	0.00412082	1.07e-29	6.63e-07	6.28e-16	0.00854305	2.78e-28	2.31e-06	7.34e-14
		AT1G24530.1	0.416052	31.0261	30.8585	11.1708	0.48314	51.078	30.5612	11.5254	0.770863	88.1149	28.1415	13.3524	-3.43416	4.49592	4.99816	-0.502235	3.49e-16	1.12e-29	4.71e-37	0.0425507	3.13e-15	2.89e-28	2.56e-35	0.128274
		AT4G23720.1	0	11.7685	65.7104	0.642001	0	44.102	43.6685	1.84407	0.154173	104.227	51.7832	0.556349	-3.00934	8.59906	8.01112	0.587934	0.00656124	1.13e-29	2.06e-25	0.140316	0.0131571	2.93e-28	4.15e-24	0.280568
		AT4G13360.1	1.94158	77.5651	68.7962	34.668	3.70408	80.5188	80.4489	34.3458	4.62518	180.761	79.4961	27.4002	-2.24049	3.25162	3.37396	-0.122342	9.76e-15	1.15e-29	1.3e-31	0.598147	7.49e-14	2.98e-28	4.56e-30	0.73213
		AT5G55250.1	0	29.9562	58.0865	1.1556	0.161047	91.16	63.9312	5.3017	0	234.637	48.6405	2.36448	-4.56438	8.70706	9.15104	-0.443973	1.46e-06	1.32e-29	8.54e-33	0.273218	4.72e-06	3.4e-28	3.27e-31	0.437512
		AT1G17230.1	0.554736	36.9103	91.8493	39.804	1.12733	51.4327	103.654	54.861	2.15842	69.7366	77.8533	19.7504	-3.86708	4.9306	3.7923	1.13829	2.76e-19	1.44e-29	1.05e-18	0.000710034	3.42e-18	3.71e-28	1.19e-17	0.00610115
		AT3G17160.1	0.69342	20.3274	35.941	12.4548	1.28837	20.5731	25.3451	17.0576	0.308345	53.3724	27.6415	11.8224	-3.15922	4.029	3.65036	0.378648	5.12e-17	1.61e-29	1.15e-23	0.1013	5e-16	4.13e-28	2.01e-22	0.226864
		AT5G21060.2	1.24816	21.5756	36.4856	17.8476	1.28837	23.8837	35.978	19.1322	1.6959	55.3865	33.3555	16.6905	-2.65998	3.40082	2.87176	0.529062	2.69e-17	1.7e-29	1.32e-20	0.0126932	2.71e-16	4.35e-28	1.75e-19	0.0565692
		AT3G19820.2	5.13131	111.801	121.982	156.263	7.5692	122.847	119.169	232.122	6.93777	318.221	151.85	184.708	-3.86048	3.08051	3.09035	-0.00984546	1.99e-43	1.78e-29	1.41e-29	0.966499	2.2e-41	4.54e-28	4.17e-28	0.988835
		AT4G13030.1	0.138684	51.1752	16.8814	10.1436	0	42.8015	22.2689	17.9797	0	94.4088	21.9275	20.0286	-7.10638	7.22738	8.43751	-1.21013	1.37e-27	1.84e-29	5.05e-45	1.32e-05	3.81e-26	4.69e-28	5.09e-43	0.000211276
		AT4G15160.2	0	399.594	39.2084	0.642001	0	203.839	30.8287	2.30509	0	576.523	22.6417	0.139087	-5.83059	10.7092	13.9927	-3.28355	0.000440316	1.84e-29	9.03e-61	1.05e-17	0.0010501	4.7e-28	3.1e-58	1.61e-15
		AT2G40820.1	0.554736	6.24087	31.5845	6.80521	0.966281	11.5871	29.625	9.22034	0.462518	21.3993	36.4268	5.14623	-2.38783	4.37503	2.62626	1.74878	3.47e-08	1.86e-29	3.88e-10	7.75e-11	1.35e-07	4.74e-28	1.9e-09	4.03e-09
		AT3G19820.3	5.13131	111.801	121.982	155.878	7.5692	122.847	118.834	231.892	6.93777	317.969	151.707	184.43	-3.85817	3.07865	3.08993	-0.0112857	2.12e-43	1.86e-29	1.4e-29	0.961594	2.32e-41	4.74e-28	4.14e-28	0.985525
		AT5G20950.1	9.43051	246.604	211.471	61.1185	11.7564	359.083	234.258	59.2407	9.71288	976.565	259.987	61.0593	-1.5646	3.2752	3.89643	-0.621224	2.34e-08	1.89e-29	2.93e-39	0.015378	9.3e-08	4.8e-28	1.89e-37	0.0648572
		AT2G28790.1	0	14.9781	52.8224	3.852	0	37.0079	40.726	9.22034	0.462518	97.4299	47.8548	2.92083	-3.98589	6.9597	6.45951	0.500181	9.09e-09	1.91e-29	3.13e-25	0.168111	3.78e-08	4.86e-28	6.18e-24	0.316312
		AT3G19820.1	5.13131	111.801	121.982	156.006	7.5692	122.847	118.834	232.353	6.93777	318.221	151.778	184.569	-3.85993	3.07889	3.09035	-0.0114603	2.14e-43	1.95e-29	1.46e-29	0.961021	2.34e-41	4.96e-28	4.3e-28	0.985269
		AT2G03090.1	0	29.9562	103.467	4.494	0	55.5709	49.3527	8.52882	0.154173	344.403	93.9239	8.34524	-5.92355	9.19523	9.22132	-0.0260912	2.45e-11	1.98e-29	1.38e-29	0.952747	1.34e-10	5.02e-28	4.09e-28	0.980017
		AT5G20950.2	9.43051	246.069	210.745	59.9629	11.7564	356.482	232.118	58.3187	9.71288	969.767	256.416	60.6421	-1.54483	3.26212	3.88792	-0.6258	3.19e-08	2.03e-29	2.39e-39	0.0143271	1.25e-07	5.14e-28	1.56e-37	0.0616427
		AT4G37410.1	0.138684	12.3034	251.406	1.284	0.644187	1.89178	182.164	4.37966	0.925036	19.1335	279.558	0.973611	-0.847654	7.45401	2.56172	4.89229	0.200889	2.05e-29	3.26e-05	5.21e-19	0.266285	5.19e-28	9.34e-05	9.69e-17
		AT1G38131.1	0	8.73722	16.1553	11.0424	0	9.22241	14.7122	10.6034	0.154173	24.1687	17.3563	12.9351	-6.65222	6.86659	6.1941	0.67249	7.05e-26	2.11e-29	5.59e-21	0.00661604	1.64e-24	5.33e-28	7.65e-20	0.0352813
		AT2G25270.1	0.416052	14.6215	46.6507	4.2372	0.966281	28.4949	38.8536	10.8339	0	79.0516	49.2119	6.67619	-2.92999	5.36105	4.65158	0.709475	1.21e-08	2.22e-29	3.79e-22	0.0252099	4.97e-08	5.61e-28	5.81e-21	0.0908707
		AT3G15640.2	2.635	57.5943	59.3572	11.0424	2.57675	73.1881	61.5906	16.5966	2.46676	179.503	56.9972	15.5778	-1.47785	3.29325	3.59653	-0.303277	1.35e-06	2.27e-29	1.65e-34	0.183166	4.39e-06	5.74e-28	7.26e-33	0.334793
		AT4G39400.1	3.32842	208.267	86.5852	137.773	4.67036	163.993	111.077	168.963	4.93353	361.775	137.065	116.138	-4.02286	3.45377	4.2	-0.746237	4.72e-38	2.32e-29	5.31e-41	0.00368414	3.26e-36	5.85e-28	3.91e-39	0.022828
		AT5G60940.1	0.277368	16.5829	19.7857	13.2252	0.322094	19.3907	23.5395	14.061	0.462518	53.6242	26.9272	16.1341	-4.34213	4.7897	4.62042	0.16928	9.5e-23	2.33e-29	1.01e-26	0.484395	1.63e-21	5.87e-28	2.3e-25	0.635944
		AT3G54470.1	0.416052	34.5923	43.9279	24.7812	1.28837	44.2203	41.5954	33.4237	2.31259	123.361	47.4262	31.5728	-3.49328	3.82031	3.89662	-0.076311	2.91e-24	2.44e-29	2.35e-30	0.755215	5.82e-23	6.14e-28	7.48e-29	0.852253
		AT1G35780.1	0.277368	23.8936	56.9974	24.6528	1.93256	57.108	52.6964	30.1966	0.770863	126.634	60.8541	25.8702	-3.79289	4.63177	4.3866	0.245167	5.38e-20	2.55e-29	1.83e-26	0.411577	7.09e-19	6.4e-28	4.07e-25	0.569868
		AT4G13030.2	0.138684	51.7101	16.8814	10.1436	0	42.4467	22.1352	17.9797	0	93.6535	21.8561	20.0286	-7.10641	7.22222	8.436	-1.21378	1.7e-27	2.68e-29	8.45e-45	1.35e-05	4.68e-26	6.74e-28	8.31e-43	0.000215078
		AT3G02870.3	0.554736	43.5078	61.3539	14.2524	0.48314	59.9457	44.0028	14.061	2.15842	173.964	58.4971	20.5849	-2.94909	4.41726	4.63544	-0.218177	1.93e-13	2.85e-29	6.05e-32	0.444837	1.31e-12	7.16e-28	2.18e-30	0.600701
		AT4G23800.1	1.66421	8.73722	93.6645	8.08921	0.644187	9.93183	70.4179	12.9085	1.54173	31.7214	66.8538	20.0286	-2.39514	4.63214	1.88686	2.74528	7.26e-09	3.18e-29	5.56e-06	7.3e-16	3.05e-08	7.98e-28	1.75e-05	8.44e-14
		AT1G77640.1	0	165.116	54.0931	1.7976	0.322094	90.6871	57.5113	2.30509	0.308345	166.411	37.641	4.45079	-2.80583	6.667	7.87271	-1.20571	5.22e-05	3.21e-29	6.08e-40	0.000981713	0.000140449	8.03e-28	4.19e-38	0.00795089
		AT2G04280.1	0.554736	39.2283	27.4096	51.2317	0	32.2784	35.443	44.4881	0.925036	71.4989	36.7839	27.9566	-5.33182	4.78942	4.90234	-0.112917	3.79e-36	3.21e-29	1.73e-30	0.678698	2.17e-34	8.03e-28	5.56e-29	0.796931
		AT5G04370.1	0.138684	0.178311	54.2746	1.4124	0	2.71943	32.9018	2.99661	0	7.80446	39.8552	2.08631	-4.18369	8.25854	4.0905	4.16804	1.3e-05	3.21e-29	1.67e-05	1.46e-20	3.76e-05	8.03e-28	4.99e-05	3.28e-18
		AT2G25280.1	2.77368	35.8404	64.9843	21.0576	3.05989	41.6191	52.0277	23.0509	2.46676	96.1711	52.1403	24.3403	-2.04883	3.10184	2.68157	0.420279	5.33e-13	3.41e-29	5.67e-22	0.0526067	3.46e-12	8.52e-28	8.6e-21	0.147715
		AT5G43600.1	0.832104	60.269	39.2084	18.1044	0.966281	53.6792	33.9049	11.2949	0.462518	120.088	32.5698	18.0814	-3.41871	4.2915	5.02456	-0.733063	6.09e-18	3.89e-29	6.43e-40	0.00413197	6.62e-17	9.73e-28	4.42e-38	0.0250353
		AT3G14870.1	0.69342	50.4619	46.1062	20.4156	1.61047	65.7392	37.5161	31.3492	1.54173	159.614	39.7837	17.2468	-3.14952	3.77227	4.44449	-0.67222	5.83e-20	3.94e-29	4.6e-40	0.0049132	7.65e-19	9.84e-28	3.18e-38	0.0284502
		AT4G18060.1	0.69342	15.8696	28.8617	18.3612	0.322094	21.4007	25.6795	20.5153	1.23338	45.3162	26.9987	17.1077	-3.61041	3.91082	3.48054	0.430275	8.64e-24	4.33e-29	2.64e-22	0.053224	1.65e-22	1.08e-27	4.1e-21	0.148667
		AT1G67560.1	2.35763	252.131	226.719	69.2077	4.18722	124.976	335.839	57.1661	2.46676	227.085	231.203	30.4601	-3.12879	5.25315	4.58188	0.671271	9e-13	4.51e-29	1.45e-23	0.0755737	5.71e-12	1.12e-27	2.49e-22	0.186572
		AT4G15160.1	0	557.934	46.6507	0.642001	0	266.504	37.8505	2.99661	0	750.235	29.9271	0.139087	-6.10394	11.0133	14.4237	-3.41044	0.000157392	4.55e-29	4.47e-57	4.59e-16	0.000397792	1.13e-27	1.15e-54	5.53e-14
		AT1G11330.2	2.08026	50.9968	102.377	36.9792	4.18722	78.3905	159.494	23.7424	3.70014	109.766	132.136	25.5921	-2.14715	4.09073	3.00063	1.0901	1.36e-09	4.59e-29	3.97e-17	0.000348766	6.17e-09	1.14e-27	3.85e-16	0.00342324
		AT3G43600.1	0	62.0521	28.6802	8.21761	0	74.7252	49.0852	7.83729	1.54173	167.167	53.7116	10.5706	-3.12902	5.17722	5.91851	-0.741287	1.69e-10	4.62e-29	1.97e-37	0.0160919	8.46e-10	1.15e-27	1.11e-35	0.0670356
		AT3G16420.2	0.69342	1911.13	426.573	53.7997	1.77152	893.392	467.647	26.9695	0	2256.24	456.263	12.5179	-4.27926	7.88423	9.45534	-1.5711	1.07e-11	4.88e-29	5.27e-37	0.00199569	6.09e-11	1.21e-27	2.85e-35	0.0140363
		AT2G05790.1	1.38684	32.8092	63.1691	40.7028	1.77152	72.4787	72.2904	34.3458	1.54173	186.804	91.4241	44.3689	-3.68389	4.34616	4.14308	0.203075	1.72e-21	4.9e-29	1.23e-26	0.496704	2.63e-20	1.21e-27	2.77e-25	0.646975
		AT3G14870.3	0.69342	50.4619	46.4692	20.8008	1.61047	65.9757	37.3155	31.5797	1.54173	159.614	39.7123	17.2468	-3.16263	3.77283	4.44628	-0.67345	4.72e-20	5.18e-29	6.6e-40	0.00498386	6.27e-19	1.28e-27	4.52e-38	0.0286958
		AT5G60940.2	0.138684	16.7612	19.6042	12.84	0.322094	18.9178	23.3389	14.061	0.616691	52.8689	26.713	15.995	-4.32127	4.77546	4.60288	0.172579	2.22e-22	5.4e-29	2.42e-26	0.478633	3.69e-21	1.33e-27	5.3e-25	0.631123
		AT3G16420.1	0.69342	1919.69	428.751	53.7997	1.77152	896.466	470.188	26.5085	0	2263.04	457.906	12.5179	-4.27298	7.89111	9.46092	-1.56981	1.25e-11	5.83e-29	6.93e-37	0.0020591	7.02e-11	1.43e-27	3.68e-35	0.0143786
		AT5G47760.1	0.554736	26.7466	28.8617	12.0696	1.12733	36.6532	31.6981	8.52882	0.616691	81.0657	32.0698	11.127	-2.82999	4.10479	4.27012	-0.165333	6.48e-13	6.02e-29	3.06e-31	0.489723	4.17e-12	1.48e-27	1.05e-29	0.640926
		AT5G10200.1	0.277368	10.5203	35.0334	8.47441	0.161047	21.4007	33.838	12.217	1.23338	38.0153	35.284	11.5442	-3.24706	4.7049	3.68599	1.0189	3.93e-13	6.11e-29	2.32e-17	0.000288452	2.58e-12	1.5e-27	2.3e-16	0.0029116
		AT3G16420.3	0.69342	1901.5	418.041	53.5429	1.77152	887.716	465.507	26.278	0	2242.9	455.406	12.5179	-4.26564	7.87192	9.44729	-1.57537	1.27e-11	6.21e-29	6.6e-37	0.00196	7.16e-11	1.52e-27	3.53e-35	0.0138373
		AT5G65670.1	21.2186	682.751	701.032	130.583	30.5989	892.919	984.246	180.719	22.2009	2128.6	922.669	118.363	-1.52852	3.91386	3.92159	-0.00773062	2.12e-06	6.25e-29	5.15e-29	0.980007	6.72e-06	1.53e-27	1.44e-27	0.99763
		AT1G32100.1	0.416052	13.5516	79.3244	12.0696	1.61047	34.5249	72.7585	19.5932	1.23338	70.2402	95.9238	26.7048	-3.19063	5.02049	3.45134	1.56915	7.99e-13	6.86e-29	6.97e-15	5.65e-06	5.09e-12	1.67e-27	5.43e-14	0.000101161
		AT3G57470.2	2.77368	43.8644	80.9581	110.296	3.22094	75.3164	74.1628	123.322	3.23763	146.522	66.3539	104.594	-4.19139	3.34667	3.1448	0.201866	5.01e-43	7.46e-29	1.11e-25	0.404676	5.29e-41	1.82e-27	2.3e-24	0.563032
		AT5G21060.1	1.38684	21.219	36.6671	17.8476	1.28837	24.3566	36.1117	19.1322	1.6959	54.6312	33.1412	17.2468	-2.62634	3.35269	2.81793	0.534762	5.05e-17	7.74e-29	5.33e-20	0.012293	4.94e-16	1.88e-27	6.72e-19	0.0552201
		AT3G12920.1	0.69342	7.66736	103.104	42.6288	0.966281	20.6913	79.6465	84.5966	0.770863	42.5469	78.2818	25.3139	-4.91507	5.49974	3.10537	2.39437	1.06e-23	7.93e-29	1.65e-10	3.68e-10	2e-22	1.93e-27	8.46e-10	1.72e-08
		AT2G46060.2	0.554736	12.8384	23.5976	11.6844	0.161047	13.7154	24.6764	9.91187	0.616691	32.2249	24.2131	13.0742	-3.67896	4.47916	3.71731	0.761847	6.57e-18	8.25e-29	1.19e-18	0.00174733	7.12e-17	2e-27	1.34e-17	0.0126572
		AT3G02870.1	0.554736	43.6861	61.8984	14.766	0.48314	61.3645	44.8053	14.522	2.31259	175.223	59.6399	20.8631	-2.91711	4.37152	4.58487	-0.213352	2.85e-13	9.08e-29	2.39e-31	0.45818	1.9e-12	2.19e-27	8.24e-30	0.61269
		AT3G05750.1	0	24.9635	22.8716	10.4004	0.805234	24.9478	23.4726	13.6	1.07921	63.9462	25.8559	10.5706	-3.21933	4.05577	4.23886	-0.183089	1.66e-16	9.14e-29	1.92e-31	0.400107	1.53e-15	2.2e-27	6.66e-30	0.558873
		AT1G33260.2	0.138684	17.1178	24.1422	7.19041	0.48314	21.046	21.8008	10.1424	0	41.2881	26.4987	3.47718	-4.00655	5.60692	5.32471	0.282201	1.52e-12	9.45e-29	3.02e-25	0.305781	9.4e-12	2.27e-27	5.97e-24	0.474045
		AT5G04370.2	0.138684	0.178311	52.6409	1.4124	0	2.71943	31.6312	2.99661	0	7.80446	38.8552	1.94722	-4.14812	8.21291	4.09022	4.1227	1.69e-05	9.7e-29	1.7e-05	4.31e-20	4.82e-05	2.33e-27	5.07e-05	9.1e-18
		AT1G69700.1	0.416052	23.1804	49.7366	7.96081	1.61047	26.7213	32.9018	9.68136	0.462518	62.4357	34.9268	13.6306	-2.69781	4.33897	3.81988	0.519092	6.54e-11	1.01e-28	3.61e-22	0.0550759	3.41e-10	2.42e-27	5.54e-21	0.151636
		AT3G44320.1	0.69342	261.76	62.443	7.83241	0.644187	159.382	101.046	5.76271	0.925036	284.989	104.566	2.08631	-1.77949	5.63692	6.74075	-1.10383	0.000620055	1.17e-28	2.65e-38	0.00293029	0.00145283	2.81e-27	1.59e-36	0.019026
		AT1G71400.1	0.554736	9.9854	39.2084	2.8248	0.966281	9.93183	57.2438	8.52882	1.07921	18.63	47.1405	4.58988	-1.54652	4.56629	2.26948	2.29682	0.000668582	1.2e-28	1.41e-07	3.13e-13	0.00155975	2.87e-27	5.29e-07	2.49e-11
		AT4G21326.1	0.970788	4.45777	33.0367	20.8008	1.77152	3.78355	29.4244	29.2746	0.925036	9.06325	34.1412	22.254	-3.29554	3.48237	0.572143	2.91023	6.77e-25	1.24e-28	0.129593	1.61e-30	1.44e-23	2.97e-27	0.198289	1.18e-27
		AT1G74560.3	2.77368	54.0281	75.8755	58.5505	2.89884	91.0418	70.0835	60.8543	4.00849	217.518	91.9955	47.5679	-3.10154	3.36572	3.4613	-0.0955768	1.79e-24	1.28e-28	5.09e-30	0.697541	3.65e-23	3.06e-27	1.58e-28	0.811963
		AT2G22660.1	4.71526	55.6329	115.265	86.5417	6.92501	91.0418	144.581	64.7729	4.16266	194.105	155.992	57.4431	-2.74285	3.48781	2.71499	0.772824	8.54e-19	1.33e-28	1.57e-18	0.00411844	1.01e-17	3.18e-27	1.74e-17	0.0249701
		AT1G18250.2	0.69342	2.49635	67.3441	2.0544	0.805234	11.2324	67.3417	5.53221	0	19.637	96.7095	2.92083	-1.72323	5.99452	2.72413	3.27039	0.00314246	1.46e-28	7.13e-07	4.2e-15	0.0066512	3.47e-27	2.48e-06	4.31e-13
		AT2G47160.1	0.277368	14.4432	32.4921	15.7932	0.805234	28.1402	63.0618	23.0509	0.770863	41.7916	51.8546	12.9351	-3.78847	5.10472	3.88533	1.2194	6.53e-16	1.5e-28	7.21e-17	0.000176431	5.67e-15	3.57e-27	6.8e-16	0.0019267
		AT4G04880.1	0	11.5902	15.6108	8.60281	0	15.9619	18.3234	9.91187	0.308345	38.5188	19.2133	6.67619	-5.26339	6.12058	5.93297	0.187609	3.41e-18	1.58e-28	6.75e-26	0.458548	3.81e-17	3.74e-27	1.43e-24	0.613022
		AT2G31670.1	2.77368	64.0135	88.4004	59.3209	3.38198	60.8916	93.7568	40.5695	2.92928	136.2	89.7099	26.5657	-2.80816	3.66788	3.18052	0.487363	1.28e-17	1.61e-28	4.15e-22	0.0721098	1.34e-16	3.81e-27	6.34e-21	0.180931
		AT2G47160.2	0.277368	14.0865	32.1291	15.7932	0.805234	27.4308	61.1225	22.8203	0.770863	41.2881	51.6403	12.5179	-3.76994	5.07859	3.85472	1.22387	7.22e-16	1.62e-28	9.92e-17	0.000153723	6.24e-15	3.83e-27	9.26e-16	0.00171082
		AT2G22660.2	4.99262	56.7028	116.718	88.3393	6.92501	92.8153	149.061	66.156	4.31684	199.391	158.206	58.4167	-2.73072	3.47628	2.70625	0.77003	1.03e-18	1.63e-28	1.74e-18	0.00426524	1.22e-17	3.86e-27	1.91e-17	0.0256192
		AT5G49360.1	1.38684	109.304	171.174	121.338	0.805234	233.989	132.61	51.6339	0.308345	242.442	105.495	133.107	-5.94402	6.08524	6.28897	-0.203732	2.22e-27	1.98e-28	6.47e-30	0.613921	6.05e-26	4.65e-27	1.98e-28	0.745043
		AT1G15810.1	0.970788	37.2669	38.3008	24.9096	1.44942	42.3285	35.978	24.8949	2.15842	119.836	42.355	26.7048	-3.07746	3.43063	3.68901	-0.258376	2.08e-22	1.99e-28	1.17e-32	0.243404	3.46e-21	4.68e-27	4.44e-31	0.403541
		AT1G33260.1	0.277368	17.6528	25.4128	7.44721	0.48314	21.7554	23.0045	10.3729	0	42.7987	28.57	3.47718	-3.73098	5.38441	5.063	0.321412	6.48e-12	2.02e-28	1.63e-24	0.24868	3.76e-11	4.73e-27	3.04e-23	0.409317
		AT4G23800.2	1.52552	8.73722	91.4863	7.31881	0.644187	9.69536	68.9467	11.9864	1.54173	28.952	62.854	19.3331	-2.36513	4.63987	1.87582	2.76406	2.03e-08	2.27e-28	9.22e-06	1.5e-15	8.13e-08	5.3e-27	2.83e-05	1.65e-13
		AT2G01818.1	0.138684	16.5829	29.5878	1.284	0.48314	30.1502	27.6857	1.38305	0	65.7085	23.2846	0.556349	-1.35441	5.77122	5.7491	0.0221244	0.0746035	2.27e-28	5.11e-28	0.939892	0.11574	5.3e-27	1.32e-26	0.972205
		AT4G32970.1	0.277368	12.8384	20.1488	5.13601	0.322094	13.9519	19.1927	9.22034	0.154173	41.7916	24.9273	8.06706	-3.82976	5.12452	4.69708	0.42744	1.28e-13	2.27e-28	9.4e-23	0.0919785	8.83e-13	5.3e-27	1.52e-21	0.212845
		AT5G65690.1	0	82.0229	511.161	0.513601	1.61047	42.092	445.512	4.37966	0.308345	59.6664	293.343	1.25179	-0.595198	8.17454	5.19086	2.98368	0.39323	2.69e-28	1.58e-14	6.89e-08	0.462812	6.26e-27	1.19e-13	1.99e-06
		AT5G61740.1	0.138684	10.6986	23.9607	1.7976	0.161047	9.93183	32.2999	6.91526	0.154173	31.4696	31.7841	2.50357	-3.44516	6.30082	5.01219	1.28862	5.83e-07	2.78e-28	1.31e-16	8.35e-05	1.97e-06	6.46e-27	1.21e-15	0.00102342
		AT2G38750.1	0	26.2117	127.064	130.069	0.48314	13.4789	112.013	85.0577	0.308345	41.2881	81.3531	24.2012	-7.25394	7.44905	5.04457	2.40448	5.69e-27	3.3e-28	3.35e-14	2.57e-07	1.49e-25	7.66e-27	2.45e-13	6.35e-06
		AT4G02020.1	3.05105	90.5818	64.6212	38.7768	4.18722	104.994	77.1053	38.4949	3.85432	234.889	76.1391	27.4002	-2.23936	3.06582	3.58812	-0.522301	1.45e-15	3.51e-28	2.02e-37	0.021096	1.22e-14	8.12e-27	1.13e-35	0.0803925
		AT3G28950.1	3.4671	49.392	87.1298	19.0032	3.54303	56.8715	69.3479	17.7492	1.85007	139.977	60.2113	22.5321	-1.7575	3.36912	3.07154	0.297577	1.45e-08	3.55e-28	9.77e-24	0.229067	5.89e-08	8.21e-27	1.71e-22	0.388958
		AT4G00340.1	3.4671	44.221	51.1887	19.902	3.38198	48.7133	65.4693	28.5831	3.23763	107.248	81.1388	20.5849	-1.75276	3.0475	2.62376	0.423745	6.02e-10	3.6e-28	3.58e-21	0.0586525	2.84e-09	8.34e-27	5e-20	0.158141
		AT2G01610.1	1.24816	101.459	293.337	6.42001	4.02617	125.094	205.904	6.22373	1.6959	451.148	302.271	0.973611	0.0358884	5.61444	4.78097	0.833472	0.940359	3.76e-28	4.53e-22	0.0389302	0.962568	8.69e-27	6.9e-21	0.120854
		AT3G44870.1	0.416052	0.178311	79.869	1.7976	0.644187	0.118236	71.4879	2.53559	0.154173	0.503514	34.3554	0.695437	-0.981834	6.02207	-2.2748	8.29687	0.13213	3.8e-28	0.00995611	5.03e-43	0.187596	8.77e-27	0.019803	1.4e-39
		AT5G56650.1	5.40868	38.5151	70.4299	28.6332	4.18722	42.565	68.2111	29.5051	3.85432	101.71	79.0675	23.923	-1.59825	2.76187	2.04768	0.714196	4.74e-10	4.92e-28	5.67e-16	0.00065323	2.26e-09	1.13e-26	4.9e-15	0.00570959
		AT1G09420.1	2.49631	37.6235	58.9941	5.77801	4.67036	50.1321	69.5485	8.98983	2.31259	121.599	82.7102	7.09345	-0.200757	3.25139	2.74405	0.50734	0.532112	5.18e-28	2.02e-20	0.0349716	0.596191	1.19e-26	2.64e-19	0.112461
		AT4G21680.1	1.52552	892.266	465.055	1.6692	3.54303	842.077	576.985	2.30509	1.07921	1702.38	526.331	9.73611	-0.242074	6.78364	7.51461	-0.73097	0.652693	5.25e-28	3.57e-32	0.118695	0.709054	1.2e-26	1.31e-30	0.252484
		AT5G19390.2	1.24816	28.708	37.7562	55.8541	1.12733	34.7614	54.5689	56.9356	2.77511	84.0868	59.4256	45.4816	-3.93244	3.63994	3.11088	0.52906	4.57e-32	5.49e-28	1.19e-20	0.03636	1.83e-30	1.26e-26	1.58e-19	0.115434
		AT2G42760.1	4.02184	18.5443	225.993	137.388	7.08606	22.8196	132.276	191.783	3.23763	61.6804	113.994	121.423	-3.97032	3.81356	1.10334	2.71022	7.88e-30	5.85e-28	0.000943566	1.13e-17	2.6e-28	1.34e-26	0.00221747	1.72e-15
		AT4G00990.1	2.08026	27.8165	35.578	25.2948	0.805234	32.9879	37.1817	24.2034	1.6959	87.1079	45.4263	20.724	-2.90936	3.41303	3.23491	0.178124	6.73e-20	6.41e-28	6.65e-25	0.431242	8.78e-19	1.46e-26	1.28e-23	0.588333
		AT1G01640.1	0.416052	14.0865	22.1455	4.494	0.322094	19.5089	26.0807	5.53221	0.308345	48.5891	27.9272	2.36448	-2.4907	4.90772	4.50742	0.4003	2.97e-06	6.43e-28	6.69e-23	0.134478	9.23e-06	1.46e-26	1.09e-21	0.273466
		AT3G11590.1	0.69342	41.3681	29.0433	27.606	1.93256	47.8856	28.6888	30.8881	0.770863	117.57	32.1413	26.5657	-3.66698	3.50706	4.22977	-0.722703	5.13e-30	6.48e-28	4.46e-41	0.000657246	1.72e-28	1.47e-26	3.32e-39	0.00574052
		AT1G09420.2	2.49631	37.4452	56.2713	6.03481	4.50931	48.9497	67.9436	8.98983	2.46676	119.836	80.3532	7.09345	-0.219308	3.20543	2.72177	0.483658	0.490949	7.04e-28	1.61e-20	0.0415252	0.556115	1.6e-26	2.12e-19	0.126266
		AT3G02120.1	0	2.85297	27.2281	0.898801	0	7.68534	17.989	1.61356	0	19.8888	31.1413	1.1127	-6.2389	10.4013	8.53085	1.87041	5.91e-05	7.66e-28	3.88e-14	3.5e-07	0.000158023	1.74e-26	2.82e-13	8.36e-06
		AT1G01640.2	0.416052	14.0865	21.4194	4.3656	0.322094	19.1542	25.5457	5.53221	0.308345	46.3233	27.2844	2.36448	-2.47298	4.87195	4.47163	0.400315	3.34e-06	7.95e-28	9.35e-23	0.130492	1.03e-05	1.8e-26	1.51e-21	0.267973
		AT1G25320.1	0.554736	6.7758	26.3205	7.57561	0.161047	9.81359	25.4788	12.9085	0.462518	18.8818	28.57	5.28532	-3.33771	4.78923	3.18216	1.60707	2.93e-12	8.5e-28	2.48e-11	1.33e-08	1.76e-11	1.92e-26	1.38e-10	4.58e-07
		AT3G29180.2	6.24078	102.707	94.7536	37.236	6.11978	120.719	98.5717	34.8068	6.47525	292.541	109.852	29.2083	-1.42705	2.7633	3.0519	-0.2886	1.98e-08	9.88e-28	4.69e-33	0.181218	7.95e-08	2.22e-26	1.84e-31	0.332114
		AT4G38890.1	0.416052	30.6694	23.0531	18.7464	1.28837	39.3726	32.4337	20.2848	0.770863	81.821	33.5698	15.995	-3.49166	3.96166	4.27402	-0.312356	8.83e-21	9.89e-28	3.04e-32	0.189815	1.27e-19	2.22e-26	1.12e-30	0.342865
		AT5G13980.2	3.88315	28.3514	81.3211	97.4557	3.70408	47.5309	91.2156	96.8136	4.47101	122.857	111.137	106.263	-3.6418	3.30622	2.25493	1.05129	1.06e-32	9.97e-28	5.44e-14	4.17e-05	4.55e-31	2.24e-26	3.89e-13	0.0005693
		AT1G78830.1	17.7515	1270.46	1038.3	158.317	16.9099	962.205	1287.92	104.651	8.78784	1682.49	917.598	174.555	-2.36325	5.00348	4.94054	0.0629381	8.81e-09	1e-27	3.22e-27	0.869652	3.67e-08	2.25e-26	7.71e-26	0.928203
		AT2G41530.1	6.1021	120.538	130.332	65.6125	4.34826	129.468	120.506	43.7966	6.62943	303.367	120.137	55.6349	-2.28386	3.18909	3.30861	-0.119516	2.56e-15	1.04e-27	1.75e-29	0.632615	2.08e-14	2.33e-26	5.11e-28	0.759934
		AT1G79230.3	7.62762	119.646	106.552	49.9477	8.21339	133.134	126.257	50.9424	6.16691	297.325	122.208	49.376	-1.77675	2.7779	2.95606	-0.178165	2.41e-12	1.12e-27	8.01e-31	0.418903	1.46e-11	2.51e-26	2.66e-29	0.576667
		AT5G64900.1	0	4.27946	90.2156	2.1828	2.25466	4.37473	98.2373	3.68814	1.07921	7.04919	54.9259	2.64266	-0.375759	5.02111	0.699488	4.32162	0.453355	1.12e-27	0.146593	6.67e-26	0.519583	2.51e-26	0.215808	3.7e-23
		AT3G57470.1	2.77368	41.1898	76.057	105.93	3.22094	72.5969	71.421	117.559	3.23763	141.236	64.2825	98.6129	-4.12087	3.28232	3.08286	0.199459	1.87e-41	1.14e-27	1.33e-24	0.41276	1.73e-39	2.55e-26	2.51e-23	0.570993
		AT5G19390.1	1.38684	28.708	37.3932	55.3405	0.966281	34.4067	53.967	56.4746	2.77511	84.0868	58.7828	45.2034	-3.922	3.62557	3.10673	0.518839	9.17e-32	1.17e-27	1.63e-20	0.0407667	3.57e-30	2.61e-26	2.14e-19	0.124748
		AT5G55250.2	0	27.1032	43.5649	1.0272	0.161047	81.3464	55.8395	4.84068	0	210.469	42.0693	2.2254	-4.43938	8.43988	8.99315	-0.553271	3.69e-06	1.21e-27	1.5e-31	0.173955	1.14e-05	2.7e-26	5.22e-30	0.323255
		AT5G40000.1	0	70.4327	42.6573	0.2568	0	128.996	107.065	3.22712	0.154173	156.593	66.5681	2.92083	-4.13881	9.06704	9.41689	-0.349847	4.86e-05	1.24e-27	1.1e-29	0.439284	0.000131188	2.76e-26	3.3e-28	0.595499
		AT4G27720.1	0.554736	51.7101	83.6809	43.656	1.12733	76.7352	84.7957	120.556	2.77511	148.788	78.139	76.2199	-4.7196	4.55673	4.27644	0.280285	3.3e-29	1.34e-27	1.05e-24	0.385832	1.03e-27	2.98e-26	1.99e-23	0.545352
		AT5G15790.2	0	4.81439	16.6999	6.16321	0	8.04005	18.1227	7.37627	0.308345	19.8888	21.1418	7.37163	-5.00973	6.1876	4.90202	1.28558	3.29e-15	1.44e-27	1.15e-14	5.63e-06	2.64e-14	3.21e-26	8.75e-14	0.000100964
		AT1G68060.1	5.13131	105.203	113.45	47.1228	9.34072	112.679	114.421	57.3966	6.16691	267.869	115.137	39.9181	-1.80869	2.82937	2.86899	-0.0396181	2.87e-12	1.53e-27	3.75e-28	0.859715	1.73e-11	3.41e-26	9.79e-27	0.921691
		AT1G14600.1	0.277368	52.78	50.8257	4.7508	0.966281	30.6231	51.4258	3.45763	0.616691	49.0926	44.2835	3.05992	-1.64531	5.08265	4.67307	0.409578	0.00154245	1.58e-27	1.99e-23	0.209101	0.00342419	3.5e-26	3.41e-22	0.365072
		AT1G09380.1	0	371.243	40.8421	0.1284	0	145.43	35.7105	2.07458	0	354.474	28.9271	0.417262	-5.55838	10.8968	13.6486	-2.75181	0.00145662	1.9e-27	9.51e-49	4.83e-11	0.00324602	4.2e-26	1.29e-46	2.62e-09
		AT5G07580.1	0.277368	24.7852	60.8093	56.1109	0.48314	26.8396	51.2252	19.3627	0.308345	62.1839	44.1407	20.5849	-5.51241	5.93923	5.02513	0.914104	9.19e-24	2.04e-27	5.97e-20	0.0125492	1.75e-22	4.5e-26	7.49e-19	0.0560889
		AT3G25240.1	0.138684	14.9781	151.388	0.2568	1.12733	40.082	59.6513	1.15254	1.07921	82.3245	90.4241	0.278175	1.6152	5.76669	4.13428	1.63241	0.0206059	2.04e-27	1.39e-15	4.3e-05	0.0372804	4.52e-26	1.15e-14	0.000582517
		AT5G15790.1	0	4.81439	16.1553	6.03481	0	7.56711	17.7215	7.37627	0.308345	19.1335	20.0704	6.95437	-4.9681	6.13632	4.8472	1.28912	5.06e-15	2.2e-27	2.2e-14	4.12e-06	3.99e-14	4.85e-26	1.63e-13	7.6e-05
		AT2G35020.1	1.66421	49.5704	40.116	32.6136	1.44942	61.0098	40.726	45.8712	1.85007	173.209	43.855	28.5129	-3.39762	3.39978	4.05291	-0.653128	6.62e-27	2.28e-27	2.45e-38	0.0045194	1.71e-25	5.03e-26	1.48e-36	0.0267714
		AT1G64390.1	1.10947	136.586	561.987	58.8073	2.25466	256.099	428.192	231.431	3.54597	1105.72	622.898	67.8746	-4.62439	6.61054	5.8089	0.801638	2.54e-16	2.53e-27	8.53e-23	0.0866272	2.3e-15	5.57e-26	1.38e-21	0.204544
		AT5G13980.1	3.88315	28.3514	81.8657	97.7125	3.70408	47.8856	91.2825	97.0441	4.62518	123.864	111.28	106.819	-3.62846	3.2915	2.24522	1.04628	2.98e-32	2.58e-27	8.31e-14	5.01e-05	1.22e-30	5.67e-26	5.86e-13	0.000659488
		AT3G51430.1	4.57657	125.174	114.902	33.6408	7.08606	98.2542	118.834	25.5864	4.31684	236.651	102.424	22.9494	-1.38615	3.17198	3.20183	-0.0298521	1.83e-06	2.79e-27	1.15e-27	0.904789	5.85e-06	6.13e-26	2.87e-26	0.950384
		AT2G43780.1	0.832104	27.8165	34.8519	5.52121	0.644187	35.8255	30.16	12.678	0.925036	86.3526	29.3557	7.78889	-2.36375	4.03285	4.21487	-0.18202	6.14e-09	3.05e-27	1.14e-29	0.465656	2.6e-08	6.7e-26	3.41e-28	0.619638
		AT2G34680.1	1.52552	22.8238	71.156	99.2533	1.61047	63.611	83.5251	126.319	2.77511	125.878	106.995	98.4738	-4.7612	4.2154	3.40664	0.808765	2.32e-33	3.14e-27	8.9e-19	0.00947871	1.07e-31	6.89e-26	1.01e-17	0.0458631
		AT2G33990.1	0.138684	19.0792	23.9607	12.3264	0.161047	14.543	17.9221	11.7559	0.770863	43.3022	20.8561	11.6833	-4.06011	4.60358	4.43553	0.16805	1.09e-19	3.29e-27	1.16e-24	0.485149	1.39e-18	7.21e-26	2.2e-23	0.63651
		AT3G06020.1	0	1.6048	89.6711	17.8476	0.161047	8.15829	35.3761	20.5153	0	19.1335	40.9265	11.9615	-7.15871	8.63722	5.55079	3.08644	4.37e-18	3.34e-27	3.72e-10	5.16e-11	4.83e-17	7.3e-26	1.83e-09	2.78e-09
		AT5G19390.3	1.38684	27.1032	36.4856	51.8737	1.12733	33.1061	52.0277	53.939	2.77511	80.5622	55.9258	43.1171	-3.80354	3.52884	2.99974	0.529107	5.06e-31	3.35e-27	7.74e-20	0.0337876	1.84e-29	7.33e-26	9.64e-19	0.110016
		AT5G59870.1	2.91236	15.3347	85.6776	9.11641	0.644187	26.0119	59.5175	12.217	2.46676	76.2823	81.496	9.31885	-1.29724	3.94084	2.43066	1.51018	0.000501728	3.6e-27	1.84e-11	4.11e-07	0.00118933	7.85e-26	1.03e-10	9.65e-06
		AT3G54000.2	0.416052	65.0834	119.622	5.26441	0.966281	95.5347	93.623	19.5932	0.616691	257.547	90.4955	28.652	-3.74826	6.01294	5.93176	0.0811767	4.74e-12	3.73e-27	1.5e-26	0.839568	2.79e-11	8.12e-26	3.35e-25	0.908401
		AT1G69370.1	0.970788	20.1491	49.0105	63.0445	0.805234	19.036	38.0511	70.5356	0.770863	46.575	33.3555	31.4337	-4.97666	4.30077	3.36197	0.938806	1.03e-35	3.75e-27	1.08e-16	0.0010321	5.73e-34	8.15e-26	1.01e-15	0.00827718
		AT2G30150.1	0.138684	12.1251	18.8781	7.19041	0.161047	24.2384	23.4726	7.60678	0	70.9954	32.0698	6.5371	-5.04128	6.59709	6.53314	0.0639524	9.67e-14	3.83e-27	2.11e-26	0.839491	6.72e-13	8.31e-26	4.66e-25	0.908345
		AT5G24380.1	2.35763	21.0407	69.1593	114.533	1.93256	39.0179	68.4786	97.0441	1.85007	103.976	94.2096	60.2248	-4.45376	3.9757	2.92475	1.05095	6.57e-33	3.95e-27	1.07e-15	0.000401232	2.89e-31	8.56e-26	8.98e-15	0.00383798
		AT3G29180.1	6.65683	106.451	97.8395	39.5472	6.28083	126.276	102.517	36.6509	6.93777	299.339	114.923	30.0429	-1.41743	2.74112	3.023	-0.28188	2.57e-08	4e-27	3.17e-32	0.196128	1.01e-07	8.65e-26	1.16e-30	0.349341
		AT3G54000.1	0.416052	67.4014	120.893	5.26441	0.966281	97.4265	95.8299	19.5932	0.616691	262.331	91.924	29.2083	-3.76422	6.03648	5.96474	0.0717393	4.53e-12	4.01e-27	1.36e-26	0.858662	2.68e-11	8.67e-26	3.06e-25	0.921242
		AT5G60450.1	0.277368	28.8863	19.0596	26.322	0.48314	50.605	25.6795	37.1119	0.308345	102.717	25.713	27.9566	-5.3892	4.80126	5.68387	-0.882615	1.25e-34	4.12e-27	2.88e-39	0.000659749	6.47e-33	8.91e-26	1.86e-37	0.00575263
		AT5G37020.1	0.416052	11.7685	31.5845	19.7736	0.966281	20.5731	37.1817	25.3559	1.23338	58.4076	49.7833	16.6905	-3.55645	4.26658	3.31655	0.950032	1.13e-18	4.13e-27	1.86e-16	0.000782684	1.32e-17	8.92e-26	1.69e-15	0.00660586
		AT1G79230.2	7.90499	118.577	108.368	49.9477	8.69653	133.489	124.786	51.1729	5.70439	295.563	122.351	48.5415	-1.75201	2.76078	2.93234	-0.171557	5.98e-12	4.15e-27	4.37e-30	0.439699	3.48e-11	8.96e-26	1.36e-28	0.595936
		AT1G72480.1	0.138684	13.9082	23.2346	19.26	0.805234	19.2725	23.4726	25.817	0.462518	49.5961	27.3558	13.4915	-4.37739	4.50101	4.14933	0.351679	6.29e-25	4.67e-27	2.04e-22	0.168916	1.34e-23	1e-25	3.21e-21	0.31705
		AT3G57470.3	2.91236	41.1898	76.057	109.397	3.22094	73.3064	72.0229	119.403	3.3918	142.243	64.7111	98.6129	-4.09813	3.24324	3.04586	0.197383	5.98e-41	4.74e-27	4.68e-24	0.420027	5.24e-39	1.02e-25	8.4e-23	0.577707
		AT3G54000.3	0.416052	59.7341	115.992	5.13601	0.966281	91.6329	87.5375	20.2848	0.462518	243.449	85.4958	27.4002	-3.84066	6.05639	5.96378	0.0926091	2.88e-12	5.85e-27	2.8e-26	0.81804	1.73e-11	1.25e-25	6.12e-25	0.89421
		AT2G16440.1	0	28.1731	30.3139	5.39281	0	36.4167	20.0621	5.3017	1.07921	105.738	29.7842	3.19901	-2.67627	4.94577	5.50822	-0.562448	4.86e-07	6.4e-27	7.24e-34	0.0417921	1.66e-06	1.37e-25	3.03e-32	0.126767
		AT5G39130.1	0	0	20.5118	9.63001	0.161047	0.236472	32.2331	20.2848	0.154173	0.75527	32.7841	7.92798	-5.80533	6.80794	-0.0837127	6.89166	2.88e-18	6.44e-27	0.943649	4.08e-37	3.23e-17	1.37e-25	1	7e-34
		AT1G11580.1	0.138684	250.705	1102.92	138.929	5.31455	347.259	1207.54	94.278	1.07921	661.869	924.597	45.7597	-4.47229	7.7791	5.97439	1.80471	1.67e-12	6.71e-27	6.86e-19	0.000916137	1.03e-11	1.43e-25	7.85e-18	0.00750866
		AT1G80580.1	0	6.24087	23.7792	0	0	9.45888	19.9283	0.230509	0.308345	29.4555	24.4988	0.556349	-0.361092	6.46078	5.30046	1.16032	0.752356	6.89e-27	2.67e-16	0.000234299	0.798053	1.46e-25	2.38e-15	0.00244752
		AT4G30090.1	0.832104	7.31074	27.4096	1.6692	0	12.2965	30.0931	4.61017	0.462518	27.6933	31.927	2.50357	-1.59514	4.78448	3.37125	1.41323	0.00339207	8.06e-27	8.27e-13	1.87e-06	0.00713688	1.7e-25	5.28e-12	3.76e-05
		AT5G50150.1	0	0.713243	18.5151	23.8824	0	1.89178	18.9921	24.6644	0.154173	2.76933	13.9993	21.4194	-7.64908	6.976	3.35354	3.62245	1.92e-34	8.29e-27	0.000585991	4.32e-24	9.8e-33	1.75e-25	0.00141855	1.67e-21
		AT1G34130.1	0.554736	29.9562	32.1291	30.4308	1.12733	28.0219	35.5099	24.6644	1.54173	67.7226	42.7122	16.2732	-3.48101	3.86455	3.60794	0.256618	1.98e-21	8.53e-27	3.23e-23	0.316035	3.02e-20	1.8e-25	5.42e-22	0.483233
		AT2G28070.1	0.138684	15.3347	23.5976	15.408	0.48314	25.3025	26.2813	18.6712	0.925036	44.561	27.9986	21.4194	-4.18094	4.42687	4.12886	0.298007	3.24e-23	8.71e-27	7.46e-23	0.249804	5.85e-22	1.84e-25	1.21e-21	0.410511
		AT1G79230.1	8.18236	123.034	109.275	51.4885	8.85758	138.809	129.935	52.5559	6.16691	305.885	127.565	50.6278	-1.74234	2.74854	2.92772	-0.179176	8.14e-12	8.78e-27	7.2e-30	0.422304	4.68e-11	1.85e-25	2.2e-28	0.579668
		AT5G63700.1	0.416052	40.6548	22.1455	15.7932	0.322094	38.8997	28.8225	17.0576	1.54173	103.976	35.8554	18.0814	-3.48002	4.00537	4.60226	-0.596892	1.7e-19	8.97e-27	1.78e-35	0.0147634	2.13e-18	1.89e-25	8.54e-34	0.0629868
		AT3G19380.1	0.832104	22.8238	35.7595	15.0228	1.12733	31.2143	40.7929	22.5898	0.770863	75.7788	34.6411	28.0956	-3.58916	4.11425	3.82875	0.285495	3.86e-20	9.05e-27	4.06e-23	0.291145	5.17e-19	1.9e-25	6.74e-22	0.457715
		AT5G58970.1	0	13.7299	14.1586	8.47441	0	17.7354	15.1134	7.37627	0.154173	34.2389	14.7136	6.11984	-5.99133	6.74569	6.89529	-0.149602	5.29e-18	9.27e-27	2.61e-28	0.55335	5.79e-17	1.95e-25	6.92e-27	0.696009
		AT1G10180.1	1.24816	18.5443	29.2248	16.3068	1.44942	26.7213	35.5768	23.7424	1.23338	63.4427	40.3551	17.8032	-2.85725	3.50093	3.04893	0.451998	2.27e-17	9.27e-27	4.17e-20	0.0538126	2.31e-16	1.95e-25	5.31e-19	0.149597
		AT5G12330.3	0	47.7873	39.753	0.1284	1.12733	76.144	57.3775	2.53559	0.616691	162.131	78.2818	0.278175	0.501743	5.44719	5.67794	-0.230751	0.454615	9.38e-27	9.47e-29	0.515986	0.520814	1.97e-25	2.59e-27	0.663576
		AT1G31850.2	1.24816	54.3847	42.1127	41.73	1.93256	78.3905	50.4227	55.7831	2.31259	209.713	57.2115	34.4937	-3.57291	3.53481	4.19005	-0.655246	5.38e-27	9.39e-27	1.35e-36	0.00911516	1.42e-25	1.97e-25	7.03e-35	0.0444979
		AT3G06450.2	1.52552	34.0573	49.5551	19.902	3.38198	53.7974	49.0183	25.3559	0.925036	129.151	58.9257	24.7575	-2.60465	3.53055	3.48371	0.0468411	7.13e-15	1e-26	5.76e-26	0.85367	5.54e-14	2.1e-25	1.23e-24	0.917852
		AT3G11700.1	6.37946	170.643	167.906	141.882	5.63664	135.617	143.778	149.831	8.78784	287.255	128.065	145.764	-3.38889	3.15652	3.20618	-0.0496534	4.48e-30	1.03e-26	2.14e-27	0.846328	1.52e-28	2.15e-25	5.24e-26	0.913146
		AT3G66658.2	0.832104	18.366	25.0498	13.7388	0.48314	22.9378	23.8739	18.2102	1.38755	52.6172	28.3557	13.3524	-3.03133	3.57372	3.39086	0.182861	4.11e-18	1.15e-26	1.57e-23	0.398987	4.55e-17	2.4e-25	2.7e-22	0.557892
		AT2G45810.1	2.08026	42.4379	46.8323	54.6985	3.22094	45.8756	53.0308	45.8712	2.31259	108.507	59.8542	59.6685	-3.42173	3.15897	2.99929	0.159681	1.22e-30	1.21e-26	5.17e-24	0.491013	4.29e-29	2.52e-25	9.27e-23	0.642009
		AT2G19970.1	0	437.218	385.186	0.1284	0.805234	253.616	247.299	5.3017	0.308345	954.41	337.055	0.417262	-1.20113	8.54494	8.82945	-0.284513	0.125469	1.23e-26	7.04e-28	0.594661	0.179652	2.56e-25	1.8e-26	0.729693
		AT3G16290.1	0.970788	38.3368	56.6344	43.2708	1.12733	43.1562	40.5254	61.0848	3.23763	103.22	43.4978	44.2298	-3.78254	3.46918	3.40248	0.0666999	4.25e-31	1.24e-26	1.48e-25	0.785929	1.56e-29	2.58e-25	3.02e-24	0.873145
		AT5G19110.1	5.82473	97.5359	1050.64	21.9564	7.89129	83.4747	953.952	30.6576	3.23763	168.677	767.391	3.75536	-0.694064	6.13268	2.75986	3.37282	0.149075	1.28e-26	3.23e-08	1.25e-11	0.207875	2.66e-25	1.29e-07	7.52e-10
		AT3G06450.1	1.66421	34.0573	49.5551	20.0304	3.38198	54.5068	49.6202	25.5864	0.925036	130.158	59.7113	24.6185	-2.572	3.50689	3.45862	0.0482764	1.15e-14	1.29e-26	7.77e-26	0.849044	8.79e-14	2.67e-25	1.64e-24	0.91489
		AT1G77110.1	0	0.178311	25.2313	2.3112	0.161047	0.709416	23.1383	3.68814	0.616691	1.51054	24.2131	1.80814	-2.27538	5.29716	-0.0350245	5.33219	0.000275694	1.35e-26	0.965023	1.28e-37	0.000675265	2.81e-25	1	2.3e-34
		AT2G02130.1	0.416052	14.4432	108.549	73.1881	0.161047	77.7993	80.5827	89.8983	0.462518	233.882	112.28	99.1693	-6.92803	6.87132	6.31662	0.554697	6.68e-27	1.43e-26	3.98e-23	0.205905	1.72e-25	2.96e-25	6.62e-22	0.361003
		AT5G53370.1	1.94158	122.321	90.9417	77.2969	4.18722	140.937	111.746	42.8746	3.08345	273.66	91.3526	71.9081	-3.42891	3.78284	4.22742	-0.44458	2.46e-22	1.45e-26	5.09e-32	0.127085	4.06e-21	3.01e-25	1.84e-30	0.263329
		AT5G37020.2	0.277368	11.5902	30.3139	19.3884	0.966281	20.1001	34.908	25.1254	1.23338	56.1418	47.2834	15.7169	-3.60202	4.27577	3.36049	0.915279	1.25e-18	1.53e-26	2.01e-16	0.00128793	1.46e-17	3.16e-25	1.82e-15	0.00987459
		AT1G06760.1	28.0142	115.902	524.957	66.7681	23.8349	150.633	387.466	71.4576	19.2716	357.495	388.909	68.431	-0.539416	2.94902	1.40316	1.54585	0.0405992	1.65e-26	1.18e-07	2.24e-09	0.068152	3.4e-25	4.46e-07	9e-08
		AT1G54660.1	0	12.3034	65.8919	0.513601	0.322094	26.8396	63.3962	3.91865	0.462518	105.234	72.0679	1.39087	-1.75473	6.76319	5.59439	1.1688	0.0176586	1.69e-26	9.13e-19	0.00525378	0.0324327	3.48e-25	1.03e-17	0.0298147
		AT1G44780.1	0.277368	9.9854	21.0564	5.52121	0	12.0601	16.7184	8.29831	0.308345	39.0223	19.5705	5.84167	-3.94781	5.26501	4.8064	0.458607	1.17e-12	1.77e-26	5.81e-21	0.0809195	7.33e-12	3.65e-25	7.93e-20	0.195256
		AT5G13980.3	3.88315	27.4598	79.1429	95.7865	3.70408	45.9938	87.6044	91.7424	4.62518	119.333	106.709	103.203	-3.57719	3.23475	2.19172	1.04304	1.99e-31	1.82e-26	3.21e-13	5.4e-05	7.52e-30	3.74e-25	2.13e-12	0.000705069
		AT2G41780.1	0.970788	24.9635	33.2182	1.926	0.161047	29.3225	21.9345	0.691526	0	81.3175	24.9273	1.52996	-0.889067	4.77857	5.03495	-0.256383	0.14046	1.83e-26	1.74e-29	0.353044	0.197619	3.75e-25	5.09e-28	0.522057
		AT1G31850.1	1.24816	54.9197	42.2942	43.656	1.93256	78.8634	51.6264	56.4746	2.46676	210.469	58.4257	34.9109	-3.56682	3.51988	4.15849	-0.63861	7.78e-27	1.84e-26	6.36e-36	0.0116292	2e-25	3.77e-25	3.16e-34	0.0530326
		AT5G17800.1	0.138684	18.0094	26.1389	0.1284	0	28.3767	24.5426	2.99661	0.154173	77.0376	32.1413	0.556349	-2.23448	6.74478	6.77855	-0.0337701	0.015314	1.87e-26	1.11e-26	0.920262	0.0285111	3.83e-25	2.52e-25	0.960222
		AT3G02870.2	0.554736	36.9103	56.6344	12.4548	0.48314	55.5709	39.7229	11.9864	2.00424	158.607	52.6403	19.055	-2.85424	4.35002	4.55567	-0.205652	7.54e-12	1.91e-26	9.72e-29	0.491094	4.35e-11	3.91e-25	2.66e-27	0.642081
		AT1G55020.1	0.138684	592.348	259.03	16.3068	0.48314	80.637	209.782	13.3695	0.616691	289.52	340.412	14.0478	-4.15317	8.08947	8.18929	-0.0998199	2.59e-09	1.95e-26	6.77e-27	0.84685	1.14e-08	3.99e-25	1.57e-25	0.913404
		AT1G28680.1	14.7005	90.4035	215.646	17.2056	12.8837	52.2603	265.421	20.9763	10.4837	138.466	330.555	14.4651	0.546536	3.16586	1.25235	1.9135	0.0604837	1.95e-26	1.07e-05	4.2e-12	0.0965113	3.99e-25	3.26e-05	2.71e-10
		AT4G10280.1	0.416052	12.3034	24.5052	5.77801	0.48314	14.1883	19.2596	6.22373	0	35.7495	17.2134	5.56349	-3.25095	4.79283	4.34572	0.447113	2.21e-10	2.29e-26	9.48e-21	0.0802382	1.1e-09	4.67e-25	1.27e-19	0.194115
		AT1G79360.1	0.138684	30.3128	72.9712	0.513601	0.805234	41.3826	49.754	3.91865	1.38755	100.703	44.5692	1.39087	-0.175574	4.93755	4.48236	0.455192	0.752199	2.33e-26	4.31e-22	0.175821	0.797937	4.74e-25	6.57e-21	0.325574
		AT5G44560.2	0.416052	6.95412	40.8421	1.7976	0	21.1643	30.4944	2.99661	0.308345	52.3654	40.7123	2.36448	-2.18571	5.92006	4.8762	1.04386	0.00109815	2.35e-26	1.05e-17	0.00308214	0.00249063	4.77e-25	1.07e-16	0.0197525
		AT4G33060.1	2.635	54.7414	61.7169	24.1392	3.70408	55.5709	60.3869	26.739	4.62518	131.669	58.9257	25.5921	-1.80917	2.81117	2.77606	0.0351037	2.25e-11	2.44e-26	1.42e-25	0.86945	1.23e-10	4.95e-25	2.91e-24	0.928106
		AT4G38660.1	0.416052	9.45046	34.3073	7.19041	0.48314	21.1643	29.09	8.0678	0.308345	62.1839	32.7841	7.6498	-3.22477	5.0439	4.39379	0.650105	2.91e-10	2.48e-26	9.35e-20	0.0343969	1.43e-09	5.02e-25	1.16e-18	0.111267
		AT3G14120.2	0.416052	23.7153	24.1422	18.3612	1.44942	29.559	26.8163	20.7458	1.23338	66.7156	32.5698	15.1605	-3.14619	3.53747	3.59423	-0.0567625	5.56e-20	2.71e-26	6.62e-27	0.798151	7.32e-19	5.49e-25	1.54e-25	0.880675
		AT1G74090.1	0.138684	13.195	25.7759	103.362	0.805234	21.1643	45.6078	83.9051	0.616691	40.2811	35.7839	56.6085	-6.31017	4.90642	3.91728	0.989146	2.47e-42	2.73e-26	1.06e-16	0.00165902	2.42e-40	5.52e-25	9.88e-16	0.012164
		AT1G14480.1	0.277368	3.20959	33.5813	7.31881	0.322094	5.20239	30.2937	11.2949	0.925036	8.05622	37.3553	16.1341	-3.50949	4.79352	1.80746	2.98606	1.02e-13	2.73e-26	0.000432329	1.4e-18	7.07e-13	5.52e-25	0.00106688	2.37e-16
		AT3G19540.1	4.99262	39.05	71.519	35.6952	5.1535	55.2162	80.6496	39.6475	4.47101	115.556	87.5671	28.0956	-1.81316	2.79458	2.14202	0.652558	8.47e-12	2.78e-26	4.18e-16	0.00342816	4.86e-11	5.61e-25	3.66e-15	0.0216055
		AT5G09770.1	1.94158	49.927	65.7104	12.5832	2.89884	76.8534	48.6171	20.0542	1.38755	188.314	56.1401	20.8631	-2.10417	3.5315	3.90883	-0.377328	5.61e-10	2.8e-26	1.45e-31	0.146171	2.66e-09	5.66e-25	5.07e-30	0.288358
		AT4G21903.2	0	11.2336	22.8716	1.4124	0.161047	28.6131	37.2486	1.38305	0	51.3584	25.4273	2.50357	-3.98028	7.72483	7.31689	0.40794	4.02e-05	2.93e-26	5.68e-23	0.262825	0.000109565	5.91e-25	9.34e-22	0.425629
		AT1G29530.1	0.138684	10.8769	24.8683	9.11641	0.161047	12.7695	21.5333	9.45085	0.462518	28.1968	17.0706	12.3788	-4.33249	5.10982	4.36847	0.741351	2e-17	2.94e-26	4.89e-18	0.00702597	2.04e-16	5.91e-25	5.16e-17	0.0368198
		AT2G01630.2	0.138684	20.8623	12.7064	12.9684	0.161047	19.1542	17.1865	18.9017	0.154173	38.0153	22.1418	13.7696	-5.56494	5.54249	5.72888	-0.186386	7.45e-26	3.23e-26	3.29e-28	0.470921	1.73e-24	6.48e-25	8.62e-27	0.624516
		AT4G38660.2	0.277368	9.27215	32.3106	5.90641	0.48314	19.2725	26.8163	8.0678	0.308345	57.4006	29.2843	7.09345	-3.27957	5.10974	4.47417	0.63557	4.51e-10	3.26e-26	9.73e-20	0.0365779	2.16e-09	6.54e-25	1.2e-18	0.115905
		AT4G05400.1	0.416052	16.5829	21.964	8.08921	0.644187	23.8837	24.0076	10.8339	0.770863	56.897	26.0701	7.09345	-2.80419	4.05842	3.99305	0.0653671	2.09e-11	3.5e-26	4.92e-25	0.78476	1.15e-10	7.01e-25	9.62e-24	0.872237
		AT4G22120.2	0.277368	24.9635	24.3237	10.1436	0	35.9438	25.8132	9.68136	1.54173	78.0446	34.5697	7.23254	-2.87949	4.27765	4.52448	-0.24683	3.59e-11	3.74e-26	3.22e-29	0.344788	1.93e-10	7.46e-25	9.18e-28	0.513425
		AT4G05400.2	0.138684	16.048	19.6042	7.96081	0.48314	23.529	22.6033	10.1424	0.770863	54.883	25.213	6.81528	-3.15307	4.37106	4.3601	0.0109604	2.96e-12	4.05e-26	9.78e-26	0.964722	1.78e-11	8.06e-25	2.04e-24	0.987661
		AT1G31850.3	1.24816	53.8498	42.1127	42.8856	1.93256	78.627	50.8908	56.0136	2.46676	209.965	58.2828	34.4937	-3.54859	3.50911	4.14856	-0.639454	2.2e-26	4.05e-26	1.73e-35	0.0119776	5.44e-25	8.06e-25	8.32e-34	0.0541694
		AT3G10870.1	0	25.1418	17.6075	6.93361	0	29.9137	10.8335	10.1424	0.154173	86.6043	17.7134	6.39802	-6.04532	6.77928	7.89282	-1.11354	5.77e-18	4.09e-26	1.04e-40	1.93e-05	6.29e-17	8.12e-25	7.49e-39	0.0002947
		AT5G45470.1	5.54736	86.8373	113.087	39.162	5.31455	69.5228	85.6651	42.8746	5.0877	188.566	78.2818	42.0044	-1.95827	2.87274	2.73601	0.136739	5.69e-13	4.48e-26	8.13e-24	0.554402	3.68e-12	8.89e-25	1.43e-22	0.696763
		AT1G34180.1	0.554736	24.0719	39.753	0.898801	0.644187	29.4408	47.1459	1.84407	1.07921	57.6523	44.2835	4.45079	-0.696515	4.60552	3.93778	0.667747	0.173623	4.73e-26	2.77e-19	0.0325699	0.235206	9.36e-25	3.3e-18	0.107291
		AT2G47860.1	2.635	53.6715	137.229	4.6224	3.70408	125.921	149.797	10.3729	4.00849	393.999	208.133	6.95437	-0.0486869	4.33064	3.91527	0.415371	0.903273	4.78e-26	3.97e-22	0.222006	0.932014	9.46e-25	6.08e-21	0.380658
		AT1G38065.1	0	6.95412	15.2477	8.98801	0	7.09416	11.9704	8.98983	0	21.1476	13.7136	11.9615	-9.33687	9.51343	8.79451	0.718921	1.35e-23	4.96e-26	8.83e-19	0.0102911	2.53e-22	9.8e-25	1e-17	0.0485882
		AT1G14620.1	0.832104	39.585	46.6507	9.50161	1.28837	61.128	35.8442	11.7559	1.85007	160.621	37.641	12.1006	-2.07737	3.67539	4.26472	-0.58933	1.54e-08	5.14e-26	1.58e-34	0.0201154	6.23e-08	1.02e-24	6.99e-33	0.0779156
		AT3G17850.1	7.48894	124.639	95.4797	85.1293	6.92501	137.981	130.069	85.7492	7.24612	269.128	137.136	77.7498	-2.51856	2.82507	2.96546	-0.140396	4.44e-21	5.22e-26	3.04e-28	0.546608	6.54e-20	1.03e-24	8.01e-27	0.690604
		AT4G39720.1	0	10.1637	24.6868	2.568	0.161047	14.1883	19.2596	2.99661	0	46.3233	21.0704	0.695437	-4.12525	7.29465	6.83747	0.457175	8.97e-06	5.22e-26	7.79e-22	0.161473	2.64e-05	1.03e-24	1.16e-20	0.307869
		AT2G45400.1	0.416052	124.817	43.7464	3.9804	1.44942	94.4706	31.2968	10.3729	1.23338	281.464	41.2122	4.58988	-1.55556	3.99567	5.64452	-1.64885	0.0001996	5.38e-26	9.24e-50	1.69e-09	0.000497531	1.06e-24	1.37e-47	6.95e-08
		AT1G54200.1	0.416052	66.6882	36.8486	5.26441	0.322094	66.4487	37.5161	20.5153	0.462518	158.355	43.4978	5.70258	-3.58032	5.33881	6.19735	-0.858542	1.43e-11	5.4e-26	2.08e-34	0.0103062	7.99e-11	1.06e-24	9.09e-33	0.0486215
		AT4G38370.1	0.554736	29.4213	44.8355	3.7236	0.805234	37.0079	40.3917	9.91187	0.925036	79.0516	27.8558	7.23254	-2.14301	4.39482	4.29791	0.0969073	2.03e-06	5.47e-26	8.34e-25	0.739173	6.46e-06	1.08e-24	1.59e-23	0.840947
		AT5G01890.1	0	11.0553	19.2412	25.038	0	21.1643	22.6702	28.8136	0.154173	62.1839	41.4979	12.796	-7.55514	7.64249	7.2455	0.396992	4.56e-25	5.6e-26	9.87e-23	0.270079	9.85e-24	1.1e-24	1.59e-21	0.433886
		AT2G01080.1	0.416052	21.9322	27.0465	10.0152	0.966281	29.2043	20.5971	14.522	0.616691	64.7015	23.4274	13.3524	-3.24501	3.90838	4.15942	-0.251041	8.86e-17	5.81e-26	1.6e-29	0.275247	8.42e-16	1.14e-24	4.7e-28	0.43961
		AT2G46140.1	11.7881	116.437	463.058	3.9804	17.5541	189.887	301.266	5.99322	11.563	572.999	322.555	4.58988	2.49814	3.49482	2.60493	0.889891	7.11e-13	5.85e-26	5.16e-16	0.00269516	4.55e-12	1.15e-24	4.47e-15	0.0178201
		AT1G14890.1	1.24816	139.439	44.654	21.5712	2.25466	181.611	41.4616	20.9763	0.462518	411.874	36.7839	13.6306	-2.83109	3.7277	5.82544	-2.09773	5.23e-15	5.98e-26	3.47e-59	3.19e-15	4.12e-14	1.17e-24	1.02e-56	3.35e-13
		AT4G37870.1	26.0726	3467.25	2142.85	205.312	46.5425	3242.39	3642.27	239.959	18.3466	7810.25	3543.32	155.082	-1.73034	5.46689	5.65405	-0.187163	9.55e-05	6.31e-26	3.63e-27	0.661471	0.000248602	1.24e-24	8.65e-26	0.782971
		AT5G10180.1	0.69342	34.5923	38.6638	159.601	0.322094	94.3524	80.1146	146.373	0.770863	109.514	67.1395	205.988	-7.14164	5.44342	5.42522	0.0181937	1.12e-40	6.67e-26	1.03e-25	0.960544	9.65e-39	1.31e-24	2.13e-24	0.985089
		AT4G39030.1	14.0071	88.7987	385.005	44.6832	12.4006	143.184	394.822	31.8102	10.7921	248.484	319.913	18.7768	-0.359387	3.65246	2.02609	1.62636	0.267193	7.07e-26	7.18e-10	2.26e-07	0.335704	1.38e-24	3.43e-09	5.66e-06
		AT5G67200.1	0	6.95412	37.3932	8.85961	0	10.2865	28.1538	17.5186	0.462518	44.8127	33.2126	6.81528	-5.06527	6.44122	5.10694	1.33429	3.7e-15	7.08e-26	1.28e-15	0.000258076	2.96e-14	1.39e-24	1.07e-14	0.00266275
		AT5G53990.1	0	13.0167	39.9345	0	0.161047	12.4148	67.8767	3.91865	0.308345	33.9872	75.3534	0.695437	-2.02535	7.34441	5.23308	2.11133	0.0191271	7.22e-26	1.89e-13	2.75e-06	0.0348654	1.41e-24	1.29e-12	5.33e-05
		AT3G14120.3	0.416052	23.1804	23.9607	18.1044	1.44942	29.0861	26.1476	20.7458	1.23338	65.9603	31.8556	14.8823	-3.13056	3.50957	3.57076	-0.0611881	9.22e-20	7.55e-26	1.59e-26	0.783101	1.18e-18	1.47e-24	3.56e-25	0.871082
		AT4G22120.6	0.277368	24.7852	23.5976	9.75841	0	35.3526	25.5457	9.22034	1.54173	77.5411	34.0697	7.09345	-2.82769	4.25274	4.50936	-0.256622	9.32e-11	8.22e-26	5.56e-29	0.326692	4.78e-10	1.6e-24	1.55e-27	0.494546
		AT1G34180.2	0.554736	22.6455	38.8454	0.898801	0.644187	27.7855	43.6685	1.84407	1.07921	55.3865	40.998	4.31171	-0.666773	4.51779	3.86137	0.656421	0.190613	8.24e-26	4.95e-19	0.0323603	0.254543	1.6e-24	5.75e-18	0.106805
		AT5G08580.1	0	14.4432	22.69	9.11641	0.322094	20.6913	18.9252	13.139	1.07921	45.0645	24.1417	8.20615	-3.43064	4.3166	4.14524	0.171364	6.03e-15	8.28e-26	2.42e-23	0.485673	4.73e-14	1.61e-24	4.11e-22	0.636975
		AT4G04040.1	1.38684	36.0188	58.6311	62.0173	1.93256	47.7674	35.978	46.1017	2.00424	99.6957	46.2834	57.9994	-3.98616	3.47045	3.41852	0.0519379	3.02e-33	8.49e-26	5.59e-25	0.836351	1.37e-31	1.65e-24	1.08e-23	0.90598
		AT5G66460.1	0.970788	71.6809	95.2982	14.6376	2.89884	89.5047	59.6513	29.5051	1.54173	385.188	115.066	23.5058	-2.64485	4.3956	4.77888	-0.383275	1.2e-10	8.57e-26	1.26e-29	0.246316	6.1e-10	1.66e-24	3.76e-28	0.406842
		AT3G52780.1	0	100.924	30.1324	0.1284	0	47.6491	24.0076	2.30509	0.308345	136.452	35.0697	0.139087	-1.65224	6.84053	8.1597	-1.31917	0.096939	8.63e-26	1.3e-37	0.000221245	0.144376	1.68e-24	7.5e-36	0.00233618
		AT1G54690.1	1.38684	43.1512	92.0308	12.7116	3.54303	65.3845	59.1831	15.9051	2.92928	171.698	63.9254	16.8296	-1.55219	3.54231	3.39596	0.146356	5.48e-06	8.79e-26	7.13e-24	0.591032	1.66e-05	1.7e-24	1.26e-22	0.726556
		AT5G14590.1	4.02184	93.6131	77.5092	42.2436	3.54303	113.034	98.7723	40.8	6.47525	258.806	100.066	30.5992	-2.00767	3.05559	3.33551	-0.279919	4.43e-12	9.1e-26	5.35e-30	0.254541	2.61e-11	1.76e-24	1.66e-28	0.415875
		AT1G44780.2	0.277368	9.80709	20.8748	5.52121	0	11.4689	16.5178	7.83729	0.308345	40.0293	19.6419	5.84167	-3.91985	5.25696	4.79398	0.462981	2.9e-12	9.16e-26	2.09e-20	0.0853686	1.75e-11	1.77e-24	2.73e-19	0.20251
		AT1G49670.2	6.79552	123.034	87.6743	41.4732	4.50931	129.35	121.041	43.3356	5.55022	279.702	121.137	26.9829	-1.70756	3.04387	3.29709	-0.253216	2.75e-09	9.16e-26	1.54e-29	0.308806	1.21e-08	1.77e-24	4.52e-28	0.476929
		AT1G78882.1	0.832104	50.4619	39.5714	37.236	3.54303	52.7333	45.7415	36.4203	2.00424	112.032	53.7831	33.381	-3.10519	3.23859	3.4439	-0.205308	2.04e-23	9.63e-26	9.34e-29	0.38451	3.76e-22	1.86e-24	2.56e-27	0.543977
		AT1G78880.1	0.832104	50.4619	39.5714	37.236	3.54303	52.7333	45.7415	36.4203	2.00424	112.032	53.7831	33.381	-3.10519	3.23859	3.4439	-0.205308	2.04e-23	9.63e-26	9.34e-29	0.384512	3.76e-22	1.86e-24	2.56e-27	0.543977
		AT5G49020.1	0	11.0553	33.2182	11.9412	0	25.3025	27.7525	13.6	0.925036	77.0376	39.3552	11.9615	-4.32554	5.49211	5.06184	0.430267	1.64e-15	9.82e-26	9.93e-22	0.192759	1.36e-14	1.89e-24	1.47e-20	0.346551
		AT1G67720.1	0	14.0865	31.9476	52.9009	0	47.7674	55.1038	56.2441	0.925036	69.4849	55.4973	40.8917	-6.31765	6.01887	5.45498	0.563896	4.89e-28	9.98e-26	2.44e-21	0.134207	1.4e-26	1.92e-24	3.45e-20	0.273107
		AT3G52090.2	2.91236	37.6235	84.2254	20.0304	3.22094	49.5409	57.5782	26.739	2.15842	135.445	52.7117	26.1484	-2.13228	3.30561	2.97435	0.331258	2.03e-11	1.13e-25	3.95e-21	0.194523	1.12e-10	2.18e-24	5.49e-20	0.348437
		AT2G13820.1	0	0.891553	25.2313	1.6692	0.161047	1.89178	28.02	5.07119	0	6.79743	23.4274	4.17262	-4.92608	7.55077	3.93721	3.61356	1.67e-08	1.22e-25	3.43e-05	7.2e-18	6.73e-08	2.33e-24	9.82e-05	1.12e-15
		AT3G20350.1	0.277368	14.2649	28.8617	11.6844	0.161047	19.036	25.4788	16.8271	1.6959	32.4766	29.1414	10.2925	-3.15035	4.03527	3.30589	0.729372	6.57e-15	1.28e-25	9.19e-17	0.00487646	5.12e-14	2.46e-24	8.59e-16	0.0283284
		AT2G38630.1	0	16.4046	19.6042	9.37321	0.322094	16.6713	14.1103	12.217	0.462518	45.0645	16.8563	11.5442	-4.40764	4.76171	4.91942	-0.157705	1.92e-20	1.3e-25	1.71e-27	0.500667	2.65e-19	2.49e-24	4.2e-26	0.650039
		AT4G16800.1	0	11.2336	19.6042	6.67681	0.48314	15.2525	14.7791	8.52882	0.308345	37.26	17.9991	7.51072	-3.86175	4.81629	4.62208	0.194207	2.21e-14	1.32e-25	6.93e-23	0.424972	1.63e-13	2.51e-24	1.13e-21	0.582179
		AT4G02710.1	0.416052	26.39	25.2313	17.5908	0.966281	29.2043	28.8225	18.9017	1.85007	70.4919	39.1409	12.9351	-2.93865	3.61807	3.58774	0.0303266	2.31e-16	1.34e-25	6.09e-25	0.899188	2.1e-15	2.56e-24	1.17e-23	0.946634
		AT2G47860.3	2.635	53.4932	136.866	4.6224	3.70408	125.803	149.195	10.1424	4.31684	390.475	206.347	7.23254	-0.0128226	4.27973	3.86471	0.415022	0.974424	1.35e-25	1.06e-21	0.22277	0.990344	2.58e-24	1.56e-20	0.381624
		AT3G50660.1	0.138684	56.3462	39.9345	11.8128	0.644187	32.3967	40.5923	19.8237	0.462518	68.7296	25.7844	20.1677	-4.38491	5.20481	5.42825	-0.223442	5.57e-18	1.4e-25	1.11e-27	0.493224	6.09e-17	2.68e-24	2.76e-26	0.64406
		AT5G61030.1	0.554736	31.2044	21.7824	9.50161	0.805234	45.8756	30.0931	11.5254	0.925036	111.528	39.0695	11.9615	-2.85297	4.07404	4.61494	-0.540906	4.23e-12	1.46e-25	1.08e-32	0.0388675	2.51e-11	2.77e-24	4.11e-31	0.12077
		AT3G24982.1	3.4671	23.7153	122.708	18.4896	2.89884	12.7695	74.8984	21.2068	4.93353	65.205	145.636	14.6042	-1.24538	3.64666	1.34803	2.29863	0.000285009	1.74e-25	7.57e-05	1.49e-13	0.000696709	3.31e-24	0.000207205	1.25e-11
		AT5G44560.1	0.416052	6.95412	41.2051	1.926	0.322094	21.7554	31.765	2.99661	0.308345	53.876	41.9265	2.50357	-1.77158	5.48321	4.43717	1.04604	0.00422942	1.78e-25	9.71e-17	0.00271633	0.00875111	3.38e-24	9.07e-16	0.0179304
		AT3G10190.1	0.138684	29.7779	21.0564	4.7508	0	27.7855	15.849	6.22373	0.154173	101.206	15.7849	7.6498	-4.85175	6.09045	7.12515	-1.0347	1.21e-13	1.81e-25	4.81e-38	0.000197627	8.35e-13	3.44e-24	2.87e-36	0.00212156
		AT1G32190.1	0.277368	8.3806	25.4128	3.7236	0.161047	12.6513	24.1414	11.0644	0.308345	35.7495	26.4273	5.70258	-3.65091	5.36851	4.40116	0.967354	1.28e-10	1.91e-25	2.45e-16	0.0018895	6.51e-10	3.61e-24	2.2e-15	0.0134494
		AT4G20040.1	0.138684	3.03128	39.0269	0.1284	0.161047	9.10418	35.2424	1.38305	0.925036	16.8677	44.8549	0.417262	0.56628	5.3401	2.83317	2.50694	0.449235	1.91e-25	2.05e-07	1.07e-11	0.515483	3.61e-24	7.56e-07	6.48e-10
		AT2G30920.1	0	18.1877	17.426	5.77801	0.322094	19.6272	14.5784	4.14915	0.154173	52.1137	15.285	5.56349	-4.06995	5.3854	5.82832	-0.442921	7.21e-12	1.96e-25	4.82e-31	0.0722316	4.17e-11	3.69e-24	1.62e-29	0.181149
		AT5G51920.1	0.138684	16.5829	62.806	1.5408	0.48314	33.1061	54.2345	11.5254	0.308345	88.1149	72.3536	4.58988	-3.1449	6.41689	5.39744	1.01945	1.05e-06	1.98e-25	1.26e-18	0.0139417	3.44e-06	3.74e-24	1.41e-17	0.0604495
		AT3G61310.1	0.69342	20.684	30.3139	10.7856	0.805234	20.3366	26.8832	12.9085	0.308345	37.0083	21.3561	14.326	-3.38396	4.18643	3.80075	0.385682	7.27e-16	1.99e-25	1.45e-20	0.140971	6.28e-15	3.74e-24	1.92e-19	0.28136
		AT5G49020.2	0	10.8769	32.8552	11.556	0	24.9478	27.1507	13.3695	0.925036	75.7788	38.7124	11.6833	-4.28994	5.4684	5.03942	0.428979	3.32e-15	1.99e-25	1.82e-21	0.19545	2.67e-14	3.75e-24	2.61e-20	0.348973
		AT1G73940.1	0.69342	26.39	34.6704	10.7856	1.12733	28.4949	22.8708	17.5186	0.462518	82.3245	24.4274	12.1006	-3.11861	3.90938	4.14988	-0.240494	1.88e-15	2.1e-25	1.26e-28	0.329677	1.56e-14	3.94e-24	3.43e-27	0.497723
		AT5G36230.1	9.84656	96.2878	120.348	109.269	9.50176	115.517	154.411	122.861	6.01273	307.395	165.992	98.4738	-2.69949	2.88091	2.60389	0.277026	1.56e-22	2.36e-25	3.18e-21	0.256869	2.64e-21	4.41e-24	4.47e-20	0.418702
		AT5G10330.1	1.38684	9.80709	30.8585	18.7464	0.161047	16.9078	26.4151	20.5153	0.770863	44.561	32.0698	18.4986	-3.57409	3.95381	3.09428	0.859529	3.14e-20	2.51e-25	2.83e-15	0.00110696	4.25e-19	4.68e-24	2.29e-14	0.0087435
		AT4G32605.1	0.138684	20.1491	19.7857	7.31881	0.161047	22.1101	16.3172	10.3729	0.925036	62.4357	21.5704	7.6498	-3.34184	4.2956	4.65489	-0.359294	1.14e-13	2.52e-25	2.99e-30	0.123078	7.87e-13	4.7e-24	9.42e-29	0.257886
		AT1G15210.1	0	8.73722	74.2418	0.770401	0.322094	11.3507	126.391	6.68475	1.38755	25.6792	99.4237	2.2254	-1.37362	6.23428	3.03418	3.2001	0.0267487	2.58e-25	1.86e-07	1.06e-11	0.047012	4.81e-24	6.89e-07	6.43e-10
		AT4G16340.1	0.554736	16.048	34.3073	53.6713	0.644187	35.4708	47.5471	67.3085	1.6959	75.527	64.7825	40.8917	-4.78259	4.41089	3.69695	0.713941	3.94e-29	2.69e-25	3.38e-18	0.0232067	1.22e-27	5.02e-24	3.63e-17	0.0858337
		AT1G23480.3	0	38.5151	23.4161	18.618	0.161047	72.9516	42.2641	11.9864	0.616691	113.291	28.57	11.5442	-4.77514	5.70316	6.52028	-0.817117	2.73e-17	2.72e-25	5.34e-33	0.0155952	2.74e-16	5.06e-24	2.08e-31	0.0655357
		AT1G66530.1	1.10947	21.3973	35.3965	13.9956	1.61047	32.8696	35.7105	11.7559	1.54173	88.3666	40.2837	12.5179	-2.18925	3.46921	3.28581	0.183392	3.96e-10	2.79e-25	1.36e-22	0.452991	1.91e-09	5.2e-24	2.17e-21	0.608117
		AT1G23480.2	0	39.7633	23.7792	19.0032	0.161047	77.0899	45.1397	12.4475	0.616691	116.312	30.3556	11.2661	-4.7917	5.77859	6.57871	-0.800127	5.18e-17	2.96e-25	1.47e-32	0.0205209	5.06e-16	5.49e-24	5.51e-31	0.0789606
		AT3G57030.1	1.38684	16.5829	27.7726	13.0968	0.48314	29.559	34.2393	14.061	0.616691	73.0095	36.9267	15.4387	-3.05774	4.02867	3.75898	0.26969	2.77e-14	3.27e-25	7.55e-22	0.320011	2.03e-13	6.05e-24	1.13e-20	0.487619
		AT2G38650.1	1.38684	56.7028	31.5845	39.4188	1.61047	48.9497	49.219	46.1017	1.38755	104.479	49.7833	24.7575	-3.63056	3.66342	3.94131	-0.277889	1.76e-24	3.36e-25	9.35e-29	0.29367	3.6e-23	6.21e-24	2.57e-27	0.460372
		AT4G21840.1	0.277368	0.891553	64.0767	1.7976	0.48314	0.118236	66.8067	1.38305	1.54173	0.503514	39.998	0.834524	0.167418	4.98983	-2.20569	7.19552	0.772158	3.43e-25	0.0013283	1.1e-41	0.815438	6.34e-24	0.00305594	2.83e-38
		AT5G60780.1	0	4.81439	44.291	0.1284	0	5.9118	36.1117	2.53559	0.154173	13.3431	20.2847	0.556349	-2.97094	7.94469	5.40917	2.53552	0.00764831	3.46e-25	4.02e-10	3.64e-09	0.0151318	6.38e-24	1.97e-09	1.39e-07
		AT1G15040.1	11.2334	179.559	735.339	1.284	12.4006	224.294	292.371	1.15254	9.25036	355.481	290.414	1.94722	3.84362	4.07794	2.92742	1.15053	4.53e-18	4.33e-25	7.73e-15	0.000889363	5e-17	7.94e-24	5.99e-14	0.00733969
		AT3G29670.1	0.416052	5.70594	23.5976	28.1196	0.161047	8.98594	26.7494	25.5864	0.154173	19.637	25.3559	49.5151	-6.08498	5.37583	3.75307	1.62276	1.84e-32	4.45e-25	2.19e-11	6.15e-07	7.72e-31	8.15e-24	1.22e-10	1.38e-05
		AT1G23480.1	0	39.585	23.2346	18.8748	0.161047	76.3805	45.1397	12.4475	0.616691	115.305	30.1414	11.4052	-4.79201	5.76827	6.56723	-0.798964	5.81e-17	4.49e-25	2.54e-32	0.0210895	5.64e-16	8.21e-24	9.4e-31	0.0803925
		AT5G05180.1	0.69342	24.4286	25.5944	4.1088	0.644187	30.7414	25.6126	5.3017	1.07921	94.6606	28.7129	4.17262	-1.46754	3.79316	4.14278	-0.349621	0.000609786	4.5e-25	6.25e-30	0.147584	0.00143054	8.22e-24	1.92e-28	0.290221
		AT2G32520.1	3.05105	43.3295	58.8126	30.5592	1.61047	58.8816	52.5626	23.7424	2.62094	147.026	50.8546	28.7911	-2.51098	3.21476	3.32668	-0.111923	1.24e-15	4.51e-25	1.29e-26	0.648785	1.05e-14	8.23e-24	2.91e-25	0.773002
		AT3G23790.1	0.416052	50.9968	26.3205	11.6844	1.12733	40.6732	28.6888	11.7559	0.770863	70.9954	30.2128	7.92798	-2.77238	3.98089	4.5799	-0.599009	1.18e-11	4.79e-25	4.02e-33	0.0197485	6.64e-11	8.74e-24	1.59e-31	0.0769903
		AT5G41210.1	3.18973	66.1533	63.5321	46.6092	4.02617	66.3304	65.0011	43.1051	3.23763	143.753	52.0689	45.2034	-2.70276	2.88224	3.06223	-0.179986	6.11e-22	5.06e-25	7.37e-28	0.426518	9.77e-21	9.24e-24	1.88e-26	0.583609
		AT5G23880.1	1.10947	25.4984	26.502	12.9684	0.966281	35.7073	28.4213	13.139	1.6959	77.5411	34.784	10.8488	-2.28528	3.32097	3.4831	-0.16214	2.07e-11	5.09e-25	2.51e-27	0.467089	1.14e-10	9.29e-24	6.08e-26	0.620898
		AT3G23070.1	0	14.9781	15.9738	35.0532	0.48314	17.2625	13.4416	37.1119	0.308345	44.0574	17.3563	27.6784	-5.99817	4.65855	4.88707	-0.228525	9.24e-47	5.14e-25	6.83e-28	0.313819	1.29e-44	9.37e-24	1.74e-26	0.480823
		AT5G13790.1	0.277368	4.81439	44.8355	2.0544	0.322094	8.15829	27.0838	4.37966	0.616691	24.9239	29.4985	1.52996	-1.60886	5.10906	3.12302	1.98604	0.00638313	5.41e-25	2.57e-09	7.62e-09	0.0128207	9.83e-24	1.16e-08	2.77e-07
		AT1G73640.1	0.277368	32.0959	24.1422	0.3852	0	46.7032	28.02	5.07119	0	104.731	30.4985	2.36448	-3.45782	6.75709	7.42043	-0.663339	2.23e-05	5.51e-25	1.27e-30	0.0621393	6.26e-05	9.98e-24	4.14e-29	0.164256
		AT2G36290.1	4.02184	59.7341	55.1822	10.5288	3.22094	61.3645	50.1552	14.9831	1.85007	187.811	60.1399	10.4315	-0.950182	2.92701	3.30382	-0.376812	0.00153347	5.85e-25	3.89e-31	0.0963382	0.00340593	1.06e-23	1.32e-29	0.219536
		AT1G68920.2	2.49631	85.0542	49.3735	20.1588	2.4157	59.591	61.9918	18.6712	3.08345	146.774	56.2829	20.1677	-1.89112	3.15423	3.53785	-0.38362	1.31e-09	5.89e-25	1.14e-30	0.115281	5.97e-09	1.07e-23	3.72e-29	0.247498
		AT1G30370.1	0.416052	0.356621	70.0669	0.642001	1.28837	1.6553	77.3728	5.07119	0.770863	3.27284	59.8542	1.80814	-0.47734	5.17683	-0.584929	5.76176	0.390176	6.07e-25	0.312825	2.1e-32	0.460034	1.1e-23	0.411335	1.85e-29
		AT1G05460.1	0.277368	7.66736	28.6802	10.272	0	10.7595	17.454	13.3695	0.616691	32.2249	20.999	13.4915	-4.31999	4.91369	3.97305	0.940642	2.69e-18	6.48e-25	2.17e-15	0.00107457	3.03e-17	1.17e-23	1.78e-14	0.00854187
		AT5G10330.3	1.38684	9.27215	30.4954	17.8476	0.161047	15.8436	25.7463	20.0542	0.770863	42.2951	30.927	17.8032	-3.52034	3.91808	3.0118	0.906281	1.26e-19	6.78e-25	1.76e-14	0.000600355	1.61e-18	1.22e-23	1.32e-13	0.00534586
		AT3G14120.1	0.416052	22.6455	23.2346	17.4624	1.44942	29.2043	25.947	20.0542	1.23338	65.205	31.5699	14.0478	-3.07005	3.48856	3.55728	-0.0687233	1.53e-18	6.93e-25	1.18e-25	0.762537	1.77e-17	1.25e-23	2.43e-24	0.857421
		AT3G04220.1	4.71526	57.416	81.8657	3.4668	5.47559	81.5829	132.811	4.61017	2.92928	140.48	101.852	5.56349	0.92888	3.37505	2.77176	0.603294	0.00830697	6.98e-25	1.16e-17	0.0308232	0.0163062	1.26e-23	1.18e-16	0.103377
		AT4G04470.1	3.18973	50.6402	70.2484	21.4428	2.7378	47.4127	50.4896	19.5932	2.15842	128.648	44.9978	17.3859	-1.85118	3.10325	3.07926	0.0239884	1.77e-09	7e-25	1.97e-24	0.920549	7.95e-09	1.26e-23	3.66e-23	0.9603
		AT1G51420.1	0.970788	85.7674	21.0564	0.1284	0.805234	83.8294	32.2331	0.922034	0.154173	232.12	32.9984	1.1127	0.902225	4.22204	5.93444	-1.71241	0.143935	7.31e-25	1.45e-48	5.93e-10	0.201749	1.31e-23	1.94e-46	2.65e-08
		AT1G68920.1	2.49631	92.7215	50.6442	22.5984	2.4157	64.2022	65.4693	19.5932	3.23763	156.845	60.5684	21.5585	-1.97757	3.20205	3.62157	-0.419525	3.65e-10	7.7e-25	6.07e-31	0.0927645	1.77e-09	1.38e-23	2.03e-29	0.213964
		AT5G66870.1	0	128.027	28.1357	0.2568	0.322094	64.3204	25.8801	2.99661	0.154173	156.845	32.9984	0.556349	-1.75763	6.26325	7.9377	-1.67445	0.0367958	7.78e-25	2.58e-40	2.49e-06	0.0625002	1.39e-23	1.83e-38	4.87e-05
		AT2G19780.1	0.138684	9.45046	26.502	14.6376	0	13.4789	27.6188	14.7525	0	26.1827	28.4272	3.47718	-6.53498	7.65185	6.465	1.18686	9.62e-17	7.92e-25	1.97e-16	0.0019835	9.11e-16	1.41e-23	1.78e-15	0.0139678
		AT3G24480.1	2.21894	91.1167	46.8323	42.2436	2.57675	70.5869	79.2452	51.4034	1.23338	144.508	89.2813	23.3667	-3.25456	3.92154	4.05871	-0.137168	9.29e-18	7.94e-25	2.83e-26	0.651744	9.82e-17	1.42e-23	6.17e-25	0.775298
		AT3G44550.1	0	171.178	110.364	0.770401	0.161047	38.8997	79.1115	2.53559	0	157.096	67.4252	0	-3.06523	9.28599	9.49042	-0.20443	0.00832319	8.28e-25	8.74e-26	0.685095	0.0163362	1.48e-23	1.83e-24	0.801971
		AT5G10330.2	1.38684	9.45046	30.4954	17.8476	0.161047	15.8436	25.947	20.2848	0.925036	42.2951	31.2842	18.0814	-3.44545	3.8397	2.92999	0.909709	1.67e-19	8.32e-25	3.1e-14	0.000492029	2.1e-18	1.48e-23	2.28e-13	0.00454038
		AT1G09660.2	0.69342	18.7226	23.2346	17.976	0.644187	25.066	30.4275	18.6712	1.6959	52.6172	32.7841	19.3331	-3.20655	3.59425	3.29098	0.303277	3.49e-19	8.46e-25	1.65e-20	0.209319	4.26e-18	1.51e-23	2.17e-19	0.365355
		AT2G44830.1	0	38.3368	40.8421	23.6256	0.161047	80.637	51.8939	30.8881	0.616691	237.658	67.211	7.6498	-5.27143	6.42744	6.97956	-0.552125	4.74e-17	8.55e-25	1.1e-28	0.173743	4.65e-16	1.52e-23	3.01e-27	0.323002
		AT2G19930.1	0	11.0553	22.327	6.80521	0.161047	20.6913	29.3575	9.45085	1.07921	52.3654	33.7126	6.39802	-3.17405	4.87157	4.30212	0.569451	5.43e-10	8.72e-25	4.62e-19	0.0622236	2.58e-09	1.55e-23	5.39e-18	0.164346
		AT1G05800.1	0.138684	1.96142	38.1193	0	0	1.53707	60.5875	2.30509	0.308345	1.7623	36.7839	0.834524	-1.51877	6.93905	1.97765	4.9614	0.0896337	8.79e-25	0.0177766	6.68e-22	0.135159	1.56e-23	0.0336779	1.93e-19
		AT5G16040.1	0.277368	34.7706	26.502	7.96081	0.966281	31.6873	18.524	12.9085	0.770863	97.6816	24.4274	8.62341	-2.86046	3.86734	4.61354	-0.746198	1.58e-12	9.45e-25	4.87e-36	0.00147365	9.78e-12	1.68e-23	2.44e-34	0.0110336
		AT3G05750.2	0	22.4671	20.5118	9.50161	0.805234	22.1101	20.7308	12.678	1.23338	56.897	22.856	10.0143	-3.00133	3.7686	3.9588	-0.190199	1.76e-14	9.68e-25	2.87e-27	0.398013	1.31e-13	1.72e-23	6.91e-26	0.557026
		AT4G18205.1	0.277368	6.95412	78.7798	25.8084	0.644187	10.8777	114.822	15.4441	0.770863	19.3853	89.7099	69.2655	-5.08328	6.16293	2.79791	3.36502	5.48e-18	9.78e-25	1.73e-06	1.65e-12	6e-17	1.73e-23	5.75e-06	1.14e-10
		AT5G03300.1	11.3721	75.0688	166.636	45.8388	14.4942	78.154	157.487	46.1017	8.63367	221.042	254.916	32.1292	-0.849308	2.81772	1.69785	1.11987	0.00152147	1.04e-24	2.4e-10	7.39e-06	0.00338159	1.85e-23	1.21e-09	0.000127773
		AT3G51430.2	4.02184	106.273	87.4928	29.9172	6.76397	82.8835	103.587	22.1288	3.85432	199.643	92.4954	20.724	-1.34199	3.05649	3.08847	-0.031982	6.19e-06	1.05e-24	4.38e-25	0.899542	1.86e-05	1.86e-23	8.59e-24	0.94694
		AT4G29680.1	0.69342	28.3514	27.7726	18.4896	1.12733	39.8456	36.1786	27.2	1.6959	83.0798	40.2123	14.1869	-3.06344	3.65826	3.73357	-0.0753063	4.46e-17	1.05e-24	1.52e-25	0.768427	4.38e-16	1.86e-23	3.1e-24	0.861539
		AT5G14610.2	0.554736	15.513	42.2942	7.44721	0.48314	31.3326	35.1755	13.139	1.6959	85.5973	48.3548	8.48433	-2.36859	4.26075	3.77005	0.490696	4.88e-08	1.1e-24	1.55e-19	0.104561	1.87e-07	1.94e-23	1.88e-18	0.23178
		AT3G66658.1	0.832104	16.2263	24.1422	12.84	0.322094	21.9919	21.6002	16.8271	1.38755	48.3373	26.4987	12.3788	-3.00633	3.55477	3.35792	0.196852	1.01e-16	1.11e-24	1.32e-21	0.383643	9.52e-16	1.95e-23	1.92e-20	0.543172
		AT5G28490.1	0	6.59749	17.789	2.9532	0	4.72944	19.5271	2.07458	0.308345	22.1546	26.0701	1.52996	-3.36846	6.35971	4.85033	1.50939	2.23e-05	1.15e-24	1.25e-12	7.42e-06	6.26e-05	2.02e-23	7.87e-12	0.000128214
		AT5G50375.1	0.138684	4.45777	19.4227	4.494	0.161047	7.92182	16.5847	8.52882	0.154173	17.8747	18.7848	7.09345	-4.37653	5.60033	4.26052	1.33981	4.61e-13	1.17e-24	1.6e-12	7.22e-06	3.01e-12	2.05e-23	9.97e-12	0.000125058
		AT5G41760.2	0.69342	16.7612	16.6999	7.83241	0.322094	16.1983	20.7308	9.45085	0.308345	33.7354	19.7847	7.92798	-3.18909	4.15013	3.94737	0.202768	4.3e-13	1.18e-24	1.12e-21	0.395169	2.82e-12	2.08e-23	1.65e-20	0.554423
		AT3G61020.1	2.21894	41.903	55.9083	10.5288	3.38198	38.3085	48.6171	9.45085	3.23763	95.9193	48.3548	6.81528	-0.614137	2.87688	2.63061	0.24627	0.0435465	1.26e-24	1.15e-20	0.270784	0.0723789	2.2e-23	1.54e-19	0.434712
		AT2G28310.1	0.970788	10.5203	23.9607	17.0772	0.161047	17.2625	28.9563	15.6746	1.07921	40.0293	30.9985	18.0814	-3.49231	3.96508	3.15157	0.813507	1.39e-18	1.35e-24	2.91e-15	0.00223955	1.61e-17	2.36e-23	2.35e-14	0.0153564
		AT2G13690.1	0.138684	10.8769	14.8847	8.98801	0	11.9418	11.3016	10.6034	0.154173	30.2108	14.9278	11.9615	-5.6105	5.72623	5.6318	0.094434	1.65e-22	1.38e-24	3.72e-23	0.703518	2.77e-21	2.42e-23	6.21e-22	0.815617
		AT3G24660.1	0	12.1251	40.2975	2.9532	0.161047	32.1602	43.0666	11.0644	0.616691	84.0868	49.4261	6.25893	-3.63291	6.16335	5.52524	0.638114	1.25e-08	1.41e-24	6.14e-20	0.101107	5.1e-08	2.46e-23	7.7e-19	0.226612
		AT2G40530.1	0	3.3879	25.5944	2.6964	0	15.4889	24.0745	3.45763	0	31.9731	25.3559	3.05992	-7.61428	10.3985	9.29082	1.1077	7.34e-09	1.41e-24	2.9e-17	0.00532381	3.08e-08	2.46e-23	2.85e-16	0.0301079
		AT1G66280.1	0.138684	2.13973	80.232	0.2568	0.48314	2.36472	45.5409	2.07458	0	0.503514	62.7826	0.417262	-0.931947	6.97711	1.73298	5.24413	0.285336	1.41e-24	0.0287075	1.2e-21	0.355535	2.47e-23	0.0518416	3.29e-19
		AT2G05210.2	0.69342	10.8769	26.6835	15.408	0.322094	20.6913	23.0045	20.7458	0.308345	52.8689	25.1416	22.3931	-4.41092	4.51848	4.15192	0.366553	5.5e-23	1.44e-24	2.05e-20	0.190868	9.72e-22	2.51e-23	2.68e-19	0.344077
		AT4G32810.1	0	101.459	71.519	0.1284	0	40.9097	41.9966	3.91865	0	105.99	42.4979	2.78175	-7.09916	11.4489	11.8152	-0.366374	1.93e-06	1.45e-24	1.82e-26	0.445613	6.15e-06	2.52e-23	4.04e-25	0.601502
		AT2G46535.1	0	4.27946	26.502	3.5952	0.48314	5.67533	18.2565	2.99661	0.154173	20.8958	21.5704	3.3381	-3.01723	5.46875	3.7787	1.69005	2.19e-06	1.45e-24	1.46e-10	1.41e-07	6.92e-06	2.52e-23	7.53e-10	3.74e-06
		AT1G77550.1	0.970788	28.5297	22.5085	13.482	0.48314	44.3385	31.0962	16.3661	1.07921	98.1852	34.4983	10.2925	-2.9401	3.85841	4.31969	-0.461283	7.78e-14	1.46e-24	1.22e-30	0.0728217	5.46e-13	2.55e-23	3.98e-29	0.182246
		AT1G10586.1	2.635	11.7685	98.384	0	2.25466	23.1743	55.1707	0.230509	2.31259	57.9041	70.7108	0	6.13917	3.69447	1.89329	1.80118	4.11e-16	1.47e-24	1.21e-07	3.58e-09	3.64e-15	2.56e-23	4.54e-07	1.37e-07
		AT3G21060.1	0	16.9395	21.0564	18.2328	0.161047	16.1983	17.5878	16.8271	1.23338	43.5539	19.7133	17.3859	-4.25421	4.14618	4.06946	0.0767249	2.04e-25	1.54e-24	3.02e-23	0.747067	4.54e-24	2.67e-23	5.07e-22	0.84708
		AT3G09260.1	0.832104	2709.25	1744.05	3.5952	6.92501	2036.73	2338.97	12.4475	0.770863	3851.88	2065.76	3.75536	-0.191884	8.31568	8.45244	-0.136762	0.760885	1.58e-24	4.96e-25	0.814944	0.8053	2.74e-23	9.67e-24	0.892261
		AT1G18370.1	0	1.42649	35.3965	1.284	0.322094	6.26651	29.0231	4.14915	0.308345	13.0914	41.9979	2.50357	-2.58917	6.14749	3.28028	2.86721	0.00027036	1.68e-24	8.02e-07	2.14e-12	0.0006631	2.91e-23	2.77e-06	1.45e-10
		AT1G65010.1	1.52552	40.4765	45.3801	67.9237	1.44942	43.3926	44.0028	90.5899	3.85432	93.4018	53.2831	56.8867	-3.95587	3.13407	3.02088	0.113188	1.55e-37	1.72e-24	1.04e-22	0.636304	1.01e-35	2.98e-23	1.67e-21	0.763019
		AT1G71695.1	4.16052	11.7685	77.5092	78.3241	4.18722	21.7554	72.8254	97.9661	2.46676	41.0364	90.6384	124.483	-3.80278	3.22772	1.08951	2.13821	1.76e-32	1.73e-24	0.00056922	2.03e-14	7.45e-31	2.99e-23	0.00138089	1.89e-12
		AT4G34030.1	3.32842	62.4087	44.8355	40.7028	1.12733	64.5569	50.8908	32.7322	2.15842	134.69	50.9975	38.8054	-3.06816	3.20131	3.61357	-0.41227	2.47e-22	1.78e-24	1.61e-30	0.0925008	4.08e-21	3.07e-23	5.19e-29	0.213547
		AT5G22200.1	0.138684	23.7153	19.6042	0	0.322094	48.2403	22.4027	1.38305	0	96.4229	24.2845	0	-0.108541	5.88666	6.74044	-0.853786	0.916064	1.8e-24	4.02e-33	0.00680622	0.941908	3.1e-23	1.59e-31	0.0360398
		AT3G22550.1	0	40.6548	16.3368	17.0772	0	51.9056	17.1196	8.98983	0.154173	140.48	14.9278	9.59703	-6.71212	6.88326	8.61876	-1.7355	2.03e-22	1.82e-24	9.38e-45	5.37e-09	3.38e-21	3.13e-23	9.17e-43	1.99e-07
		AT5G53820.1	0.138684	3.92283	29.4063	0.2568	0.48314	2.83767	47.2128	1.84407	0	10.0703	28.9986	0	-0.442492	6.18667	2.99393	3.19273	0.618955	1.9e-24	1.14e-05	3.94e-14	0.677462	3.28e-23	3.45e-05	3.54e-12
		AT3G52780.2	0	90.5818	27.2281	0.1284	0	42.6832	21.9345	2.30509	0.308345	123.361	31.427	0.139087	-1.65282	6.69481	8.00578	-1.31097	0.0970402	1.91e-24	6.39e-36	0.000264377	0.144503	3.28e-23	3.17e-34	0.00271334
		AT4G34420.1	0	10.6986	19.0596	0.3852	0.161047	10.523	20.2627	2.53559	0	25.931	15.7849	1.94722	-3.71722	7.07527	6.38163	0.693641	0.0001378	2.03e-24	2.26e-18	0.0335277	0.000350458	3.49e-23	2.46e-17	0.10944
		AT3G06930.2	1.66421	38.6934	33.3997	18.2328	1.12733	45.5209	27.8863	16.8271	1.07921	113.794	37.7838	10.1534	-2.51962	3.40209	3.92459	-0.522499	3.71e-13	2.04e-24	3.22e-32	0.0281647	2.44e-12	3.51e-23	1.18e-30	0.0975625
		AT2G42190.1	0.277368	35.1272	58.6311	31.3296	0.966281	42.2103	33.9718	27.2	0.308345	109.766	27.8558	53.6877	-5.22269	5.04973	5.18638	-0.136653	6.77e-26	2.09e-24	1.26e-25	0.687219	1.58e-24	3.6e-23	2.58e-24	0.803876
		AT2G17820.1	7.7663	223.958	130.15	49.6909	6.60292	197.1	141.505	106.725	7.09194	496.464	177.277	94.4403	-2.52365	3.13368	3.72389	-0.590217	9.27e-17	2.12e-24	1.46e-32	0.0284752	8.8e-16	3.65e-23	5.5e-31	0.0982382
		AT5G67100.1	0.138684	28.708	37.0302	7.44721	1.61047	37.7173	32.9018	15.2136	1.54173	106.241	52.926	7.92798	-2.20119	3.99832	3.96694	0.031385	8.64e-08	2.14e-24	6.08e-24	0.912869	3.23e-07	3.67e-23	1.08e-22	0.955229
		AT4G37240.1	0	30.1345	29.7693	18.3612	0.161047	21.9919	23.1383	9.22034	0	59.4146	21.2847	5.28532	-6.58306	7.49073	7.64329	-0.15256	1.52e-17	2.22e-24	1.59e-25	0.675207	1.57e-16	3.81e-23	3.23e-24	0.794227
		AT4G21780.1	0	1.78311	19.4227	2.3112	0.161047	4.49297	17.454	2.30509	0.308345	10.322	23.5703	2.2254	-2.8646	5.7364	3.37475	2.36165	6.26e-05	2.24e-24	4.22e-07	2.23e-12	0.000166811	3.84e-23	1.5e-06	1.51e-10
		AT2G33570.1	1.52552	45.4692	39.3899	14.2524	1.77152	63.9657	36.5799	21.4373	1.54173	96.6746	39.3552	11.4052	-2.24703	3.32891	3.80348	-0.474568	3.51e-11	2.42e-24	2.64e-31	0.0506882	1.89e-10	4.14e-23	9.05e-30	0.144082
		AT5G07770.2	0.554736	10.342	29.5878	28.248	0.322094	7.80358	35.0418	14.2915	0.925036	20.1405	32.9984	15.5778	-4.01652	4.50029	2.70778	1.79252	3.23e-19	2.44e-24	6.35e-09	1.98e-08	3.97e-18	4.18e-23	2.73e-08	6.58e-07
		AT2G16370.1	0.138684	8.73722	25.0498	21.828	0.322094	17.2625	22.4695	17.5186	0.616691	44.0574	27.6415	26.5657	-4.95463	4.87047	4.22771	0.642753	5.96e-25	2.46e-24	6.82e-18	0.0318855	1.27e-23	4.21e-23	7.12e-17	0.105885
		AT1G15040.2	10.6787	169.93	681.246	1.284	12.2396	210.224	269.634	1.15254	8.63367	327.536	271.629	2.08631	3.73535	4.02973	2.89278	1.13696	4.07e-17	2.77e-24	2.36e-14	0.00110845	4.02e-16	4.73e-23	1.75e-13	0.00875146
		AT5G02030.1	1.38684	18.0094	29.5878	19.6452	1.61047	19.036	33.6374	16.8271	1.07921	66.4638	39.998	15.995	-2.69401	3.41753	2.85158	0.565956	6.83e-15	2.86e-24	7.06e-17	0.0221755	5.31e-14	4.87e-23	6.67e-16	0.0831461
		AT2G26100.1	0.138684	27.8165	18.152	13.6104	0.644187	26.1302	16.8521	12.217	0.770863	63.191	20.499	10.5706	-3.57903	3.93208	4.56649	-0.634404	6.89e-19	2.92e-24	6.99e-34	0.00418865	8.23e-18	4.97e-23	2.93e-32	0.0252817
		AT1G14620.2	0.832104	34.5923	40.479	8.08921	1.12733	53.5609	32.0993	10.6034	1.6959	142.494	32.1413	10.1534	-1.97814	3.59467	4.19671	-0.602035	1.51e-07	3.02e-24	1.19e-32	0.0181103	5.49e-07	5.13e-23	4.52e-31	0.0726525
		AT1G49670.1	7.48894	125.352	89.1265	42.6288	4.50931	133.607	124.051	41.722	6.01273	285.744	124.994	27.5393	-1.61532	2.98185	3.23448	-0.252632	2.59e-08	3.24e-24	8.22e-28	0.32036	1.02e-07	5.5e-23	2.08e-26	0.487985
		AT2G05210.3	0.69342	10.6986	26.3205	14.8944	0.322094	20.5731	22.9376	20.5153	0.308345	51.6101	24.9273	22.3931	-4.39235	4.50659	4.12951	0.377082	1.4e-22	3.27e-24	5.18e-20	0.182141	2.38e-21	5.54e-23	6.54e-19	0.333295
		AT1G09660.1	0.69342	20.8623	27.4096	21.5712	0.644187	27.4308	33.3699	20.5153	2.31259	60.9252	36.0696	22.254	-3.14692	3.49023	3.19165	0.298583	2.63e-19	3.46e-24	4.38e-20	0.22684	3.26e-18	5.86e-23	5.56e-19	0.386302
		AT2G05210.1	0.69342	10.6986	26.502	15.1512	0.322094	21.046	22.8708	20.2848	0.308345	51.8619	25.1416	22.5321	-4.39801	4.51239	4.14499	0.367403	1.46e-22	3.48e-24	4.22e-20	0.194887	2.47e-21	5.89e-23	5.37e-19	0.348724
		AT1G61820.1	2.35763	373.382	333.634	1.6692	5.63664	158.318	342.527	2.07458	1.38755	262.834	271.272	0.556349	2.1353	5.45431	4.98245	0.471856	9.14e-05	3.5e-24	3.57e-21	0.275055	0.000238328	5.92e-23	4.99e-20	0.439404
		AT1G63220.1	2.08026	49.0354	44.4725	2.6964	2.4157	34.9979	46.009	3.91865	0.154173	104.227	42.7122	2.2254	0.110211	3.60038	3.63161	-0.0312279	0.791635	3.52e-24	1.86e-24	0.90806	0.832352	5.95e-23	3.47e-23	0.952157
		AT2G04780.1	1.10947	5.52763	39.5714	21.4428	0.644187	8.63123	26.4819	31.1187	1.07921	28.7003	33.3555	20.3067	-3.63689	3.84965	2.06111	1.78854	2.67e-21	3.57e-24	2.92e-07	3.76e-10	4.01e-20	6.04e-23	1.06e-06	1.75e-08
		AT1G56150.1	0.277368	8.02398	64.9843	9.37321	0.161047	16.0801	25.7463	4.84068	0	32.7284	32.3555	13.4915	-4.92404	6.75919	5.17806	1.58112	1.25e-12	3.73e-24	4.14e-14	0.000149717	7.79e-12	6.29e-23	3e-13	0.00167502
		AT4G38900.3	5.96341	73.6423	80.0505	24.2676	6.28083	78.5087	70.6854	30.4271	3.70014	179.503	91.9955	34.9109	-1.49602	2.67818	2.68974	-0.0115575	1.95e-08	3.73e-24	3.05e-24	0.958906	7.8e-08	6.29e-23	5.57e-23	0.984171
		AT1G10820.2	1.24816	18.5443	23.9607	24.6528	0.966281	19.7454	22.1352	22.3593	0.462518	51.8619	25.1416	18.4986	-3.59079	3.46153	3.3181	0.143434	1.76e-25	3.85e-24	8.43e-22	0.522277	3.94e-24	6.48e-23	1.25e-20	0.669008
		AT5G26850.4	1.38684	12.6601	32.1291	24.6528	1.12733	20.8095	33.6374	25.3559	1.54173	58.9111	44.4978	19.7504	-3.08835	3.50468	2.69446	0.810226	1.46e-18	3.9e-24	1.97e-14	0.00175513	1.69e-17	6.57e-23	1.47e-13	0.0127035
		AT1G56080.1	0.138684	17.8311	12.5249	1.0272	0	22.7013	16.6515	1.38305	0.154173	41.5399	15.7849	0.834524	-2.3038	5.88976	6.33365	-0.443889	0.00866049	3.94e-24	5.18e-29	0.100789	0.0169448	6.63e-23	1.45e-27	0.226184
		AT1G22660.1	0.138684	15.3347	15.6108	10.1436	0.48314	17.026	18.4571	6.91526	0	43.5539	16.4992	7.23254	-4.3097	5.10792	5.19593	-0.0880066	1.68e-15	3.96e-24	6.51e-25	0.740339	1.4e-14	6.66e-23	1.25e-23	0.841892
		AT2G41820.1	0.69342	30.8477	51.3703	11.6844	1.12733	50.8415	53.7664	35.9593	1.54173	150.551	59.0685	18.9159	-3.25637	4.36991	4.28761	0.0823074	4.83e-14	4.11e-24	2.87e-23	0.800443	3.46e-13	6.9e-23	4.82e-22	0.882314
		AT4G36190.1	0.832104	28.5297	37.5747	49.9477	0.966281	28.0219	32.7012	46.7932	2.31259	76.7858	40.2123	68.7091	-4.34758	3.49763	3.28734	0.210296	2.58e-36	4.17e-24	3.06e-21	0.409058	1.51e-34	6.99e-23	4.3e-20	0.567466
		AT2G39900.1	0.277368	13.9082	22.327	7.06201	0.48314	19.3907	18.3902	12.217	0.308345	35.246	17.5706	10.4315	-3.76322	4.509	4.33498	0.174017	1.63e-15	4.21e-24	7.7e-22	0.502746	1.35e-14	7.05e-23	1.15e-20	0.65173
		AT4G09760.3	3.32842	96.8227	84.407	59.3209	1.28837	143.42	111.612	23.7424	1.85007	290.779	99.9951	48.8196	-3.36326	4.25589	4.63105	-0.375157	3.47e-16	4.21e-24	1.21e-27	0.270411	3.11e-15	7.05e-23	3.02e-26	0.434299
		AT4G09760.2	3.60578	96.6444	84.0439	55.7257	1.44942	144.248	110.676	23.9729	1.85007	290.527	99.9951	48.5415	-3.22791	4.15554	4.53953	-0.383986	1.09e-15	4.24e-24	7.85e-28	0.250393	9.24e-15	7.09e-23	1.99e-26	0.411249
		AT1G61820.3	2.21894	322.386	297.149	1.5408	4.8314	133.134	277.459	2.30509	1.38755	223.308	216.275	0.556349	1.97407	5.34198	4.90639	0.435597	0.000271074	4.27e-24	3.12e-21	0.304623	0.000664626	7.13e-23	4.39e-20	0.472741
		AT1G65500.1	2.91236	231.447	163.368	3.852	4.67036	224.885	507.169	4.14915	1.54173	366.054	180.491	1.94722	0.874326	5.37567	4.9315	0.444175	0.0806605	4.27e-24	3.25e-21	0.298984	0.12357	7.13e-23	4.56e-20	0.466653
		AT1G29290.1	1.38684	123.569	156.471	1.284	2.4157	81.3464	125.254	0.230509	0.616691	181.013	102.566	4.31171	0.452956	5.21945	4.85916	0.36029	0.392438	4.34e-24	1.61e-21	0.371572	0.462262	7.24e-23	2.32e-20	0.532033
		AT5G41760.1	0.69342	14.2649	16.6999	9.75841	0.48314	16.553	19.594	9.91187	0.308345	35.7495	19.499	9.45794	-3.2616	3.96086	3.76297	0.197895	5.82e-15	4.34e-24	3.96e-21	0.393272	4.57e-14	7.25e-23	5.51e-20	0.552492
		AT3G48170.1	10.8174	175.993	153.203	43.3992	12.7227	168.723	198.013	33.4237	11.563	392.741	193.276	35.05	-0.690063	2.72262	2.71658	0.00603919	0.00880791	4.4e-24	6.03e-24	0.980042	0.0172099	7.33e-23	1.08e-22	0.99763
		AT3G27400.1	0	275.49	1463.05	0.770401	2.89884	509.243	1102.61	4.14915	0.154173	1933.49	1754.98	0.834524	0.144613	9.27317	7.95056	1.32261	0.846867	4.48e-24	7.89e-20	0.0376927	0.882325	7.47e-23	9.83e-19	0.118311
		AT1G10690.1	0.138684	21.219	17.9705	3.4668	0	21.8737	15.2472	2.30509	0.154173	52.3654	13.3565	4.86806	-4.1027	5.91946	6.50124	-0.581778	5.37e-09	4.71e-24	1.33e-30	0.0342514	2.29e-08	7.84e-23	4.31e-29	0.110966
		AT5G65925.1	0.416052	12.1251	33.5813	2.6964	0.161047	9.69536	25.4788	4.61017	0.462518	22.6581	17.5706	2.78175	-2.1861	4.91179	3.71108	1.20071	0.000132069	4.83e-24	3.26e-13	0.000132682	0.000336858	8.03e-23	2.16e-12	0.00151258
		AT3G18280.1	1.10947	1463.4	2966.95	10.7856	10.468	2472.43	2967.85	10.8339	0.770863	5212.62	2743.01	10.0143	-0.419871	8.27867	7.86363	0.415038	0.499326	5.12e-24	1.58e-22	0.483441	0.564435	8.51e-23	2.51e-21	0.635285
		AT1G49820.1	1.94158	41.7247	58.4496	25.8084	2.57675	82.4105	62.2593	27.4305	3.70014	184.034	76.2819	28.7911	-2.32633	3.33873	3.47042	-0.131691	2.1e-12	5.17e-24	1.17e-25	0.62327	1.28e-11	8.59e-23	2.41e-24	0.75239
		AT5G26850.2	1.38684	12.8384	31.5845	24.6528	1.12733	20.8095	33.5037	23.9729	1.54173	58.4076	43.9264	19.4722	-3.05716	3.48892	2.69337	0.795546	3e-18	5.32e-24	1.85e-14	0.00207601	3.37e-17	8.81e-23	1.38e-13	0.0144575
		AT1G80790.1	4.85394	102.707	173.17	46.9944	9.82386	109.723	123.582	60.6237	6.01273	302.36	126.137	77.1935	-2.18218	3.12422	2.9072	0.217013	6.67e-13	5.35e-24	3.38e-21	0.422024	4.29e-12	8.86e-23	4.73e-20	0.579472
		AT4G09760.1	3.60578	98.9624	85.3146	59.7061	1.44942	148.504	115.624	25.1254	1.85007	298.584	102.709	49.9323	-3.29936	4.19982	4.57868	-0.37886	5.81e-16	5.37e-24	1.33e-27	0.263075	5.07e-15	8.88e-23	3.3e-26	0.4259
		AT4G35335.1	0.416052	22.1105	19.0596	14.766	0.161047	17.7354	14.7122	14.7525	0.308345	41.5399	16.2849	11.127	-4.45369	4.50038	4.79875	-0.298378	9.22e-23	5.43e-24	1.07e-27	0.213891	1.59e-21	8.97e-23	2.68e-26	0.370869
		AT3G60740.1	0.832104	34.414	21.0564	23.4972	0.322094	36.5349	26.6826	29.2746	1.6959	78.2964	30.4985	20.4458	-3.64695	3.52355	4.01835	-0.494798	3.48e-25	5.69e-24	3.55e-31	0.0343191	7.6e-24	9.36e-23	1.21e-29	0.111095
		AT4G17980.1	0	3.56621	17.9705	0.1284	0	5.32062	13.5753	0.691526	0	17.8747	18.2848	0.417262	-4.62928	9.79511	8.32549	1.46962	0.0172267	5.87e-24	2.26e-13	2.98e-05	0.031704	9.67e-23	1.52e-12	0.000426974
		AT2G01910.2	0.970788	12.3034	33.0367	73.8301	1.28837	14.8977	32.2999	66.3865	1.6959	32.2249	28.9271	51.4623	-4.60061	3.33901	2.22353	1.11548	9.14e-45	5.96e-24	1.12e-10	5.48e-06	1.14e-42	9.8e-23	5.84e-10	9.86e-05
		AT1G53310.2	11.2334	368.39	280.812	74.3437	15.6215	362.039	378.17	82.2915	5.70439	1012.06	487.333	35.6064	-1.55644	3.90472	4.01909	-0.114372	1.49e-05	6.21e-24	5.02e-25	0.734753	4.28e-05	1.02e-22	9.79e-24	0.838142
		AT1G75420.1	0.277368	16.2263	20.1488	18.8748	0.48314	21.519	18.4571	24.6644	0.308345	49.5961	16.9992	13.6306	-4.70344	4.44664	4.62157	-0.174934	1.13e-26	6.27e-24	6.25e-26	0.487103	2.86e-25	1.03e-22	1.33e-24	0.638275
		AT1G53310.1	11.2334	368.033	280.63	74.3437	15.6215	361.684	377.769	82.2915	5.70439	1011.81	486.833	35.6064	-1.55644	3.90335	4.01807	-0.114721	1.48e-05	6.33e-24	5.07e-25	0.733946	4.27e-05	1.04e-22	9.88e-24	0.837652
		AT1G53310.3	11.2334	368.925	280.994	74.4721	15.6215	362.63	378.036	83.2136	5.70439	1012.57	487.547	35.7454	-1.56481	3.905	4.02075	-0.11575	1.35e-05	6.43e-24	5.05e-25	0.731787	3.91e-05	1.05e-22	9.84e-24	0.835931
		AT2G32550.1	0.138684	12.8384	18.6966	0	0	16.6713	16.3172	0.230509	0.154173	41.5399	14.285	0.556349	-0.364005	6.0039	6.03502	-0.0311175	0.749498	6.43e-24	4.43e-24	0.914297	0.795598	1.05e-22	7.97e-23	0.956191
		AT1G32190.2	0.277368	7.66736	24.1422	3.5952	0.161047	12.2965	22.4695	10.8339	0.308345	33.2319	24.2845	5.42441	-3.60337	5.26842	4.31393	0.954492	3.52e-10	6.57e-24	2.3e-15	0.00268934	1.71e-09	1.07e-22	1.87e-14	0.0177906
		AT1G47330.1	1.66421	22.2888	28.3172	16.5636	0.966281	27.7855	28.02	15.4441	1.54173	58.6593	29.57	16.2732	-2.52359	3.10036	2.99541	0.104945	2.92e-15	6.77e-24	5.02e-22	0.627139	2.36e-14	1.11e-22	7.63e-21	0.755439
		AT1G10990.2	0.416052	56.7028	30.4954	2.3112	0.322094	28.9678	31.23	1.38305	0.616691	73.513	25.2845	1.66905	-1.02499	4.74492	5.25142	-0.506503	0.0801992	6.85e-24	3.96e-29	0.10006	0.123003	1.12e-22	1.11e-27	0.224952
		AT4G27230.1	2.08026	11.2336	55.0007	13.8672	1.61047	15.9619	39.0542	15.2136	1.54173	43.8057	37.9267	18.9159	-2.19556	3.394	1.97277	1.42123	2.13e-10	7.01e-24	1.04e-08	1.21e-07	1.06e-09	1.14e-22	4.36e-08	3.26e-06
		AT2G35470.1	0.138684	12.1251	35.7595	18.7464	0.48314	15.1342	23.6733	14.2915	0.308345	26.938	21.8561	29.7647	-5.11418	5.20169	4.22928	0.972416	7.44e-23	7.18e-24	2.15e-15	0.00307846	1.29e-21	1.17e-22	1.76e-14	0.0197325
		AT3G57260.1	1.80289	1.96142	134.144	36.3372	1.12733	10.7595	160.697	15.2136	1.23338	27.6933	171.849	33.9373	-3.3828	5.54756	1.39915	4.14841	6.96e-11	7.18e-24	0.00619849	2.69e-17	3.62e-10	1.17e-22	0.0128136	3.78e-15
		AT1G74690.1	1.24816	37.6235	31.2215	44.94	0.805234	35.9438	32.4337	47.9458	2.46676	118.326	43.7121	46.7333	-3.9382	3.31005	3.61337	-0.303319	4.65e-33	7.21e-24	4.02e-28	0.208666	2.08e-31	1.17e-22	1.05e-26	0.364559
		AT4G19230.1	0.138684	179.381	39.5714	8.73121	0.966281	125.685	81.1846	14.9831	0.770863	245.211	32.6412	10.0143	-3.16661	5.18541	6.64444	-1.45902	1.22e-09	7.53e-24	2.61e-36	9.46e-05	5.58e-09	1.22e-22	1.33e-34	0.0011389
		AT3G54390.1	0	12.4817	41.3866	10.1436	0.48314	21.4007	26.6826	12.217	0.925036	55.3865	24.7845	15.856	-3.79343	4.81321	4.22232	0.590892	1.4e-14	7.54e-24	2.68e-18	0.0638707	1.06e-13	1.23e-22	2.91e-17	0.167176
		AT5G26850.1	1.38684	12.6601	31.5845	24.6528	1.12733	20.8095	33.5037	24.2034	1.54173	58.4076	43.9978	19.4722	-3.06133	3.48976	2.68904	0.800716	3.5e-18	7.59e-24	2.49e-14	0.00205098	3.9e-17	1.23e-22	1.84e-13	0.0143386
		AT1G68920.3	2.49631	88.977	47.9214	21.3144	2.4157	61.601	62.7943	18.4407	3.23763	149.544	57.7829	20.3067	-1.892	3.13426	3.55917	-0.42491	2.24e-09	7.88e-24	6.67e-30	0.0894978	9.93e-09	1.28e-22	2.04e-28	0.208827
		AT5G26850.3	1.38684	12.6601	31.5845	24.6528	1.12733	20.8095	33.5037	23.9729	1.54173	58.4076	43.9978	19.4722	-3.05713	3.48975	2.68902	0.80073	4.14e-18	8.25e-24	2.6e-14	0.00207493	4.58e-17	1.33e-22	1.92e-13	0.0144528
		AT1G65070.2	0.554736	20.5057	21.0564	34.5396	0.322094	27.6672	18.1227	39.417	1.23338	65.4568	23.6417	33.9373	-4.65401	3.62701	4.00481	-0.377799	1.6e-40	8.27e-24	2.62e-29	0.089116	1.37e-38	1.34e-22	7.54e-28	0.208309
		AT1G04550.2	0.416052	9.45046	28.3172	15.5364	0.48314	18.4448	21.9345	14.7525	0.308345	45.3162	23.2846	20.5849	-4.39222	4.65467	4.11991	0.534763	9.44e-21	8.37e-24	2.72e-18	0.0685199	1.35e-19	1.35e-22	2.95e-17	0.175127
		AT3G24360.1	0	7.48905	13.7955	1.1556	0	6.03004	10.566	2.53559	0	19.637	15.9278	1.66905	-6.7797	9.48644	8.71334	0.773103	1.2e-06	8.45e-24	4.9e-17	0.0122102	3.93e-06	1.36e-22	4.71e-16	0.0549596
		AT5G23820.1	0.277368	688.992	835.72	66.6397	2.4157	302.33	730.193	40.8	0.462518	697.115	624.683	7.51072	-4.22691	8.24791	7.57222	0.675695	2.25e-09	8.47e-24	2.75e-21	0.246422	9.99e-09	1.37e-22	3.88e-20	0.406899
		AT1G09460.1	0	7.66736	62.2615	4.87921	0.322094	41.3826	38.9873	5.99322	0	56.3935	62.3541	1.66905	-4.23244	7.71223	6.65478	1.05744	4.42e-07	8.56e-24	6.2e-18	0.0215467	1.52e-06	1.38e-22	6.49e-17	0.0815338
		AT2G18876.1	0.416052	29.0646	76.6016	18.4896	1.77152	38.1902	38.0511	14.522	1.23338	125.123	39.8552	17.3859	-2.92667	4.26807	4.0132	0.254874	7.1e-12	8.61e-24	2.84e-21	0.426235	4.11e-11	1.39e-22	4.01e-20	0.583459
		AT5G10020.1	0.277368	18.366	18.152	19.1316	0.322094	18.9178	20.0621	23.5119	1.07921	46.575	24.3559	13.2133	-4.02861	3.97516	3.93065	0.0445047	6.68e-24	8.62e-24	6.11e-23	0.855298	1.29e-22	1.39e-22	1e-21	0.919055
		AT4G37550.2	1.52552	101.102	53.367	37.1076	1.61047	165.058	58.9825	29.5051	2.46676	316.207	50.1404	48.9587	-3.38794	3.62163	5.00071	-1.37908	6.44e-21	8.65e-24	6.51e-42	1.4e-06	9.35e-20	1.39e-22	5.26e-40	2.91e-05
		AT2G41780.2	0.69342	15.8696	19.4227	0.770401	0	19.1542	15.6484	0.691526	0	54.883	18.0705	0.834524	-0.634453	4.85076	5.09034	-0.23958	0.394387	8.75e-24	1.86e-26	0.364009	0.462812	1.41e-22	4.13e-25	0.531042
		AT2G43780.2	0.416052	25.1418	28.6802	4.2372	0.644187	30.7414	25.412	11.0644	0.925036	76.5341	23.9274	5.98075	-2.35415	4.05293	4.32519	-0.272257	1.08e-07	8.9e-24	4.87e-27	0.305273	4.01e-07	1.43e-22	1.14e-25	0.473504
		AT1G33060.1	0.970788	11.9468	29.4063	16.692	0.966281	22.7013	30.7619	11.7559	0.616691	54.1277	36.641	11.2661	-2.96469	3.98573	3.33663	0.649106	4.75e-13	8.95e-24	1.13e-16	0.0214433	3.1e-12	1.44e-22	1.05e-15	0.0812704
		AT2G15780.1	0.416052	0.356621	39.9345	0.1284	0.48314	0.118236	72.6247	2.30509	0.308345	0.251757	47.2834	0.139087	0.244635	5.81121	-2.25284	8.06405	0.744427	9.29e-24	0.0117388	1.45e-36	0.791341	1.49e-22	0.023049	2.28e-33
		AT4G28640.1	0.832104	34.5923	28.3172	7.96081	0.644187	48.7133	24.1414	11.9864	0.770863	129.907	26.8558	13.7696	-2.88487	3.87135	4.77266	-0.901304	1.13e-12	9.57e-24	2.98e-36	0.000442527	7.12e-12	1.53e-22	1.51e-34	0.00417106
		AT3G14860.2	0.69342	22.4671	22.327	25.038	0.644187	21.9919	22.4027	21.8983	1.23338	53.6242	23.6417	18.3595	-3.66361	3.48329	3.54723	-0.0639371	8.04e-26	9.73e-24	2.2e-24	0.775651	1.86e-24	1.56e-22	4.07e-23	0.86669
		AT2G47860.2	2.91236	54.9197	136.503	4.87921	4.8314	124.857	147.523	11.0644	4.93353	387.202	204.061	7.51072	0.14452	4.02051	3.61458	0.405936	0.711847	1.01e-23	5.85e-20	0.230709	0.762911	1.61e-22	7.36e-19	0.391101
		AT2G33360.1	0.138684	16.2263	21.0564	15.6648	0.161047	10.1683	30.3606	13.139	0.925036	21.9028	28.07	10.1534	-3.98598	4.78145	3.6928	1.08866	5.54e-16	1.06e-23	9.39e-14	0.000534179	4.86e-15	1.7e-22	6.58e-13	0.00486342
		AT1G71920.2	1.10947	8.20229	25.5944	15.6648	0.161047	14.0701	22.0014	17.2881	0.770863	35.7495	26.3558	15.4387	-3.50709	3.87	3.00039	0.869608	7.47e-19	1.07e-23	7.59e-14	0.000830769	8.9e-18	1.72e-22	5.37e-13	0.00693865
		AT4G14580.1	2.08026	12.1251	41.9312	12.3264	1.61047	24.2384	50.6902	11.5254	2.00424	43.8057	53.2831	15.7169	-1.80583	3.42924	2.11222	1.31701	2.89e-07	1.13e-23	1.05e-09	1.73e-06	1.01e-06	1.8e-22	4.93e-09	3.51e-05
		AT1G10990.1	0.554736	59.5558	29.5878	2.1828	0.322094	29.7955	32.3668	1.84407	0.462518	75.2753	24.6416	1.66905	-1.07955	4.74488	5.30834	-0.563462	0.0649241	1.16e-23	1.89e-29	0.0695243	0.102621	1.85e-22	5.51e-28	0.176754
		AT5G66610.1	0.138684	12.1251	47.1953	10.272	0.644187	15.3707	33.2362	17.9797	2.15842	32.4766	34.0697	9.04068	-2.63452	4.04522	2.67432	1.3709	2.79e-10	1.18e-23	9.7e-11	6.13e-06	1.37e-09	1.89e-22	5.08e-10	0.000108143
		AT4G19230.2	0.138684	168.682	36.8486	8.34601	0.966281	117.527	75.2997	13.6	0.770863	232.875	31.0699	9.59703	-3.07395	5.08595	6.55708	-1.47114	2.65e-09	1.22e-23	1.52e-36	6.21e-05	1.17e-08	1.94e-22	7.88e-35	0.000795105
		AT2G38380.1	0.138684	4231.85	962.421	0	2.57675	4053.96	875.91	2.30509	0.308345	8830.87	773.89	0.695437	1.13163	8.57323	10.8626	-2.28938	0.142064	1.26e-23	1.12e-31	0.000262102	0.199526	2.01e-22	3.98e-30	0.0026935
		AT2G04780.2	1.10947	5.70594	39.2084	20.6724	0.644187	8.74947	27.1507	31.8102	1.38755	28.952	34.3554	20.8631	-3.4991	3.72416	1.93726	1.78689	1.34e-20	1.27e-23	8.15e-07	2.98e-10	1.88e-19	2.03e-22	2.82e-06	1.41e-08
		AT1G31290.1	0.69342	72.7507	34.1258	1.926	0	107.95	44.1366	8.75932	0.770863	227.336	40.998	7.6498	-2.53978	5.05312	6.34848	-1.29536	2.23e-06	1.3e-23	1.38e-35	0.000228591	7.06e-06	2.06e-22	6.7e-34	0.00240111
		AT3G21465.1	0.138684	14.2649	15.0662	6.42001	0	14.8977	16.0497	8.52882	0.616691	43.5539	15.7849	7.6498	-3.85299	4.67909	4.79018	-0.111089	3.48e-14	1.3e-23	1.03e-24	0.651071	2.52e-13	2.06e-22	1.95e-23	0.774702
		AT4G08310.1	1.52552	56.1679	106.008	32.3568	3.86512	60.7733	60.0525	28.8136	2.15842	183.279	61.8541	45.8988	-2.86953	3.6863	3.55947	0.126831	3.92e-15	1.38e-23	3.59e-22	0.672747	3.12e-14	2.19e-22	5.53e-21	0.792135
		AT5G14610.1	0.69342	14.9781	42.6573	8.08921	0.644187	31.6873	35.5768	14.2915	1.6959	86.6043	48.4976	8.62341	-2.30933	4.12182	3.62469	0.497132	6.5e-08	1.39e-23	1.66e-18	0.103307	2.46e-07	2.21e-22	1.84e-17	0.22972
		AT3G45530.1	0	44.5777	31.04	0.2568	0.161047	19.6272	43.8022	3.68814	0.154173	51.1066	40.6408	0.973611	-2.72793	7.23874	6.89361	0.345127	0.00291621	1.46e-23	2.65e-21	0.411006	0.00620948	2.31e-22	3.75e-20	0.56938
		AT4G03230.1	12.6202	93.6131	164.457	16.5636	9.17967	113.743	187.179	16.3661	13.7214	243.449	202.919	10.4315	0.727387	2.71369	1.96727	0.746419	0.00811017	1.47e-23	1.65e-13	0.00240565	0.0159581	2.33e-22	1.13e-12	0.0162574
		AT4G10180.1	0.416052	39.585	26.3205	34.5396	0.805234	36.7714	32.6343	24.8949	2.00424	87.6114	34.4983	26.0093	-3.75254	3.62964	3.99336	-0.363721	8.53e-25	1.51e-23	3.07e-28	0.156062	1.8e-23	2.38e-22	8.08e-27	0.301429
		AT5G07680.2	0.554736	49.5704	27.0465	2.6964	2.09361	72.2422	32.8349	2.7661	0.154173	160.369	33.3555	1.66905	-0.381554	3.85701	4.96532	-1.10831	0.419576	1.51e-23	2.57e-38	4.31e-05	0.486615	2.39e-22	1.55e-36	0.000583695
		AT2G01910.1	1.24816	13.195	33.5813	78.1957	1.28837	15.6072	34.0387	68.6915	1.6959	32.2249	30.4271	52.0187	-4.54943	3.29254	2.17261	1.11993	6.37e-44	1.52e-23	2.08e-10	6.26e-06	7.34e-42	2.4e-22	1.06e-09	0.000110043
		AT1G64060.1	17.6129	382.655	269.558	36.594	19.9698	344.303	332.496	42.4136	16.034	578.034	289.343	36.4409	-0.106231	2.82726	3.03394	-0.206684	0.697	1.56e-23	1.83e-26	0.422037	0.749782	2.47e-22	4.07e-25	0.579472
		AT2G32450.1	1.66421	29.5996	26.3205	20.544	0.805234	30.6231	27.6188	17.5186	1.23338	58.4076	31.927	14.326	-2.80016	3.26378	3.33692	-0.0731385	8.19e-17	1.58e-23	2.36e-24	0.749564	7.82e-16	2.5e-22	4.36e-23	0.84879
		AT3G23810.1	4.57657	538.142	533.851	154.979	6.28083	343.476	456.613	225.437	7.86281	1118.56	651.611	36.4409	-3.42814	5.19865	5.0303	0.168348	1.27e-12	1.62e-23	2.01e-22	0.694137	7.96e-12	2.55e-22	3.16e-21	0.809371
		AT5G66610.2	0.138684	9.62878	36.8486	8.08921	0.644187	13.2424	28.6888	14.7525	1.6959	26.4345	29.1414	7.23254	-2.56788	4.02241	2.64968	1.37274	1.53e-09	1.62e-23	2.49e-10	2.72e-06	6.92e-09	2.56e-22	1.25e-09	5.27e-05
		AT3G10270.1	0.970788	17.2961	19.2412	25.038	0.48314	23.2925	22.737	26.278	0.616691	66.212	26.6415	21.4194	-4.09225	3.77441	3.86702	-0.0926125	2.29e-27	1.65e-23	1.63e-24	0.703854	6.25e-26	2.6e-22	3.05e-23	0.815902
		AT1G71920.1	1.10947	8.3806	25.4128	15.408	0.161047	14.1883	21.3327	17.0576	0.770863	36.0012	26.213	15.1605	-3.48381	3.849	3.01548	0.833523	1.21e-18	1.66e-23	5.01e-14	0.00130811	1.41e-17	2.62e-22	3.6e-13	0.0100059
		AT3G11620.4	0.69342	21.9322	24.5052	7.44721	0.322094	30.5049	23.0045	9.68136	0.925036	71.7507	21.2132	10.7097	-2.81503	3.87496	4.2371	-0.36214	1.21e-11	1.69e-23	3.24e-28	0.14418	6.85e-11	2.65e-22	8.51e-27	0.28563
		AT2G18876.2	0.416052	27.9948	75.8755	17.0772	1.77152	36.5349	36.4461	15.6746	1.23338	122.102	38.8552	17.3859	-2.91215	4.23539	3.96457	0.270814	8.92e-12	1.71e-23	7.8e-21	0.397778	5.1e-11	2.68e-22	1.05e-19	0.556805
		AT2G01830.2	0.554736	79.1699	42.4758	19.902	0.644187	41.9738	45.4072	32.7322	0.770863	131.669	42.355	8.7625	-3.89884	4.79939	5.32937	-0.529977	7.9e-16	1.74e-23	2.66e-28	0.122193	6.81e-15	2.73e-22	7.04e-27	0.256801
		AT1G80260.1	1.94158	20.1491	37.7562	35.0532	1.12733	35.7073	49.3527	36.8814	2.00424	98.4369	55.6401	38.8054	-3.43317	3.55595	3.0986	0.45735	8.64e-22	1.75e-23	3.82e-18	0.0992137	1.36e-20	2.75e-22	4.08e-17	0.223761
		AT1G17620.1	6.24078	479.121	218.551	89.6233	6.60292	330.47	270.036	136.922	6.93777	630.147	226.132	41.448	-2.71766	3.94348	4.61724	-0.673754	7.65e-13	1.78e-23	5.46e-30	0.0483752	4.88e-12	2.78e-22	1.69e-28	0.139676
		AT2G36650.1	0.138684	0	28.4987	3.21	0.161047	0.236472	33.0356	8.52882	0.462518	0.75527	22.7846	3.89444	-3.25588	5.53429	-1.34354	6.87783	1.15e-07	1.8e-23	0.151878	2.29e-36	4.25e-07	2.82e-22	0.221018	3.31e-33
		AT2G44160.1	22.3281	148.889	299.146	107.599	19.4867	187.522	311.096	78.3729	21.43	369.327	446.549	87.7641	-1.12552	2.8045	1.80699	0.997514	3.07e-05	1.8e-23	3.52e-11	0.000123469	8.48e-05	2.82e-22	1.92e-10	0.00142419
		AT1G56230.1	0.138684	14.4432	19.0596	17.2056	0.322094	19.036	20.0621	17.9797	0.616691	54.1277	22.5703	26.7048	-4.85837	4.59474	4.56128	0.0334606	3.95e-26	1.84e-23	6.55e-23	0.903159	9.5e-25	2.87e-22	1.07e-21	0.94928
		AT4G24000.1	0	92.7215	42.1127	0.513601	0.322094	131.006	92.6868	5.76271	0.925036	267.114	107.995	1.66905	-1.52597	6.3694	6.92856	-0.559162	0.0245272	1.88e-23	8.02e-27	0.209392	0.043515	2.93e-22	1.84e-25	0.365438
		AT2G28310.3	0.970788	10.342	22.69	16.3068	0.161047	16.9078	28.2875	14.7525	1.07921	38.0153	29.7128	17.8032	-3.43738	3.91014	3.10565	0.804491	1.15e-17	1.97e-23	1.45e-14	0.00299882	1.21e-16	3.07e-22	1.09e-13	0.0193429
		AT4G13190.1	0.416052	33.1658	11.4358	1.6692	0.161047	32.8696	16.6515	1.84407	0	81.3175	19.499	2.08631	-2.19023	5.0263	6.17942	-1.15312	0.00111965	1.98e-23	2.19e-38	9.73e-06	0.0025363	3.09e-22	1.33e-36	0.000162641
		AT1G65070.1	0.277368	17.6528	17.0629	29.0184	0	22.7013	15.2472	31.5797	1.07921	54.883	20.4276	25.5921	-4.95777	4.00451	4.37808	-0.373571	1.07e-37	1.99e-23	1.78e-28	0.102248	7.15e-36	3.1e-22	4.8e-27	0.228307
		AT3G14860.1	0.69342	22.2888	21.7824	24.6528	0.644187	21.8737	22.2689	22.1288	1.23338	51.8619	23.1417	18.0814	-3.65213	3.45948	3.52425	-0.0647737	1.16e-25	2.05e-23	4.59e-24	0.772877	2.64e-24	3.18e-22	8.26e-23	0.86478
		AT5G15350.1	8.18236	179.024	155.018	33.2556	9.66281	183.029	136.556	40.1085	8.78784	420.434	147.35	58.1385	-1.31982	2.80084	3.19433	-0.39349	1.71e-06	2.06e-23	2.7e-29	0.114309	5.49e-06	3.2e-22	7.77e-28	0.24604
		AT2G05830.1	3.74447	29.5996	61.5354	36.7224	3.05989	52.9698	64.1987	46.3322	3.85432	115.305	63.9254	38.3881	-2.49346	2.90626	2.46701	0.43925	1.74e-17	2.07e-23	2.67e-17	0.0691734	1.79e-16	3.22e-22	2.64e-16	0.176195
		AT1G19800.2	0.69342	14.9781	27.2281	20.1588	1.44942	18.6813	23.6064	20.7458	1.54173	41.2881	25.9987	20.0286	-3.06688	3.14822	2.6632	0.485017	1.47e-21	2.1e-23	2.38e-16	0.0262079	2.26e-20	3.26e-22	2.14e-15	0.0931634
		AT4G20000.1	0	6.7758	92.3939	0.2568	1.28837	2.36472	111.813	1.38305	0.616691	7.80446	65.2111	2.2254	-0.0690944	5.96916	1.58413	4.38503	0.916709	2.12e-23	0.00811985	1.07e-17	0.942464	3.29e-22	0.0164296	1.64e-15
		AT1G63690.1	4.71526	55.4546	73.8788	55.0837	3.54303	62.9016	63.463	59.0102	5.24187	141.991	68.8537	70.5173	-2.77215	2.67727	2.56476	0.112506	1.11e-24	2.18e-23	1.59e-21	0.617325	2.31e-23	3.38e-22	2.3e-20	0.74757
		AT4G30470.1	4.16052	213.794	63.1691	34.1544	3.54303	191.897	89.0756	49.7898	2.00424	326.025	76.3534	27.6784	-2.49067	3.32303	4.651	-1.32797	6.23e-14	2.21e-23	1.91e-41	2.16e-06	4.41e-13	3.42e-22	1.51e-39	4.27e-05
		AT2G02120.1	0	45.1126	325.829	0.1284	1.77152	358.728	536.059	0.922034	0.308345	520.13	525.474	0.417262	1.55605	8.20195	7.12341	1.07855	0.0652703	2.3e-23	2.57e-19	0.0641239	0.103078	3.56e-22	3.07e-18	0.167571
		AT1G19800.3	0.69342	14.9781	27.2281	20.0304	1.44942	18.9178	23.5395	20.7458	1.54173	41.5399	25.9987	19.8895	-3.06002	3.14677	2.67298	0.473792	1.94e-21	2.34e-23	1.85e-16	0.0299543	2.97e-20	3.61e-22	1.68e-15	0.10132
		AT2G28500.1	0.970788	5.70594	49.9181	2.1828	0.644187	9.93183	43.936	3.91865	1.38755	22.4064	67.7824	7.78889	-1.21884	4.47321	1.90629	2.56692	0.0104082	2.37e-23	3.04e-05	2.22e-12	0.0200469	3.67e-22	8.74e-05	1.5e-10
		AT1G69420.1	0.970788	17.8311	26.6835	49.0489	1.44942	25.4208	28.7556	53.2475	1.6959	66.4638	36.5696	44.2298	-4.15489	3.24413	2.97759	0.266547	1.06e-37	2.46e-23	1.73e-19	0.256086	7.11e-36	3.8e-22	2.09e-18	0.417676
		AT1G16340.2	0	13.9082	16.3368	5.13601	0	19.2725	19.059	10.8339	0.616691	46.8268	19.999	10.1534	-4.35582	5.22774	5.25285	-0.0251122	7.99e-15	2.52e-23	2.06e-23	0.930814	6.17e-14	3.88e-22	3.51e-22	0.966578
		AT1G19800.1	0.69342	14.9781	27.2281	20.0304	1.44942	18.3266	23.2051	20.9763	1.54173	41.2881	25.7844	20.0286	-3.06822	3.13561	2.65317	0.482431	1.13e-21	2.56e-23	2.73e-16	0.0265056	1.75e-20	3.95e-22	2.44e-15	0.0938628
		AT2G28310.2	0.970788	10.342	22.69	16.3068	0.161047	16.9078	28.2207	14.522	1.07921	37.5118	29.6414	17.8032	-3.43161	3.90757	3.09833	0.809245	1.5e-17	2.57e-23	1.88e-14	0.00292383	1.56e-16	3.96e-22	1.4e-13	0.0189978
		AT1G74210.1	0.69342	64.9051	45.7431	9.11641	1.77152	60.8916	39.4554	6.22373	1.54173	153.068	36.4982	3.3381	-1.25459	3.70065	4.43911	-0.738461	0.00178888	2.7e-23	1.46e-32	0.00804572	0.00393732	4.16e-22	5.49e-31	0.0406238
		AT5G52390.1	0.138684	354.838	310.4	0.3852	0.966281	104.402	99.3073	2.7661	0	907.08	181.277	0.278175	-0.469607	7.82862	8.46593	-0.637309	0.568463	2.97e-23	5.48e-26	0.238279	0.630691	4.57e-22	1.17e-24	0.397675
		AT2G37870.1	0	5.52763	32.1291	1.4124	0.161047	23.4107	43.3341	1.15254	0	41.2881	37.0696	3.61627	-4.22296	8.10593	6.90889	1.19704	2.21e-05	3.05e-23	2.06e-16	0.0072252	6.23e-05	4.69e-22	1.86e-15	0.0376288
		AT1G35830.1	0	61.8738	17.6075	1.7976	0.322094	32.1602	20.0621	3.91865	0.154173	86.8561	26.4987	0.973611	-2.7081	5.82941	6.95173	-1.12232	0.000274555	3.07e-23	3.35e-34	0.000573174	0.00067252	4.72e-22	1.45e-32	0.00514317
		AT3G11620.3	0.69342	21.9322	23.9607	7.19041	0.322094	30.2684	22.9376	9.68136	0.925036	71.4989	21.2132	10.7097	-2.80028	3.86289	4.23106	-0.368169	1.78e-11	3.1e-23	5.49e-28	0.139461	9.88e-11	4.75e-22	1.42e-26	0.280111
		AT1G71920.3	1.10947	8.02398	25.5944	15.6648	0.161047	14.0701	21.8008	17.0576	0.770863	35.7495	26.0701	15.1605	-3.49228	3.86029	2.99372	0.866571	1.9e-18	3.11e-23	1.26e-13	0.00100357	2.18e-17	4.77e-22	8.76e-13	0.00809158
		AT5G58970.2	0	12.6601	14.5216	8.73121	0	15.2525	14.8459	8.75932	0.462518	31.7214	14.1422	5.42441	-4.58172	5.27668	5.29142	-0.0147436	1.24e-15	3.22e-23	4.02e-23	0.95507	1.04e-14	4.93e-22	6.68e-22	0.9814
		AT2G40480.1	0	13.9082	37.9378	8.60281	0	28.3767	33.5037	10.8339	1.07921	117.822	49.2833	9.73611	-3.73942	5.53672	5.25613	0.28059	8e-11	3.23e-23	4.96e-21	0.451815	4.13e-10	4.94e-22	6.82e-20	0.607049
		AT1G10820.1	1.24816	17.2961	23.0531	23.112	0.966281	19.036	20.9314	21.4373	0.462518	49.3443	23.7845	17.525	-3.51191	3.38868	3.24448	0.144199	2.01e-24	3.23e-23	6.65e-21	0.519313	4.08e-23	4.94e-22	9.03e-20	0.666252
		AT2G01830.3	0.554736	79.1699	41.5682	19.7736	0.644187	41.8556	44.6047	32.2712	0.770863	134.69	41.5694	8.62341	-3.88191	4.7716	5.33887	-0.567271	1.11e-15	3.28e-23	2.35e-28	0.0984986	9.41e-15	5.02e-22	6.26e-27	0.222744
		AT4G08780.1	0	0.891553	69.1593	0.1284	0.644187	5.43886	162.168	0.691526	0.154173	2.76933	96.8524	0	1.15759	7.50763	2.13725	5.37038	0.264318	3.29e-23	0.0054693	4.92e-18	0.332665	5.03e-22	0.0114151	7.89e-16
		AT4G22120.1	0.138684	24.0719	18.152	9.11641	0	33.579	23.6733	8.52882	1.38755	73.513	32.9984	6.81528	-2.99503	4.36014	4.7001	-0.339954	2.01e-10	3.33e-23	6.35e-27	0.229618	1e-09	5.09e-22	1.47e-25	0.389636
		AT3G06930.1	2.08026	41.0114	38.3008	20.0304	1.28837	50.1321	29.625	16.8271	1.07921	130.41	41.2122	11.127	-2.40951	3.33608	3.86643	-0.53035	3.62e-12	3.36e-23	1.16e-30	0.0333249	2.16e-11	5.12e-22	3.77e-29	0.108992
		AT5G05180.2	0.69342	23.7153	23.9607	4.1088	0.644187	28.4949	23.807	4.37966	1.07921	93.6535	27.2844	4.03353	-1.37037	3.70168	4.09073	-0.389051	0.00163997	3.36e-23	2.5e-28	0.11655	0.00362883	5.13e-22	6.64e-27	0.249308
		AT1G33790.2	0	29.5996	44.8355	12.5832	0.322094	50.605	80.6496	11.2949	0.308345	61.9322	32.0698	3.3381	-4.41733	6.77113	6.24803	0.523102	2.42e-10	3.67e-23	5.05e-20	0.234909	1.19e-09	5.6e-22	6.39e-19	0.396024
		AT4G22120.3	0.138684	23.8936	18.152	9.11641	0	33.1061	23.0714	8.52882	1.38755	72.506	32.2127	6.67619	-2.98639	4.33301	4.68271	-0.349708	1.93e-10	3.71e-23	5.02e-27	0.212459	9.61e-10	5.65e-22	1.18e-25	0.369148
		AT4G25880.3	9.98525	76.6736	142.675	49.4341	10.6291	127.931	142.909	45.4102	9.40453	314.444	183.562	43.5343	-1.21208	2.71764	2.34192	0.375719	6.71e-06	3.74e-23	7.28e-18	0.125841	2.01e-05	5.69e-22	7.58e-17	0.261695
		AT1G58360.1	5.82473	83.6277	88.7635	146.633	6.60292	141.765	124.452	149.37	3.3918	310.164	112.994	150.771	-3.82778	3.13978	3.34756	-0.207781	2.65e-32	3.76e-23	8.69e-26	0.446374	1.09e-30	5.72e-22	1.82e-24	0.602135
		AT3G49720.1	9.70788	171.891	161.372	73.3165	9.01862	159.973	140.301	127.702	10.3296	346.921	141.493	104.315	-2.37305	2.68498	2.88887	-0.203896	1.42e-18	3.78e-23	3.14e-26	0.398442	1.65e-17	5.74e-22	6.83e-25	0.557454
		AT2G01830.1	0.554736	78.8133	40.8421	19.6452	0.644187	41.6191	44.3372	32.0407	0.770863	129.403	41.3551	8.62341	-3.8735	4.75811	5.31565	-0.557542	1.21e-15	3.92e-23	3.45e-28	0.10398	1.03e-14	5.95e-22	9.03e-27	0.230901
		AT1G13860.3	0.554736	20.1491	15.7923	13.3536	0.161047	19.9819	21.3327	16.8271	0.770863	45.0645	22.5703	9.8752	-3.68795	4.05805	4.12273	-0.0646837	3.28e-18	3.99e-23	1.16e-23	0.796616	3.67e-17	6.06e-22	2.02e-22	0.879412
		AT1G56230.2	0.138684	14.0865	19.4227	17.0772	0.322094	18.0901	19.4602	17.2881	0.616691	52.8689	22.356	26.4266	-4.83433	4.58169	4.51368	0.0680127	1.28e-25	4.08e-23	3.38e-22	0.806441	2.91e-24	6.18e-22	5.21e-21	0.88639
		AT5G13000.1	3.4671	46.0041	77.5092	90.5221	3.54303	100.619	99.2404	98.8882	4.62518	196.119	147.564	58.4167	-3.39564	3.54327	3.14634	0.396934	2e-21	4.1e-23	7.15e-19	0.190698	3.05e-20	6.21e-22	8.17e-18	0.343886
		AT1G75140.1	0.69342	9.9854	25.4128	12.4548	0.805234	11.4689	28.6219	13.6	1.38755	22.9099	23.856	14.8823	-2.83128	3.52074	2.27987	1.24087	2.02e-14	4.19e-23	1.45e-09	1.11e-06	1.5e-13	6.34e-22	6.69e-09	2.36e-05
		AT5G18860.1	0.416052	42.4379	44.654	60.7333	0.966281	16.7895	38.3186	75.6068	0.308345	59.4146	30.2842	35.8845	-5.65505	4.83812	4.49946	0.338659	1.18e-30	4.24e-23	4.44e-20	0.322294	4.16e-29	6.42e-22	5.63e-19	0.489969
		AT1G13170.1	0.970788	26.7466	31.7661	15.5364	1.61047	33.3426	29.1569	28.3526	1.6959	81.0657	35.4982	14.8823	-2.74572	3.25493	3.32414	-0.0692036	4.14e-16	4.3e-23	6.79e-24	0.771627	3.67e-15	6.5e-22	1.2e-22	0.863718
		AT1G53070.1	0	8.91553	22.8716	1.4124	0	30.6231	35.0418	1.15254	0.462518	59.6664	36.7125	1.1127	-1.98747	6.39554	5.93415	0.461388	0.0170614	4.32e-23	9.19e-20	0.232256	0.0314269	6.52e-22	1.14e-18	0.39293
		AT1G08440.1	0	105.917	24.6868	0.2568	0.161047	89.3865	17.5209	1.38305	0	174.467	11.428	0	-1.94739	7.02332	9.44338	-2.42006	0.114034	4.42e-23	9.63e-48	1.41e-12	0.165766	6.66e-22	1.2e-45	9.84e-11
		AT1G33060.2	1.38684	13.3733	31.7661	17.334	1.12733	24.0019	31.8987	12.4475	0.925036	57.1488	37.9267	12.2397	-2.6142	3.62239	3.0013	0.621083	4.72e-12	4.49e-23	6.14e-16	0.0212728	2.78e-11	6.78e-22	5.29e-15	0.0808336
		AT1G15310.1	1.66421	76.317	33.3997	3.3384	1.12733	68.2222	35.5768	3.22712	2.62094	211.979	44.9978	2.36448	0.280794	3.13845	4.27364	-1.13519	0.464929	4.53e-23	2.52e-41	2.16e-06	0.530891	6.83e-22	1.97e-39	4.27e-05
		AT3G24360.2	0	7.31074	12.8879	1.1556	0	5.67533	10.3654	2.53559	0	18.3782	14.785	1.66905	-6.7797	9.40666	8.63981	0.766857	1.2e-06	4.64e-23	1.73e-16	0.0133556	3.93e-06	6.99e-22	1.57e-15	0.0586162
		AT4G37550.1	1.66421	106.095	54.4561	38.2632	1.61047	172.861	61.2562	29.7356	2.62094	331.06	52.2117	52.1577	-3.3703	3.59379	4.99232	-1.39853	2.13e-20	4.7e-23	8.18e-41	1.63e-06	2.92e-19	7.08e-22	5.94e-39	3.33e-05
		AT2G17970.2	0.554736	9.27215	20.8748	10.1436	0.644187	8.27652	17.454	14.7525	0.462518	27.6933	19.8562	10.1534	-3.35886	3.86386	2.97984	0.884027	2.31e-16	4.77e-23	6.87e-13	0.00034812	2.1e-15	7.17e-22	4.43e-12	0.00341876
		AT4G22753.1	0.69342	4.9927	29.5878	6.54841	0.322094	13.9519	39.4554	6.91526	0.462518	26.938	34.784	3.3381	-2.44456	4.85876	3.17533	1.68344	3.83e-06	4.93e-23	3.87e-10	1.71e-06	1.18e-05	7.4e-22	1.9e-09	3.47e-05
		AT2G05830.2	3.74447	28.5297	61.1724	36.3372	3.05989	51.078	62.7274	47.0237	3.85432	112.535	62.7826	37.9708	-2.49044	2.88289	2.42115	0.461743	2.03e-17	4.94e-23	1.08e-16	0.0565634	2.07e-16	7.42e-22	1e-15	0.154297
		AT4G11120.1	1.80289	28.708	30.1324	11.6844	1.77152	40.4367	29.7588	12.4475	1.07921	92.143	32.0698	9.17976	-1.82576	3.05361	3.38164	-0.328029	3.23e-08	5.05e-23	5.19e-28	0.139332	1.26e-07	7.57e-22	1.34e-26	0.279961
		AT2G34780.1	1.10947	19.9708	27.9541	20.1588	1.77152	21.046	28.2207	22.5898	1.6959	52.6172	34.9983	13.3524	-2.60777	3.0795	2.64911	0.430391	4.6e-16	5.23e-23	7.49e-17	0.0579482	4.06e-15	7.84e-22	7.05e-16	0.156875
		AT2G40550.1	0	11.9468	16.6999	3.9804	0	17.3807	15.0466	4.61017	0.616691	50.0996	19.6419	2.78175	-3.16379	5.10535	5.18837	-0.0830178	2.35e-07	5.3e-23	1.01e-23	0.765486	8.37e-07	7.93e-22	1.77e-22	0.859563
		AT5G09720.1	0.277368	17.6528	16.3368	0.1284	0.161047	17.7354	21.3996	1.61356	0.616691	48.8408	22.0703	0.278175	0.378627	4.56188	4.55052	0.0113642	0.610389	5.73e-23	1.23e-22	0.967237	0.669334	8.58e-22	1.97e-21	0.989253
		AT2G05830.3	3.60578	27.4598	60.6278	35.0532	3.05989	49.7774	59.5844	43.5661	3.54597	109.262	59.3542	37.2754	-2.49024	2.88866	2.44078	0.447884	2.76e-17	5.74e-23	8.14e-17	0.0640551	2.78e-16	8.59e-22	7.65e-16	0.167464
		AT1G63220.2	1.66421	39.9416	38.4823	2.1828	2.09361	27.6672	37.2486	3.45763	0.154173	83.5833	33.6412	1.80814	0.118745	3.56534	3.56598	-0.000639936	0.786575	5.92e-23	7.85e-23	0.998102	0.827924	8.86e-22	1.27e-21	1
		AT1G27680.1	0.277368	13.195	17.0629	10.5288	0.48314	20.1001	19.059	12.217	0.462518	56.897	21.0704	11.2661	-3.78904	4.30289	4.40257	-0.0996781	8.35e-17	6.11e-23	6.24e-24	0.700726	7.96e-16	9.13e-22	1.11e-22	0.813739
		AT1G50120.1	2.08026	39.05	30.6769	23.112	1.61047	31.569	36.0449	29.0441	1.38755	82.3245	35.7125	16.9687	-2.73024	3.08491	3.20959	-0.124677	1.16e-17	6.21e-23	1.47e-24	0.591267	1.22e-16	9.27e-22	2.76e-23	0.726667
		AT4G22120.5	0.138684	23.8936	17.789	8.98801	0	33.1061	23.0714	8.52882	1.38755	72.506	32.1413	6.67619	-2.97792	4.32487	4.68259	-0.357717	2.45e-10	6.26e-23	7.45e-27	0.204593	1.21e-09	9.34e-22	1.72e-25	0.359422
		AT4G13990.1	0	10.5203	16.8814	1.1556	0	8.39476	12.3716	4.37966	0.154173	28.1968	20.0704	1.80814	-4.27976	6.88321	6.32009	0.563114	2.46e-06	6.27e-23	4.74e-18	0.0821485	7.74e-06	9.35e-22	5.01e-17	0.197245
		AT1G05870.2	1.94158	57.0594	57.3604	7.83241	2.4157	81.7011	51.6933	13.139	1.85007	213.238	54.283	18.2204	-1.66632	3.47547	4.05628	-0.580806	3.71e-06	6.42e-23	3.91e-30	0.038126	1.14e-05	9.57e-22	1.22e-28	0.119225
		AT3G02630.1	1.10947	24.6069	26.6835	26.8356	1.44942	31.569	31.9656	35.4983	2.00424	80.8139	35.4982	32.5464	-3.37355	3.13299	3.16351	-0.0305283	4.79e-26	6.46e-23	3.76e-23	0.894715	1.14e-24	9.63e-22	6.26e-22	0.943895
		AT4G26640.2	3.4671	34.7706	54.8191	31.458	3.22094	43.8656	48.684	32.7322	4.00849	116.815	53.4259	32.6855	-2.17891	2.6243	2.42982	0.194482	6.89e-16	6.5e-23	1.04e-19	0.368131	5.97e-15	9.68e-22	1.27e-18	0.531042
		AT1G69810.1	0.277368	67.9364	33.3997	0.642001	0.161047	34.7614	49.4196	2.30509	0.616691	71.2472	29.6414	0.556349	-0.546565	5.48703	5.79228	-0.305249	0.443074	6.53e-23	2.88e-25	0.411303	0.509466	9.72e-22	5.72e-24	0.569704
		AT4G22120.4	0.138684	23.8936	17.789	8.98801	0	33.2243	23.0045	8.52882	1.38755	72.506	32.1413	6.67619	-2.9779	4.32337	4.68451	-0.361135	2.48e-10	6.72e-23	7.37e-27	0.200555	1.22e-09	1e-21	1.7e-25	0.354221
		AT4G31110.1	0.138684	0.713243	53.9115	7.06201	0	1.53707	55.5051	13.3695	0.616691	1.00703	42.1408	2.36448	-3.79541	6.37028	0.655987	5.7143	1.26e-08	6.92e-23	0.408315	1.39e-24	5.16e-08	1.03e-21	0.520553	6.12e-22
		AT5G49230.1	0.832104	19.2576	25.9574	14.3808	1.61047	23.2925	25.7463	12.9085	1.54173	56.3935	28.8557	14.1869	-2.40994	3.10805	2.92553	0.182525	3.14e-13	7.3e-23	5.69e-20	0.408546	2.08e-12	1.08e-21	7.16e-19	0.56693
		AT3G09800.1	0.138684	7.48905	19.4227	3.7236	0.161047	11.7054	13.6422	6.45424	0	33.9872	16.7849	6.39802	-4.66266	6.00587	5.55577	0.450097	9.56e-12	7.34e-23	1.17e-18	0.142763	5.44e-11	1.09e-21	1.32e-17	0.283723
		AT1G26150.1	1.52552	41.1898	72.6081	97.9693	1.28837	56.7533	85.1301	90.3593	3.70014	147.529	98.5666	184.847	-4.85566	4.04357	3.4608	0.582772	8e-31	7.49e-23	1.55e-17	0.0821097	2.86e-29	1.11e-21	1.56e-16	0.197178
		AT3G21750.1	1.66421	87.7288	89.6711	112.607	3.54303	127.931	131.942	92.6644	3.23763	320.738	152.992	34.9109	-3.83011	4.24045	4.23875	0.00170488	2.49e-19	7.5e-23	8.12e-23	0.996173	3.09e-18	1.11e-21	1.32e-21	1
		AT2G37860.2	0.832104	17.4744	20.3303	29.2752	0.161047	26.4849	20.0621	28.3526	0.925036	72.0025	26.213	28.0956	-4.44152	3.82535	4.08776	-0.262401	7.32e-31	7.67e-23	4.39e-26	0.291774	2.63e-29	1.14e-21	9.42e-25	0.458355
		AT4G38400.1	0.277368	274.955	98.5656	8.98801	0	205.258	72.5579	44.2576	0.925036	387.706	56.4972	10.4315	-4.59312	6.28636	7.87581	-1.58945	2.5e-13	8.01e-23	1.67e-32	0.000494688	1.68e-12	1.19e-21	6.23e-31	0.00455677
		AT3G28050.1	1.94158	46.8957	65.5288	57.5233	2.57675	57.6992	63.5968	36.1898	3.85432	99.9475	66.711	63.1456	-3.2597	3.30698	2.98294	0.324042	4.37e-22	8.38e-23	6.47e-19	0.240898	7.09e-21	1.24e-21	7.45e-18	0.400509
		AT1G63690.2	4.71526	55.098	72.4266	54.3133	3.38198	60.8916	61.2562	57.1661	5.24187	138.97	67.0681	69.2655	-2.75872	2.6542	2.55119	0.103012	3.19e-24	8.53e-23	4.15e-21	0.649155	6.34e-23	1.26e-21	5.75e-20	0.773289
		AT1G11440.1	0.277368	3.3879	49.5551	32.742	0.161047	3.54708	18.9252	49.5593	0.154173	8.05622	17.4991	26.1484	-6.41014	5.84116	2.90478	2.93638	2.04e-27	8.54e-23	1.73e-05	5.31e-13	5.57e-26	1.26e-21	5.15e-05	4.03e-11
		AT1G13170.2	0.832104	26.2117	31.9476	15.2796	1.61047	32.7514	28.555	28.8136	1.6959	77.2893	35.0697	14.6042	-2.79255	3.29225	3.33276	-0.0405135	4.27e-16	8.63e-23	3.53e-23	0.867593	3.78e-15	1.27e-21	5.9e-22	0.92688
		AT1G16340.4	0	13.0167	16.3368	5.00761	0	18.6813	19.059	11.0644	0.616691	46.3233	19.4276	9.73611	-4.33317	5.21329	5.20641	0.00687798	1.88e-14	8.72e-23	1.49e-22	0.981364	1.4e-13	1.29e-21	2.37e-21	0.998634
		AT3G50800.1	0	24.2502	16.1553	13.9956	0.48314	13.1242	19.594	17.5186	0.462518	42.0434	19.7133	15.0214	-4.63789	4.66685	4.73525	-0.0683954	5.51e-22	9.1e-23	2.81e-23	0.803964	8.84e-21	1.34e-21	4.74e-22	0.884925
		AT1G10586.2	2.35763	10.342	86.5852	0	2.09361	19.8637	46.9453	0.230509	2.31259	48.5891	59.0685	0	6.04792	3.56556	1.75802	1.80753	2.3e-15	9.25e-23	1.2e-06	3.87e-09	1.89e-14	1.36e-21	4.06e-06	1.47e-07
		AT1G16520.1	3.4671	32.2742	47.7399	7.06201	2.89884	45.9938	50.6233	9.68136	3.23763	124.871	62.2826	7.6498	-0.322076	2.81088	2.61594	0.194936	0.299343	9.29e-23	8.22e-20	0.402099	0.370823	1.37e-21	1.02e-18	0.560809
		AT5G10020.2	0.277368	16.4046	16.5184	18.1044	0.161047	18.4448	18.5909	22.8203	1.07921	44.8127	22.9989	13.0742	-4.11474	4.00458	3.98482	0.0197564	1.55e-23	1.01e-22	3.25e-22	0.93679	2.89e-22	1.48e-21	5.02e-21	0.970295
		AT5G14450.1	0.970788	66.8665	41.9312	10.0152	0.966281	77.5629	35.9111	8.29831	1.54173	126.634	32.7127	16.1341	-2.33843	3.74107	4.67138	-0.930309	3.23e-09	1.04e-22	2.69e-34	0.00096291	1.41e-08	1.53e-21	1.17e-32	0.00784084
		AT5G02440.1	0.554736	11.7685	25.2313	2.1828	0.644187	16.9078	18.524	2.07458	0.616691	33.9872	24.4274	3.89444	-1.20872	3.96069	3.41	0.55069	0.0142986	1.05e-22	2.01e-16	0.0374733	0.0267837	1.54e-21	1.82e-15	0.117879
		AT5G18500.1	7.07288	70.0761	105.463	48.15	4.18722	67.5128	107.8	59.9322	7.86281	151.558	87.0671	47.4288	-1.99973	2.72643	2.23434	0.492089	4.98e-13	1.07e-22	6.31e-16	0.0431229	3.25e-12	1.56e-21	5.43e-15	0.129412
		AT2G22770.1	0.970788	61.1606	136.322	71.2621	0.322094	46.7032	125.923	38.4949	0.462518	119.836	89.7099	8.7625	-5.02933	6.36762	5.29838	1.06924	1.25e-15	1.16e-22	5.2e-17	0.0253294	1.05e-14	1.69e-21	4.97e-16	0.0911814
		AT4G34555.1	0.832104	23.7153	51.9148	8.85961	2.4157	34.7614	42.1304	13.6	2.00424	121.347	47.6405	9.59703	-1.60731	3.52592	3.26094	0.264976	1.68e-05	1.2e-22	1.44e-19	0.34522	4.81e-05	1.75e-21	1.75e-18	0.513921
		AT5G18500.2	7.07288	70.0761	105.282	48.15	4.18722	67.3946	107.733	59.7017	7.86281	151.558	86.7814	47.4288	-1.99784	2.72397	2.2335	0.490471	5.37e-13	1.22e-22	6.67e-16	0.0439316	3.48e-12	1.78e-21	5.72e-15	0.13101
		AT1G49160.2	0.416052	30.8477	30.1324	5.64961	1.28837	18.2084	25.2782	7.60678	0.616691	57.9041	24.5702	4.31171	-1.91322	3.883	3.85497	0.028031	1.37e-05	1.23e-22	3.82e-22	0.917529	3.96e-05	1.79e-21	5.85e-21	0.958353
		AT3G09940.2	0.138684	0.891553	1070.24	17.5908	4.02617	4.2565	1011.13	7.37627	0.462518	6.54568	626.826	5.98075	-1.83108	8.02898	-0.290339	8.31932	0.00572483	1.24e-22	0.664564	3.53e-24	0.0115998	1.8e-21	0.770877	1.43e-21
		AT4G25880.2	9.98525	78.635	146.668	50.2045	11.4343	131.36	146.587	46.7932	10.3296	321.493	187.776	44.647	-1.1655	2.67419	2.29758	0.376611	1.37e-05	1.24e-22	2.23e-17	0.124896	3.97e-05	1.81e-21	2.21e-16	0.260453
		AT5G51350.1	0.277368	12.8384	21.6009	8.08921	0.161047	22.7013	20.0621	14.522	0.462518	47.8338	24.4988	5.00714	-3.83579	4.90816	4.76336	0.144793	5.52e-13	1.24e-22	4.18e-21	0.63496	3.58e-12	1.81e-21	5.79e-20	0.761852
		AT4G38900.2	6.24078	76.8519	88.0374	25.1664	7.73025	81.2282	74.8316	31.8102	4.16266	187.055	93.9954	36.8581	-1.38245	2.58017	2.56617	0.0139979	1.82e-07	1.26e-22	2.53e-22	0.95086	6.55e-07	1.83e-21	3.95e-21	0.978858
		AT2G17970.3	0.554736	9.45046	21.0564	10.272	0.644187	8.39476	17.5209	14.9831	0.616691	27.945	20.0704	10.2925	-3.25432	3.75027	2.87454	0.875732	4.8e-16	1.26e-22	1.46e-12	0.000366089	4.23e-15	1.84e-21	9.14e-12	0.00356113
		AT5G51190.1	0.277368	46.8957	678.342	7.57561	2.57675	118.118	504.294	3.45763	0	258.554	545.116	21.2804	-2.62355	8.05258	5.48962	2.56297	0.000146037	1.29e-22	2.08e-13	3.6e-05	0.000370285	1.87e-21	1.41e-12	0.000502565
		AT5G61600.1	3.60578	145.145	432.2	71.5189	4.18722	175.344	282.006	10.3729	2.31259	363.537	320.056	42.4216	-2.68779	5.43294	4.40631	1.02663	8.69e-08	1.38e-22	1.32e-16	0.0233717	3.24e-07	2.01e-21	1.22e-15	0.086286
		AT2G37860.1	0.832104	17.6528	19.7857	29.532	0.161047	26.4849	20.0621	28.3526	0.925036	72.2542	25.9273	28.5129	-4.45355	3.80859	4.09314	-0.28455	5.71e-31	1.39e-22	4.25e-26	0.253974	2.06e-29	2.01e-21	9.12e-25	0.415351
		AT1G16490.1	0	1.78311	21.7824	1.6692	0	1.3006	16.8521	4.84068	0.154173	3.02108	16.2135	1.80814	-4.47658	7.05053	3.48371	3.56682	7.49e-07	1.39e-22	0.00045835	1.79e-17	2.5e-06	2.02e-21	0.00112701	2.59e-15
		AT5G41180.1	1.94158	16.7612	49.3735	12.4548	3.70408	26.0119	48.8846	15.4441	2.46676	49.3443	52.2831	19.3331	-1.5658	2.98652	1.84038	1.14614	6.42e-07	1.41e-22	2.72e-09	5.2e-06	2.16e-06	2.04e-21	1.22e-08	9.42e-05
		AT2G27810.2	1.10947	38.5151	30.3139	15.5364	2.25466	41.1461	25.8132	19.5932	1.85007	90.1289	33.7126	13.2133	-2.21085	2.87057	3.36283	-0.492255	5.42e-13	1.42e-22	8.93e-31	0.0189268	3.51e-12	2.06e-21	2.94e-29	0.0748282
		AT5G65420.1	0	10.5203	14.5216	0.1284	0.161047	15.016	16.7184	0.691526	0.154173	41.5399	15.4992	0.556349	-1.01891	5.93644	5.90885	0.0275896	0.331557	1.48e-22	4e-22	0.926599	0.404716	2.15e-21	6.12e-21	0.963938
		AT4G22570.1	1.80289	6.59749	61.5354	56.6245	0.322094	10.996	75.9684	31.8102	1.85007	19.3853	48.3548	57.4431	-4.1908	4.28757	1.51519	2.77238	1.36e-21	1.54e-22	0.000577202	1.11e-13	2.1e-20	2.23e-21	0.00139875	9.44e-12
		AT4G25880.1	10.4013	82.3795	151.933	52.2589	12.4006	137.154	152.405	48.4068	10.3296	333.074	195.49	46.0379	-1.1562	2.6695	2.2965	0.373002	1.59e-05	1.55e-22	2.37e-17	0.129569	4.56e-05	2.24e-21	2.35e-16	0.266684
		AT1G60030.1	0.277368	36.5537	22.69	1.6692	0.48314	87.9676	24.4089	5.3017	0.308345	164.649	35.1411	3.3381	-2.1892	5.00223	6.33892	-1.33669	0.000208814	1.58e-22	9.22e-36	5.45e-05	0.000519494	2.28e-21	4.5e-34	0.000709437
		AT1G75330.1	5.68604	74.8905	97.8395	54.0565	6.76397	117.527	121.442	41.9526	7.40029	243.197	108.28	41.8653	-1.8097	2.81375	2.74501	0.0687472	2.24e-10	1.58e-22	1.59e-21	0.784751	1.11e-09	2.29e-21	2.29e-20	0.872237
		AT4G27230.2	1.10947	8.02398	36.1226	9.63001	0.805234	11.3507	24.6095	8.98983	1.23338	27.945	25.8559	10.4315	-2.20693	3.50887	2.15278	1.35608	7.3e-09	1.59e-22	1.22e-08	3.41e-07	3.07e-08	2.29e-21	5.05e-08	8.19e-06
		AT5G24080.1	2.91236	39.05	47.3768	0.2568	4.02617	36.2985	48.0821	2.30509	2.46676	100.954	60.7113	0.695437	2.74741	2.81346	2.50793	0.305536	6.61e-11	1.62e-22	4.48e-18	0.192071	3.44e-10	2.33e-21	4.75e-17	0.345589
		AT3G11620.2	0.832104	23.537	25.7759	7.44721	0.48314	32.3967	24.7432	8.98983	0.925036	76.5341	22.856	12.2397	-2.66667	3.76721	4.12609	-0.358878	7.73e-11	1.65e-22	5.67e-27	0.16285	4e-10	2.37e-21	1.32e-25	0.309595
		AT3G49720.2	9.15314	160.836	156.834	69.8497	9.01862	149.569	132.209	124.244	10.1754	328.794	132.422	100.699	-2.35832	2.64905	2.8351	-0.18605	2.85e-18	1.7e-22	2.94e-25	0.441909	3.2e-17	2.45e-21	5.84e-24	0.598
		AT4G12460.1	2.08026	25.4984	48.4659	19.0032	4.99245	32.1602	52.897	22.3593	2.00424	76.7858	53.4259	23.5058	-1.86448	2.87821	2.18868	0.689521	5.61e-10	1.71e-22	1.68e-13	0.00426972	2.66e-09	2.46e-21	1.15e-12	0.0256332
		AT1G69580.1	0	2.31804	25.9574	20.1588	0.322094	7.92182	19.059	23.9729	0.154173	15.8607	21.2847	11.8224	-5.85405	5.86959	4.03066	1.83893	3.85e-22	1.72e-22	1.08e-09	3.68e-07	6.27e-21	2.47e-21	5.08e-09	8.73e-06
		AT5G10870.1	1.10947	15.3347	22.5085	7.57561	0.322094	14.1883	17.9221	6.22373	0.308345	36.5047	19.4276	5.56349	-2.42847	3.78435	3.47367	0.310678	1.7e-08	1.89e-22	2.01e-18	0.205337	6.87e-08	2.71e-21	2.2e-17	0.360208
		AT1G17750.1	3.05105	6.95412	133.054	17.7192	4.99245	21.4007	165.78	28.122	2.31259	38.7706	164.206	8.34524	-1.35407	4.25905	0.980516	3.27853	0.00104165	1.95e-22	0.0168768	3.73e-16	0.00236823	2.8e-21	0.0321081	4.56e-14
		AT5G07680.1	0.554736	52.0667	27.5911	2.6964	2.25466	77.9176	36.513	3.68814	0.154173	169.684	35.3554	1.80814	-0.470259	3.87569	4.97659	-1.1009	0.318138	1.96e-22	7.94e-36	0.000128043	0.3905	2.81e-21	3.91e-34	0.00146956
		AT3G11620.1	0.832104	23.7153	26.3205	7.57561	0.48314	32.7514	24.6095	8.98983	0.925036	76.0306	22.5703	12.3788	-2.68107	3.76878	4.13111	-0.362327	6.4e-11	2e-22	6.5e-27	0.160505	3.34e-10	2.86e-21	1.51e-25	0.306671
		AT4G36680.1	2.91236	39.2283	62.08	14.766	4.02617	48.0038	69.4148	16.1356	3.08345	97.1781	62.7826	6.81528	-0.895231	3.04894	2.53481	0.514132	0.00544345	2.03e-22	4.94e-16	0.048875	0.0110682	2.91e-21	4.28e-15	0.140683
		AT2G22670.2	6.9342	41.0114	129.424	97.8409	5.79769	89.8594	192.128	103.268	9.55871	186.804	205.276	103.759	-2.76754	3.31591	2.07491	1.24101	1.57e-16	2.11e-22	3.01e-10	4.58e-05	1.45e-15	3.01e-21	1.5e-09	0.000614889
		AT2G41710.1	2.35763	20.684	46.1062	39.804	2.25466	27.9037	38.118	31.3492	2.00424	69.2331	43.2121	44.7861	-3.14763	3.01262	2.40511	0.607508	4.84e-24	2.12e-22	1.39e-14	0.0128925	9.49e-23	3.03e-21	1.05e-13	0.0571329
		AT4G27060.1	1.10947	31.2044	31.2215	29.532	1.61047	30.8596	37.1148	26.0475	2.00424	69.4849	40.6408	15.2996	-2.90726	3.29431	3.12881	0.165508	2.5e-17	2.13e-22	3.83e-20	0.516505	2.54e-16	3.04e-21	4.88e-19	0.664017
		AT4G37550.3	1.52552	93.6131	50.8257	34.9248	1.61047	156.308	56.7088	27.4305	2.31259	300.849	47.8548	49.5151	-3.38366	3.59766	4.95622	-1.35857	6.74e-20	2.18e-22	3.52e-39	3.95e-06	8.79e-19	3.1e-21	2.24e-37	7.34e-05
		AT5G57350.2	1.38684	206.127	87.8559	613.367	6.11978	268.751	129.066	768.977	1.6959	472.548	132.493	625.476	-6.79941	4.04886	5.08306	-1.0342	2.05e-49	2.28e-22	4.55e-32	0.00303807	3.58e-47	3.25e-21	1.65e-30	0.0195338
		AT5G57350.1	1.38684	206.305	87.8559	613.753	6.11978	268.869	129.066	769.668	1.6959	472.548	132.493	625.615	-6.80026	4.04886	5.0837	-1.03483	2.03e-49	2.29e-22	4.53e-32	0.00302229	3.57e-47	3.26e-21	1.64e-30	0.0194588
		AT3G44300.1	18.3063	2086.23	1052.09	63.8149	28.8274	2199.9	1494.62	58.5492	12.9505	4643.15	1336.58	21.5585	-0.26116	4.79901	5.56745	-0.768442	0.540963	2.35e-22	1.34e-27	0.0676805	0.604493	3.34e-21	3.31e-26	0.173735
		AT1G05870.3	1.94158	54.0281	54.2746	7.96081	2.25466	78.5087	48.0152	11.0644	1.85007	207.951	51.7832	17.3859	-1.60645	3.42565	4.03779	-0.612141	8.72e-06	2.35e-22	5.95e-30	0.0283041	2.58e-05	3.35e-21	1.84e-28	0.0978669
		AT2G29980.1	8.32104	238.401	141.586	116.716	7.5692	209.633	121.376	102.115	9.86705	688.807	176.563	135.193	-2.79075	2.83179	3.68967	-0.857884	1.04e-21	2.41e-22	6.51e-35	0.00095932	1.62e-20	3.42e-21	2.98e-33	0.00781867
		AT2G29980.2	7.7663	219.144	133.599	107.086	6.76397	194.498	110.943	94.5085	8.94202	641.476	163.063	126.709	-2.81532	2.85547	3.71248	-0.857012	1.07e-21	2.53e-22	8.82e-35	0.00101673	1.66e-20	3.59e-21	4e-33	0.00817761
		AT2G34780.2	0.832104	19.2576	27.7726	19.6452	1.61047	20.5731	27.2844	23.5119	1.6959	50.3514	34.4983	12.2397	-2.73173	3.20124	2.74853	0.452703	6.8e-16	2.54e-22	2.44e-16	0.0593325	5.88e-15	3.59e-21	2.18e-15	0.159252
		AT5G14000.1	0	49.0354	28.1357	0.1284	0	80.9917	15.849	2.99661	0	330.053	36.641	1.52996	-6.49653	10.4692	12.3357	-1.86649	3.11e-05	2.58e-22	3.51e-34	2.41e-05	8.59e-05	3.66e-21	1.51e-32	0.000355919
		AT2G33360.2	0.138684	11.5902	17.0629	11.0424	0.161047	7.68534	22.1352	11.2949	0.770863	16.1124	20.999	7.78889	-3.79465	4.57013	3.42817	1.14196	1.61e-14	2.64e-22	7.97e-12	0.000126112	1.21e-13	3.73e-21	4.62e-11	0.00145097
		AT1G06550.1	22.4668	135.338	391.721	21.4428	25.9285	112.324	355.166	18.6712	10.7921	243.952	441.907	12.9351	1.14532	3.08964	1.42984	1.65979	0.000218234	2.7e-22	2.35e-06	2.28e-08	0.000541883	3.81e-21	7.71e-06	7.43e-07
		AT3G10850.1	5.68604	134.625	156.471	84.1021	7.08606	139.873	110.676	80.9085	10.4837	365.551	114.494	90.4068	-2.4645	2.78885	3.05517	-0.266324	6.82e-18	2.8e-22	4.89e-26	0.293348	7.36e-17	3.95e-21	1.05e-24	0.460006
		AT1G14480.2	0.277368	2.49635	27.5911	6.03481	0.161047	3.90179	23.8739	8.52882	0.770863	7.30095	29.6414	14.8823	-3.59976	4.79013	1.81368	2.97646	2.8e-12	2.89e-22	0.00133115	5.79e-16	1.69e-11	4.08e-21	0.00306212	6.88e-14
		AT2G17970.1	0.554736	9.45046	21.2379	10.1436	0.644187	8.27652	17.454	13.8305	0.616691	27.6933	18.9991	10.2925	-3.20827	3.72655	2.86322	0.863334	1.57e-15	2.9e-22	1.94e-12	0.000461259	1.31e-14	4.08e-21	1.2e-11	0.00430934
		AT1G33680.1	5.26999	86.4807	61.8984	62.7877	4.8314	87.14	68.7461	51.1729	5.0877	213.993	85.71	50.906	-2.44664	2.58257	2.96629	-0.383718	6.08e-20	3.02e-22	1.86e-28	0.0888183	7.96e-19	4.25e-21	4.99e-27	0.207849
		AT2G32580.1	1.94158	30.1345	31.403	26.5788	2.4157	36.7714	32.7681	31.1187	1.38755	67.2191	32.5698	22.9494	-2.80192	2.83708	2.90302	-0.0659378	3.44e-21	3.09e-22	4.9e-23	0.760522	5.12e-20	4.35e-21	8.11e-22	0.856228
		AT5G48230.2	9.43051	66.3316	96.0243	20.544	6.60292	83.4747	106.864	29.9661	4.16266	201.405	114.851	20.3067	-0.780877	2.72671	2.38269	0.344016	0.00549438	3.16e-22	1.69e-17	0.163562	0.0111661	4.44e-21	1.71e-16	0.310572
		AT1G05620.1	2.35763	93.7914	97.1134	15.0228	4.99245	73.6611	100.444	12.217	1.54173	184.286	101.424	4.45079	-0.848144	3.85375	3.66018	0.193573	0.0301302	3.22e-22	2.3e-20	0.558776	0.052306	4.53e-21	2.99e-19	0.70057
		AT3G18040.1	2.91236	96.1094	40.116	25.8084	1.61047	74.7252	34.6405	31.8102	1.6959	196.37	35.9268	24.2012	-2.68235	2.88365	4.17738	-1.29374	6.19e-19	3.26e-22	5.47e-45	1.14e-08	7.42e-18	4.58e-21	5.48e-43	3.97e-07
		AT3G16500.1	3.74447	120.181	98.5656	100.923	3.05989	101.919	94.8936	79.5254	4.16266	262.079	92.2097	36.1627	-3.28899	3.45498	3.76666	-0.311678	2.45e-20	3.34e-22	1.21e-25	0.300725	3.34e-19	4.69e-21	2.49e-24	0.468378
		AT2G41710.3	2.21894	19.6142	45.5616	38.3916	2.25466	26.7213	36.9142	30.4271	2.00424	67.4708	42.2836	43.1171	-3.12902	3.01345	2.38133	0.63212	1.63e-23	3.61e-22	3.71e-14	0.0100071	3.04e-22	5.05e-21	2.7e-13	0.0476886
		AT5G07770.1	0.554736	10.1637	28.4987	27.8628	0.322094	7.44887	34.8411	13.8305	1.23338	19.8888	32.9984	15.5778	-3.77386	4.25917	2.45058	1.80859	2.3e-17	3.62e-22	1.04e-07	3.68e-08	2.34e-16	5.07e-21	3.96e-07	1.14e-06
		AT1G03000.1	0.416052	17.1178	21.964	29.9172	0.48314	23.1743	24.7432	26.739	1.85007	51.1066	29.3557	21.0022	-3.82197	3.54996	3.34621	0.203751	2.68e-25	3.77e-22	1.87e-19	0.419275	5.89e-24	5.26e-21	2.26e-18	0.577032
		AT5G48230.1	9.15314	62.9437	93.6645	19.7736	6.60292	79.6911	101.046	28.3526	4.16266	192.342	106.709	19.8895	-0.744811	2.67135	2.33407	0.337285	0.00723943	3.78e-22	2.08e-17	0.163268	0.0143923	5.27e-21	2.08e-16	0.310192
		AT5G39450.1	0	11.2336	12.1619	10.5288	0.322094	10.2865	17.454	15.2136	0.154173	24.4204	14.2136	8.48433	-5.13759	5.30834	4.91314	0.395198	7.03e-20	3.85e-22	4.97e-18	0.163747	9.14e-19	5.36e-21	5.24e-17	0.310792
		AT1G54020.2	0.277368	5.70594	181.702	13.482	0.644187	3.07414	142.909	8.0678	0.308345	11.5808	157.635	0.556349	-3.16414	7.3671	2.32634	5.04077	8.47e-06	3.98e-22	0.0011447	2.78e-15	2.51e-05	5.54e-21	0.00265811	2.95e-13
		AT3G54920.1	3.88315	76.4953	62.2615	83.5885	4.18722	84.8935	66.138	76.9899	5.55022	178.496	80.7103	53.8268	-2.97189	2.69336	2.96857	-0.275206	3.45e-26	4.07e-22	3.01e-26	0.240769	8.38e-25	5.66e-21	6.54e-25	0.400386
		AT2G41650.1	3.60578	49.0354	92.5754	10.914	5.63664	57.2263	66.2717	19.5932	2.62094	157.852	73.0678	20.8631	-1.11858	3.05223	2.7302	0.322025	0.000434608	4.08e-22	3.98e-18	0.228081	0.00103773	5.68e-21	4.24e-17	0.387741
		AT5G50375.2	0.138684	3.92283	14.7031	3.4668	0	6.62122	13.4416	6.45424	0.154173	14.0984	15.0707	5.42441	-4.53657	5.81133	4.53789	1.27344	2.65e-11	4.12e-22	1.36e-11	3.33e-05	1.44e-10	5.74e-21	7.75e-11	0.000469177
		AT5G65510.1	0	20.1491	12.1619	0	0.161047	19.3907	16.7853	1.15254	0.308345	52.6172	20.8561	1.1127	-1.1589	5.47439	5.87052	-0.396126	0.18564	4.28e-22	6.85e-26	0.185016	0.248824	5.94e-21	1.45e-24	0.337014
		AT1G34270.1	0.970788	11.9468	33.3997	5.77801	1.12733	21.046	27.6188	9.91187	1.38755	34.7424	29.57	5.84167	-1.58249	3.4485	2.62559	0.822918	4.94e-05	4.38e-22	7.05e-13	0.00172493	0.000133282	6.09e-21	4.53e-12	0.0125453
		AT1G53790.2	0.554736	11.0553	21.7824	2.3112	0.48314	12.0601	20.9314	2.7661	0.770863	37.0083	19.999	1.66905	-0.865359	3.85693	3.26137	0.595565	0.0885751	4.53e-22	2.61e-15	0.021995	0.133808	6.28e-21	2.12e-14	0.0826842
		AT5G11410.1	0.832104	22.4671	26.502	1.6692	1.12733	19.7454	29.2906	2.53559	0.925036	74.2683	30.3556	0.695437	0.307906	3.66142	3.52652	0.134897	0.534554	4.58e-22	2.41e-20	0.61572	0.598555	6.35e-21	3.12e-19	0.746424
		AT4G23790.1	0	7.84567	16.1553	11.4276	0.161047	12.4148	16.0497	19.8237	0	33.9872	15.9278	6.67619	-6.71327	6.87145	6.4954	0.376053	2.1e-20	4.6e-22	6.83e-19	0.258581	2.88e-19	6.37e-21	7.83e-18	0.420813
		AT1G72810.1	0.554736	1.6048	22.1455	12.9684	0	5.43886	18.7915	10.6034	0.462518	9.06325	24.9273	10.2925	-3.99048	4.68305	2.22981	2.45324	2.1e-15	4.61e-22	5.97e-05	3.03e-13	1.72e-14	6.39e-21	0.000165687	2.43e-11
		AT3G18040.2	2.635	88.6204	36.8486	25.038	1.44942	70.3505	32.9687	31.3492	2.00424	182.02	35.3554	22.9494	-2.66795	2.84244	4.10363	-1.26119	4.42e-19	4.62e-22	1.1e-44	1.27e-08	5.37e-18	6.4e-21	1.07e-42	4.39e-07
		AT1G14380.1	2.35763	18.9009	32.4921	18.2328	0.805234	21.4007	32.0325	21.4373	0.925036	61.6804	40.0694	28.9302	-3.03759	3.38702	2.83248	0.554541	1.31e-17	4.75e-22	1.46e-15	0.036319	1.37e-16	6.58e-21	1.21e-14	0.115314
		AT1G31320.1	0	18.1877	90.2156	0.3852	0.161047	103.575	73.8953	2.07458	0.308345	286.751	55.7115	1.52996	-1.99701	7.61026	7.83319	-0.222932	0.0273155	5.02e-22	4.2e-23	0.65581	0.0479038	6.93e-21	6.97e-22	0.778618
		AT2G27810.1	1.66421	41.1898	34.1258	17.2056	2.7378	47.1762	29.4913	22.5898	2.15842	102.213	37.4981	14.6042	-2.04138	2.7059	3.187	-0.481097	2.43e-12	5.04e-22	3.65e-30	0.0208455	1.47e-11	6.96e-21	1.14e-28	0.0798295
		AT2G31870.2	1.10947	20.3274	31.5845	6.80521	0.322094	13.4789	33.7043	6.91526	1.6959	30.4626	32.3555	9.59703	-1.89187	3.69806	2.71344	0.984618	3.65e-06	5.05e-22	4.63e-12	0.000583247	1.12e-05	6.97e-21	2.75e-11	0.00521928
		AT2G37050.3	1.10947	18.366	53.9115	35.1816	1.77152	43.6291	51.2921	36.1898	3.08345	71.4989	51.9974	35.8845	-3.17607	3.48261	2.80581	0.676802	1.77e-18	5.25e-22	7.26e-15	0.0195205	2.03e-17	7.24e-21	5.65e-14	0.0763657
		AT1G21730.1	1.24816	17.6528	26.865	11.2992	1.12733	17.8536	25.4788	11.7559	1.38755	38.5188	35.284	17.525	-2.44297	3.28089	2.62152	0.659374	5.21e-12	5.26e-22	5.42e-14	0.00808067	3.05e-11	7.25e-21	3.88e-13	0.0407433
		AT1G03590.1	3.05105	75.2471	78.4168	42.1152	7.08606	76.3805	108.335	44.0271	2.31259	176.733	96.7809	23.6448	-2.15176	3.30397	3.06006	0.243917	1.84e-10	5.26e-22	2.97e-19	0.403469	9.17e-10	7.25e-21	3.52e-18	0.562065
		AT5G14650.1	0.138684	297.422	275.185	0.3852	0.644187	61.601	89.0756	3.68814	0.308345	177.74	227.346	1.52996	-1.25874	7.81428	7.50716	0.307121	0.1127	5.61e-22	9.55e-21	0.581513	0.16423	7.71e-21	1.28e-19	0.718987
		AT1G49160.1	0.416052	29.9562	29.7693	5.64961	1.28837	17.6172	24.877	7.37627	0.616691	57.4006	23.356	4.31171	-1.8975	3.84749	3.82152	0.0259705	1.78e-05	5.7e-22	1.63e-21	0.924374	5.07e-05	7.84e-21	2.35e-20	0.962355
		AT5G39800.1	0.138684	14.7998	26.502	2.6964	0.322094	20.8095	17.0528	5.76271	0.462518	57.4006	16.9277	3.05992	-2.56996	4.76797	4.86524	-0.0972655	8.25e-06	5.73e-22	7.3e-23	0.74258	2.44e-05	7.87e-21	1.19e-21	0.843704
		AT5G25190.1	0.554736	30.8477	27.9541	10.6572	1.44942	42.3285	24.2082	13.139	0.616691	125.627	25.8559	15.856	-2.94601	3.66803	4.46219	-0.794159	8.38e-14	5.98e-22	2.2e-32	0.00230678	5.86e-13	8.21e-21	8.15e-31	0.0157182
		AT4G02170.1	0	73.9989	14.3401	0.3852	0	45.1662	11.7029	0.461017	0	113.794	9.64238	0.834524	-5.2403	9.32305	11.6486	-2.32553	0.00313422	6e-22	4.87e-48	4.76e-14	0.00663532	8.23e-21	6.19e-46	4.21e-12
		AT5G43330.1	0.69342	43.3295	27.9541	12.84	1.61047	47.8856	31.2968	18.4407	1.23338	96.6746	27.5701	8.48433	-2.46961	3.40135	4.08823	-0.686881	2.07e-11	6.04e-22	2.45e-31	0.00631973	1.14e-10	8.28e-21	8.41e-30	0.0341709
		AT5G64350.1	26.6273	442.21	540.749	73.3165	28.0221	506.76	415.619	85.7492	23.4342	1264.57	386.838	102.646	-0.753423	2.8663	3.10032	-0.234017	0.00782357	6.24e-22	5.95e-25	0.391938	0.0154413	8.55e-21	1.15e-23	0.551245
		AT3G13190.2	0.138684	7.31074	14.8847	4.3656	0	12.6513	15.1803	8.29831	0.308345	30.7143	16.4992	6.25893	-4.28171	5.37324	4.97684	0.396395	3.08e-12	6.31e-22	5.01e-18	0.177408	1.85e-11	8.64e-21	5.28e-17	0.327538
		AT3G15390.1	0.69342	9.27215	20.3303	7.96081	0.48314	9.57712	22.8708	5.53221	0.616691	25.1757	20.4276	8.62341	-2.63942	3.88824	2.86556	1.02268	1.58e-09	6.33e-22	1.79e-11	0.000155417	7.12e-09	8.66e-21	1e-10	0.00172647
		AT1G78820.1	1.10947	73.464	66.618	21.6996	0.805234	53.5609	66.8736	20.7458	1.38755	100.199	48.4262	52.4359	-3.8621	4.53723	4.51411	0.0231251	1.53e-16	6.42e-22	1.08e-21	0.949134	1.42e-15	8.77e-21	1.59e-20	0.97775
		AT2G41710.2	2.35763	20.3274	46.1062	38.52	2.25466	27.7855	36.8474	30.6576	2.00424	68.4779	41.2837	42.6998	-3.09534	2.97523	2.39044	0.584787	2.6e-23	6.68e-22	1.97e-14	0.0166501	4.74e-22	9.13e-21	1.47e-13	0.0686654
		AT3G23780.2	0.832104	23.3587	56.0898	26.7072	1.61047	52.3786	58.0463	30.1966	3.54597	123.864	75.5677	26.8439	-2.80709	3.73975	3.27345	0.466301	3.98e-13	6.72e-22	2.57e-17	0.137097	2.62e-12	9.18e-21	2.54e-16	0.276941
		AT4G38900.1	5.96341	73.1074	83.3178	23.8824	7.5692	77.9176	70.4179	29.9661	4.00849	177.74	89.4242	35.1891	-1.35612	2.54917	2.54623	0.002933	3.77e-07	6.75e-22	9.15e-22	0.989742	1.3e-06	9.22e-21	1.36e-20	1
		AT3G30841.1	0.277368	9.45046	14.8847	11.0424	0.48314	12.7695	17.7215	15.2136	0.616691	26.6862	18.3562	14.0478	-3.85902	3.97534	3.4578	0.517537	7.58e-20	6.9e-22	8.83e-16	0.0377003	9.83e-19	9.41e-21	7.49e-15	0.118325
		AT1G80170.1	0.138684	12.3034	18.8781	3.3384	0.48314	13.4789	16.384	8.98983	0	33.9872	17.0706	8.06706	-3.99297	5.14029	4.85727	0.283018	6.93e-12	6.97e-22	4.77e-19	0.345251	4.01e-11	9.5e-21	5.54e-18	0.513945
		AT5G13000.2	2.77368	40.6548	69.5223	82.4329	3.22094	90.0959	88.875	90.1288	4.62518	173.209	131.636	52.4359	-3.38919	3.51583	3.10955	0.406276	1.8e-20	7.11e-22	9.84e-18	0.189039	2.49e-19	9.68e-21	1.01e-16	0.342011
		AT1G16340.1	0	13.5516	14.7031	5.00761	0	18.6813	18.7246	11.5254	0.616691	43.8057	19.3562	10.1534	-4.38051	5.16111	5.18995	-0.0288329	1.31e-14	7.33e-22	5.63e-22	0.923449	9.89e-14	9.97e-21	8.54e-21	0.961885
		AT4G26090.1	3.32842	42.2596	48.1029	29.7888	4.50931	28.9678	56.9094	32.0407	2.62094	69.2331	63.2826	33.1028	-2.19361	2.77558	2.11868	0.656908	5.37e-14	7.5e-22	2.99e-13	0.00636603	3.83e-13	1.02e-20	1.99e-12	0.0343286
		AT5G44720.1	2.635	27.4598	64.8028	122.751	3.54303	26.3666	89.0756	91.5119	2.92928	75.527	80.7817	47.707	-3.84863	3.46082	2.09185	1.36897	4.4e-26	7.63e-22	3.72e-09	8.86e-06	1.05e-24	1.04e-20	1.64e-08	0.000149325
		AT2G37050.1	1.10947	18.366	53.5485	34.7964	1.77152	43.2744	51.0246	35.2678	3.08345	70.4919	51.1403	35.4673	-3.15357	3.4693	2.79352	0.675778	3.17e-18	7.78e-22	9.79e-15	0.0198101	3.55e-17	1.06e-20	7.52e-14	0.0771804
		AT4G17770.1	0.138684	7.31074	12.8879	13.3536	0	9.81359	12.4385	16.8271	0.462518	28.4485	15.7135	15.4387	-5.18091	4.78975	4.40601	0.38374	6.59e-26	7.98e-22	1.76e-17	0.13736	1.54e-24	1.08e-20	1.77e-16	0.277342
		AT5G45340.2	11.3721	99.1407	210.201	11.4276	11.1122	67.1581	330.021	10.8339	10.9463	143.501	230.203	19.1941	0.661482	3.30555	1.6138	1.69175	0.0471677	7.99e-22	8.77e-07	8.86e-08	0.0776926	1.09e-20	3.01e-06	2.47e-06
		AT3G45970.1	5.54736	891.553	326.737	19.26	6.11978	699.957	282.273	61.5458	7.55446	1173.19	194.705	50.2105	-1.73751	4.15413	5.61264	-1.45851	1.57e-05	9.09e-22	4.16e-34	0.000116527	4.51e-05	1.23e-20	1.79e-32	0.0013571
		AT1G77145.1	0.138684	32.8092	28.8617	1.1556	0.48314	20.1001	18.5909	2.53559	0.462518	59.4146	17.9991	2.36448	-1.45936	4.66606	5.02321	-0.357158	0.0167988	9.17e-22	2.59e-25	0.236797	0.0310097	1.24e-20	5.18e-24	0.396667
		AT3G21465.2	0.138684	13.195	14.3401	5.90641	0	13.2424	14.9797	7.37627	0.616691	39.0223	14.1422	7.23254	-3.72106	4.56874	4.6415	-0.072758	7.81e-13	9.26e-22	2.47e-22	0.774586	4.98e-12	1.25e-20	3.85e-21	0.866023
		AT4G28630.1	0.69342	16.5829	18.5151	23.754	0.48314	16.9078	18.8584	27.4305	1.23338	39.0223	19.6419	26.0093	-3.98472	3.31009	3.20896	0.101135	6.64e-32	9.4e-22	5.24e-20	0.642602	2.62e-30	1.27e-20	6.62e-19	0.768159
		AT1G70830.5	0.138684	14.9781	2234.88	42.372	6.60292	33.1061	1891.79	54.1695	0.308345	96.9264	2652.65	46.8724	-3.40856	8.72292	2.57691	6.14601	3.01e-06	9.52e-22	0.000279447	2.28e-14	9.37e-06	1.29e-20	0.00070766	2.12e-12
		AT5G06060.1	1.24816	28.5297	38.3008	35.4384	0.805234	30.2684	29.1569	36.1898	3.23763	77.0376	34.8554	31.4337	-3.27432	3.01028	2.95232	0.057964	3.21e-25	9.63e-22	8.71e-21	0.805871	7.02e-24	1.3e-20	1.17e-19	0.886119
		AT2G40070.1	0.277368	18.9009	21.7824	33.8976	1.61047	21.7554	25.3451	49.3288	0.925036	68.4779	29.7128	29.9038	-4.34035	3.56813	3.51985	0.0482753	8.36e-32	9.76e-22	5.72e-21	0.851237	3.28e-30	1.32e-20	7.81e-20	0.916397
		AT1G54440.1	0.554736	11.0553	16.5184	16.4352	0.161047	16.0801	12.5722	24.4339	0.308345	36.0012	17.5706	16.5514	-4.71332	4.17983	4.15722	0.0226133	4.35e-28	1.08e-21	3.66e-21	0.926535	1.25e-26	1.46e-20	5.11e-20	0.96391
		AT1G27150.1	1.52552	29.4213	41.5682	23.6256	0.966281	38.072	45.5409	19.3627	3.54597	85.3456	42.2122	22.8103	-2.45198	3.17377	2.93995	0.23382	3.11e-13	1.1e-21	1.03e-18	0.369687	2.07e-12	1.48e-20	1.16e-17	0.531042
		AT1G53240.1	8.59841	145.858	115.084	111.195	11.2733	153.707	131.273	156.746	8.94202	402.307	129.136	123.51	-2.75741	2.47301	2.88362	-0.410604	4.44e-26	1.15e-21	2.78e-28	0.075124	1.06e-24	1.55e-20	7.36e-27	0.185863
		AT5G21280.1	0.277368	16.7612	19.7857	3.9804	0.966281	26.3666	20.5971	3.45763	0.154173	66.212	21.3561	2.08631	-1.79697	4.24547	4.54311	-0.297646	0.000653123	1.15e-21	7.32e-25	0.283874	0.00152635	1.55e-20	1.4e-23	0.449468
		AT1G54020.3	0.277368	6.06256	180.25	13.3536	0.644187	2.9559	138.495	8.29831	0.308345	11.8326	150.778	0.556349	-3.16823	7.32874	2.36171	4.96703	9.3e-06	1.16e-21	0.00101618	9.32e-15	2.74e-05	1.57e-20	0.00237652	9.07e-13
		AT5G45340.1	12.7589	105.382	227.627	11.9412	12.2396	72.3605	354.898	11.9864	11.2546	150.802	241.488	20.1677	0.692408	3.287	1.58692	1.70008	0.0370431	1.17e-21	1.25e-06	7.94e-08	0.0628847	1.57e-20	4.21e-06	2.24e-06
		AT3G49290.1	0.416052	5.88425	19.9672	13.2252	0.161047	14.6613	23.6733	16.3661	0.462518	27.1897	23.4274	20.724	-4.55336	4.72557	3.75617	0.969405	9.37e-20	1.17e-21	2.54e-13	0.00233771	1.2e-18	1.57e-20	1.71e-12	0.0158726
		AT4G26640.1	3.32842	32.0959	51.1887	28.6332	3.22094	39.9638	43.6685	31.1187	3.3918	105.738	45.712	30.321	-2.17818	2.57188	2.40371	0.168171	1.53e-15	1.2e-21	6.18e-19	0.437773	1.28e-14	1.61e-20	7.12e-18	0.594031
		AT3G23780.1	0.832104	23.1804	56.2713	26.964	1.77152	52.4968	58.5144	29.9661	3.54597	124.62	75.6391	26.8439	-2.7719	3.70914	3.23996	0.469185	6.88e-13	1.2e-21	4.61e-17	0.135188	4.41e-12	1.61e-20	4.44e-16	0.274426
		AT2G42910.1	2.91236	53.3149	47.3768	26.964	4.99245	76.2623	64.7336	34.3458	1.85007	175.223	65.2825	24.2012	-2.13309	2.96641	3.24959	-0.283183	8.64e-12	1.23e-21	2.18e-25	0.268281	4.95e-11	1.65e-20	4.38e-24	0.431862
		AT3G13190.1	0.138684	7.31074	14.7031	4.494	0	12.7695	15.0466	8.75932	0.308345	30.9661	16.3563	6.39802	-4.33366	5.35909	4.98647	0.372623	1.57e-12	1.28e-21	5.48e-18	0.208335	9.67e-12	1.72e-20	5.75e-17	0.36407
		AT5G67020.1	0.138684	20.5057	52.6409	1.5408	0.322094	39.0179	62.8612	11.9864	0.616691	79.8069	70.5679	2.2254	-2.72082	6.1791	5.27415	0.904946	4.13e-05	1.29e-21	1.72e-16	0.0453528	0.000112501	1.72e-20	1.56e-15	0.133689
		AT2G02100.1	2.08026	121.608	400.252	54.0565	5.31455	697.474	415.954	175.878	3.3918	1036.23	397.052	109.044	-3.95155	5.59297	5.72307	-0.1301	5.33e-13	1.32e-21	2.59e-22	0.78216	3.46e-12	1.77e-20	4.03e-21	0.870449
		AT1G16110.1	2.635	24.6069	56.2713	12.84	2.25466	15.9619	56.8426	15.4441	1.38755	38.5188	44.4978	22.3931	-2.0187	3.40866	2.01549	1.39316	2.17e-08	1.35e-21	1.91e-08	2.56e-06	8.65e-08	1.81e-20	7.79e-08	4.98e-05
		AT4G28070.2	0.138684	5.88425	13.614	2.9532	0	8.98594	11.3016	6.68475	0	21.9028	14.3564	3.89444	-5.22358	6.56743	5.98054	0.586894	5.54e-11	1.37e-21	2.02e-16	0.0550572	2.92e-10	1.83e-20	1.83e-15	0.151596
		AT1G20520.1	0	2.49635	33.3997	0.770401	0	3.42885	16.9859	1.84407	0	5.79041	18.7134	4.03353	-7.17976	10.2651	7.33813	2.92696	4.28e-07	1.37e-21	1.06e-07	7.07e-10	1.47e-06	1.83e-20	4e-07	3.09e-08
		AT1G49510.1	0.138684	8.3806	18.8781	25.8084	0	11.8236	15.3141	22.8203	0.616691	21.6511	12.9279	20.8631	-5.48766	4.6726	4.09296	0.579646	4.64e-31	1.39e-21	1.15e-15	0.0357729	1.69e-29	1.85e-20	9.65e-15	0.114168
		AT1G14900.1	0.554736	20.684	22.8716	4.3656	0.966281	34.8796	18.5909	9.45085	0.154173	83.5833	27.2844	6.39802	-2.54683	4.10059	4.61283	-0.512245	5.68e-08	1.46e-21	2.45e-27	0.0670029	2.16e-07	1.94e-20	5.96e-26	0.172533
		AT1G14380.3	2.35763	18.7226	32.3106	18.1044	0.805234	20.4548	31.6981	20.9763	0.925036	61.4287	39.2838	28.7911	-3.02334	3.36925	2.80576	0.563497	3.02e-17	1.5e-21	4.15e-15	0.0352816	3.03e-16	1.99e-20	3.3e-14	0.113125
		AT3G15340.1	2.21894	75.4254	71.519	1.926	5.47559	98.2542	63.7974	2.53559	1.54173	253.016	65.4253	0.834524	1.82159	3.22586	3.80226	-0.576399	1.06e-05	1.58e-21	1.27e-28	0.0400342	3.1e-05	2.09e-20	3.44e-27	0.123165
		AT3G52870.1	6.24078	78.4567	378.107	116.844	18.3593	174.162	448.053	70.3051	8.63367	281.464	399.837	62.4502	-1.94883	3.99677	2.35435	1.64241	5.9e-07	1.63e-21	2.36e-09	1.21e-05	2e-06	2.16e-20	1.07e-08	0.000196735
		AT5G03200.1	0.832104	18.5443	30.3139	24.1392	1.77152	26.4849	25.8132	22.8203	1.38755	62.6874	25.213	22.3931	-3.14217	3.11842	3.03445	0.0839695	2.15e-21	1.63e-21	3.39e-20	0.718608	3.26e-20	2.16e-20	4.34e-19	0.826209
		AT2G46740.1	0.138684	59.3774	41.0236	0.2568	0	38.3085	21.667	1.61356	0	82.5762	12.7851	0.417262	-2.53716	7.51907	8.42735	-0.908285	0.030882	1.63e-21	1.24e-27	0.0270724	0.0534645	2.16e-20	3.07e-26	0.0950472
		AT2G14170.3	7.62762	53.1366	83.3178	31.2012	6.92501	60.6551	77.3728	30.1966	6.62943	129.907	82.2102	32.5464	-1.15558	2.27242	1.84055	0.431872	1.77e-06	1.68e-21	1.32e-14	0.0378528	5.67e-06	2.22e-20	1e-13	0.118632
		AT2G21790.1	2.49631	65.44	46.4692	22.7268	1.93256	92.4606	46.6778	27.4305	2.31259	290.276	71.7107	13.3524	-2.2009	3.34499	4.2183	-0.873302	4.82e-10	1.68e-21	2.72e-32	0.00208909	2.3e-09	2.22e-20	1e-30	0.0145231
		AT1G20510.2	25.3792	122.143	321.654	424.619	24.9623	145.667	370.547	498.359	20.3508	297.325	334.055	388.749	-3.20748	2.62708	1.32808	1.29899	5.75e-30	1.71e-21	6.47e-07	5.44e-07	1.92e-28	2.27e-20	2.26e-06	1.24e-05
		AT2G25570.1	0.416052	26.9249	25.5944	7.31881	1.28837	33.3426	22.2689	6.45424	1.38755	87.3596	23.0703	6.67619	-1.76757	3.29419	3.84845	-0.554257	3.86e-06	1.76e-21	2.16e-29	0.0175201	1.18e-05	2.32e-20	6.27e-28	0.0710531
		AT3G52940.2	0.138684	11.5902	11.7988	2.6964	0	13.006	10.4992	7.14576	0	31.4696	13.785	4.58988	-5.31306	6.44829	6.62143	-0.173137	7.67e-12	1.8e-21	6.01e-23	0.54271	4.41e-11	2.38e-20	9.86e-22	0.687288
		AT5G13260.1	2.77368	34.2356	42.4758	31.2012	5.1535	38.4267	49.2858	32.7322	2.92928	81.821	58.64	29.2083	-2.11743	2.5669	2.17087	0.396024	1.05e-14	1.91e-21	1.41e-15	0.0735183	7.99e-14	2.52e-20	1.18e-14	0.183204
		AT1G69580.2	0	1.78311	25.2313	18.1044	0.161047	7.68534	17.3871	20.7458	0.154173	14.6019	19.7847	10.9879	-6.24063	6.33014	4.4667	1.86344	1.47e-20	1.97e-21	1.31e-09	1.19e-06	2.04e-19	2.59e-20	6.09e-09	2.52e-05
		AT3G09940.1	0.138684	0.891553	1115.44	18.1044	4.34826	4.49297	1090.37	7.60678	0.462518	7.04919	680.538	6.25893	-1.78149	8.02523	-0.30884	8.33407	0.00853188	2.05e-21	0.650608	7.08e-23	0.016714	2.69e-20	0.756864	2.37e-20
		AT5G51670.1	0	42.0813	23.4161	1.284	0.161047	24.7113	20.8646	6.45424	0.462518	72.506	20.7847	3.3381	-3.04176	5.45089	6.12694	-0.676056	4.57e-06	2.09e-21	2.51e-27	0.0459704	1.39e-05	2.74e-20	6.09e-26	0.13496
		AT4G24610.2	0.277368	19.4359	29.4063	10.272	0.805234	27.9037	31.765	23.0509	1.38755	71.7507	49.4976	7.78889	-3.00259	4.24129	3.83771	0.403576	4.73e-11	2.13e-21	1.06e-17	0.216232	2.51e-10	2.8e-20	1.08e-16	0.373623
		AT5G65420.3	0	9.9854	13.7955	0.1284	0.161047	13.8336	15.6484	0.461017	0.154173	39.7776	14.2136	0.556349	-0.827368	5.8381	5.82447	0.0136366	0.441943	2.14e-21	4.15e-21	0.964225	0.508425	2.81e-20	5.75e-20	0.987292
		AT4G28640.3	0.69342	28.8863	21.4194	6.80521	0.644187	42.2103	20.9314	10.1424	0.616691	109.011	23.1417	12.1006	-2.87644	3.8046	4.739	-0.934406	1.14e-11	2.15e-21	1.5e-33	0.000338686	6.43e-11	2.82e-20	6.09e-32	0.00333883
		AT1G04550.1	0.554736	8.20229	26.6835	13.8672	0.48314	15.8436	19.5271	13.139	0.308345	40.7846	21.2132	18.0814	-4.05275	4.36138	3.76775	0.593635	4.38e-18	2.15e-21	1.03e-15	0.0476676	4.83e-17	2.82e-20	8.65e-15	0.138402
		AT1G16340.3	0	13.195	14.7031	4.6224	0	17.3807	17.9221	10.6034	0.616691	43.0504	18.6419	9.8752	-4.29521	5.1175	5.13299	-0.0154975	6.3e-14	2.24e-21	2.32e-21	0.959008	4.46e-13	2.93e-20	3.3e-20	0.984241
		AT1G20510.1	26.766	132.128	350.516	451.455	27.0559	156.781	394.019	535.01	21.2758	322.249	357.554	415.176	-3.21642	2.64302	1.35334	1.28968	1.32e-29	2.28e-21	4.92e-07	8.38e-07	4.24e-28	2.99e-20	1.74e-06	1.83e-05
		AT2G40070.2	0.138684	18.1877	21.2379	30.6876	1.61047	20.3366	23.1383	44.9492	0.925036	64.4497	27.6415	27.2611	-4.28383	3.55325	3.51908	0.0341713	8.74e-31	2.35e-21	9.44e-21	0.89355	3.11e-29	3.08e-20	1.26e-19	0.943219
		AT2G05830.4	3.60578	25.855	55.0007	34.1544	3.05989	50.0139	58.1132	42.4136	3.54597	106.241	58.5685	35.4673	-2.44065	2.82522	2.4094	0.415818	3.73e-16	2.38e-21	6.31e-16	0.0927479	3.33e-15	3.1e-20	5.43e-15	0.213944
		AT1G74430.1	1.94158	3.92283	83.4994	160.757	1.28837	8.98594	74.0291	328.244	3.08345	13.0914	59.0685	136.445	-5.57216	3.85086	0.395826	3.45504	5.55e-39	2.49e-21	0.335041	2.53e-20	4.14e-37	3.24e-20	0.436822	5.53e-18
		AT1G19520.1	1.52552	32.2742	34.6704	24.9096	2.57675	43.0379	31.9656	26.739	1.85007	97.9334	34.4269	17.2468	-2.53306	2.8521	3.15634	-0.304235	1.46e-16	2.49e-21	8.64e-26	0.177899	1.35e-15	3.25e-20	1.81e-24	0.328142
		AT2G34560.1	7.62762	63.3003	95.8427	35.0532	7.73025	69.0499	90.48	31.8102	8.17115	169.432	92.2097	37.6927	-1.16512	2.32236	1.96568	0.356684	2.27e-06	2.58e-21	9.59e-16	0.0983912	7.18e-06	3.36e-20	8.1e-15	0.222546
		AT3G63530.2	0.69342	10.342	23.0531	6.67681	0.322094	18.6813	16.6515	9.22034	0.308345	41.0364	19.5705	9.73611	-3.2187	4.17298	3.93381	0.239171	6.33e-12	2.59e-21	1.19e-18	0.38681	3.68e-11	3.37e-20	1.34e-17	0.546222
		AT3G01420.1	0.138684	1307.73	96.5688	0.1284	0.966281	355.063	125.187	2.07458	0.154173	836.588	128.922	0.278175	0.228416	6.91349	9.53585	-2.62235	0.779228	2.6e-21	1.05e-33	1.43e-06	0.821528	3.39e-20	4.34e-32	2.95e-05
		AT1G53790.1	0.554736	10.6986	21.0564	2.4396	0.48314	11.8236	19.8615	2.99661	0.770863	36.5047	19.5705	1.66905	-0.933737	3.80335	3.23157	0.571773	0.0646161	2.65e-21	6.05e-15	0.0289658	0.102216	3.44e-20	4.74e-14	0.0993491
		AT5G33300.1	0.277368	17.4744	16.8814	0.898801	0	25.8937	13.241	2.7661	0.462518	63.191	18.9991	0.973611	-1.44781	4.72569	5.34922	-0.623531	0.0335681	2.66e-21	3.68e-28	0.0246376	0.0575815	3.45e-20	9.61e-27	0.0893865
		AT5G24750.1	0.138684	8.20229	15.2477	5.39281	0.161047	13.006	13.6422	3.91865	0.308345	34.7424	18.142	4.03353	-3.4468	4.98052	4.70257	0.277952	8.58e-09	2.87e-21	2.08e-18	0.335217	3.57e-08	3.73e-20	2.28e-17	0.503264
		AT2G27810.3	1.66421	39.7633	32.6737	16.692	2.7378	45.1662	28.6888	22.1288	2.15842	98.4369	36.2839	14.0478	-1.99892	2.65631	3.13078	-0.474461	7.3e-12	2.89e-21	3.78e-29	0.0227786	4.21e-11	3.75e-20	1.07e-27	0.084712
		AT3G14980.1	0.554736	10.1637	27.7726	27.0924	1.77152	8.8677	19.1927	33.8848	0.616691	23.1616	25.2845	19.6113	-3.78101	3.38399	2.16783	1.21616	3.22e-26	2.93e-21	1.12e-08	2.24e-06	7.84e-25	3.79e-20	4.67e-08	4.43e-05
		AT1G70830.3	0.138684	15.1564	2222.17	42.7572	6.76397	34.4067	1934.72	56.2441	0.308345	98.9404	2715.58	47.2897	-3.40319	8.7103	2.58152	6.12878	3.95e-06	2.99e-21	0.000315439	5.17e-14	1.21e-05	3.88e-20	0.000792849	4.55e-12
		AT5G16250.1	0.138684	3.20959	28.3172	5.13601	0	12.8877	21.5333	9.68136	0.616691	21.6511	36.5696	6.5371	-3.74327	5.52916	3.88098	1.64818	1.48e-09	3.01e-21	1.96e-10	2.05e-05	6.7e-09	3.9e-20	9.95e-10	0.000309117
		AT2G14170.1	8.18236	54.3847	88.5819	31.8432	7.89129	62.5469	81.3852	32.7322	6.62943	136.704	85.9243	35.3282	-1.14425	2.24967	1.79334	0.456326	1.95e-06	3.06e-21	4.75e-14	0.0287645	6.21e-06	3.96e-20	3.42e-13	0.0988713
		AT1G68360.1	0.277368	31.3827	25.5944	0.3852	1.12733	40.555	36.2455	4.14915	0.154173	97.6816	44.4978	0.834524	-0.594941	4.87629	5.05913	-0.18285	0.341206	3.06e-21	1.15e-22	0.610695	0.414513	3.96e-20	1.85e-21	0.742552
		AT3G14150.1	0	8.3806	30.4954	16.4352	0	13.9519	20.3296	17.5186	1.07921	37.7635	25.4273	28.9302	-4.87545	4.87615	3.99821	0.877938	4.86e-21	3.14e-21	3.84e-14	0.00956775	7.14e-20	4.06e-20	2.79e-13	0.0461651
		AT5G47020.1	4.02184	122.678	91.6678	70.4917	4.67036	116.581	94.5593	104.651	8.4795	297.073	102.066	108.349	-3.03759	2.824	3.2569	-0.432897	5.76e-24	3.18e-21	4.08e-27	0.0950089	1.12e-22	4.11e-20	9.65e-26	0.217541
		AT2G37860.3	0.832104	18.9009	21.7824	31.8432	0.161047	29.4408	21.8677	30.1966	1.38755	79.8069	27.8558	30.8774	-4.25981	3.62909	3.92908	-0.299992	5.72e-29	3.32e-21	9.43e-25	0.247904	1.75e-27	4.28e-20	1.8e-23	0.408426
		AT2G14170.2	8.04367	52.9583	87.8559	31.0728	7.89129	61.601	79.7802	32.0407	6.62943	134.438	84.4244	34.4937	-1.11984	2.23678	1.77488	0.461903	2.98e-06	3.42e-21	6.77e-14	0.0260483	9.27e-06	4.4e-20	4.81e-13	0.0928062
		AT5G03140.1	0	17.6528	11.4358	11.2992	0	15.6072	15.849	12.9085	0.770863	38.7706	22.2132	15.4387	-4.67735	4.75234	4.8418	-0.0894558	5.59e-20	3.42e-21	7.16e-22	0.753545	7.35e-19	4.4e-20	1.07e-20	0.851215
		AT4G33700.1	2.08026	56.8811	47.0138	40.5744	3.05989	55.6892	38.8536	41.261	1.6959	135.193	47.4262	19.8895	-2.88726	3.04236	3.49206	-0.449697	5.52e-19	3.42e-21	3.25e-27	0.0773995	6.66e-18	4.41e-20	7.77e-26	0.189294
		AT3G10940.1	0.554736	35.1272	34.8519	18.618	0.644187	54.9798	30.8956	19.1322	2.77511	119.836	32.7127	15.995	-2.75673	3.38548	3.99679	-0.611314	4.89e-14	3.46e-21	5.7e-29	0.0208429	3.5e-13	4.45e-20	1.59e-27	0.0798295
		AT1G33470.1	10.2626	78.1001	120.711	66.6397	10.146	115.044	122.044	81.139	5.70439	213.238	121.851	57.0258	-1.96145	2.56611	2.2908	0.275318	3.64e-13	3.48e-21	2.45e-17	0.255816	2.4e-12	4.48e-20	2.43e-16	0.417349
		AT1G66250.1	0	5.17101	23.9607	2.9532	0.161047	11.4689	24.9439	6.45424	0.616691	23.6651	25.713	8.34524	-3.50399	5.33822	3.95403	1.38419	9.36e-09	3.48e-21	2.22e-11	0.000149287	3.88e-08	4.48e-20	1.24e-10	0.00167132
		AT3G50060.1	10.8174	57.951	183.336	37.236	11.2733	78.2723	131.473	33.1932	8.01698	178.244	138.136	49.0978	-1.01228	2.66701	1.666	1.001	0.000256215	3.49e-21	1.78e-09	9.73e-05	0.000630422	4.49e-20	8.16e-09	0.0011645
		AT1G21990.1	0	16.4046	22.1455	0.2568	0	26.4849	24.9439	4.14915	0.154173	66.9673	24.8559	0.556349	-3.58899	7.45075	7.52412	-0.0733677	0.00060156	3.51e-21	1.31e-21	0.857201	0.00141262	4.52e-20	1.9e-20	0.920497
		AT3G14150.2	0	8.20229	30.1324	16.05	0	13.7154	20.1958	17.5186	1.07921	37.5118	25.213	28.2347	-4.84923	4.86282	3.97887	0.883947	7.15e-21	3.53e-21	4.85e-14	0.00894923	1.03e-19	4.53e-20	3.49e-13	0.0438789
		AT3G46960.1	2.35763	42.9729	40.2975	28.6332	4.34826	44.4568	39.656	29.7356	2.62094	117.57	47.9976	23.923	-2.15442	2.54793	2.74502	-0.197092	4.47e-15	3.56e-21	3.33e-24	0.355775	3.55e-14	4.57e-20	6.07e-23	0.524782
		AT3G49290.2	0.416052	5.70594	19.7857	12.5832	0.161047	14.3066	22.8708	15.4441	0.462518	26.4345	22.356	19.8895	-4.48392	4.68042	3.71765	0.962762	4.49e-19	3.57e-21	5.18e-13	0.00259713	5.44e-18	4.58e-20	3.37e-12	0.0172764
		AT1G05870.1	1.94158	54.0281	50.4627	6.29161	2.09361	78.8634	43.8022	9.68136	1.54173	212.986	49.2833	15.1605	-1.49258	3.43584	4.16788	-0.732048	6.87e-05	3.57e-21	7.86e-30	0.0110057	0.000182268	4.58e-20	2.39e-28	0.0510137
		AT5G60100.3	0.138684	11.9468	24.8683	18.4896	0.48314	15.4889	25.947	23.5119	2.31259	40.5328	29.07	21.4194	-3.43906	3.53626	2.79316	0.743109	1.19e-19	3.69e-21	3.66e-13	0.00565526	1.52e-18	4.73e-20	2.42e-12	0.0315413
		AT2G34560.2	7.90499	63.4786	95.6612	35.1816	7.73025	68.3404	89.8112	32.7322	8.17115	166.915	90.9955	37.9708	-1.16424	2.29404	1.93664	0.357394	1.93e-06	3.72e-21	1.5e-15	0.0951886	6.16e-06	4.76e-20	1.25e-14	0.217828
		AT2G43150.1	3.05105	850.72	350.697	24.1392	5.1535	284.949	253.451	16.5966	2.31259	567.208	176.634	27.5393	-1.74152	4.99624	5.90457	-0.908334	0.000274369	3.8e-21	6.66e-27	0.0379911	0.000672157	4.86e-20	1.54e-25	0.118896
		AT4G28640.2	0.69342	28.8863	21.4194	6.80521	0.644187	41.1461	20.7977	9.91187	0.616691	109.011	22.4989	12.1006	-2.8669	3.78768	4.72597	-0.938291	1.43e-11	3.82e-21	2.88e-33	0.000332308	7.99e-11	4.88e-20	1.15e-31	0.00328673
		AT1G24450.1	0.69342	6.06256	21.0564	7.83241	0.161047	11.7054	20.3296	9.91187	0.154173	32.9801	20.999	12.2397	-3.81271	4.61967	3.75089	0.868785	8.47e-14	3.9e-21	1.54e-13	0.00542216	5.92e-13	4.98e-20	1.06e-12	0.0305638
		AT5G03390.1	0.554736	1.06986	32.8552	2.4396	1.61047	2.60119	43.3341	2.99661	1.23338	3.77635	30.2128	2.64266	-0.270009	3.76712	-0.450532	4.21765	0.560632	3.93e-21	0.345145	8.23e-30	0.623211	5.03e-20	0.448365	5.71e-27
		AT5G13360.1	4.16052	62.4087	62.2615	11.1708	4.34826	64.9116	68.7461	14.2915	4.00849	180.258	55.1401	7.78889	-0.382934	2.66316	2.87357	-0.210414	0.197484	4.18e-21	4.03e-24	0.37404	0.26237	5.33e-20	7.29e-23	0.534272
		AT2G20142.1	1.38684	68.8279	72.4266	9.11641	1.61047	69.8775	82.1208	5.53221	0.616691	131.921	69.7823	24.2012	-2.4833	4.72068	4.59676	0.123922	3.6e-07	4.24e-21	3.54e-20	0.751215	1.25e-06	5.41e-20	4.52e-19	0.849807
		AT1G09850.1	2.635	54.0281	51.7333	29.7888	2.25466	52.7333	42.7322	23.7424	2.15842	136.956	40.5694	15.2996	-2.28166	3.00749	3.38801	-0.380522	1.71e-12	4.27e-21	3.57e-26	0.133452	1.05e-11	5.44e-20	7.72e-25	0.272085
		AT4G36920.2	4.2992	100.924	89.6711	31.5864	6.28083	75.0799	81.5189	28.5831	4.47101	176.482	105.423	13.9087	-1.29821	2.95768	2.91729	0.0403878	3.07e-05	4.28e-21	1.54e-20	0.881438	8.49e-05	5.45e-20	2.03e-19	0.935305
		AT1G10130.1	1.38684	50.1053	35.3965	44.5548	3.86512	43.1562	50.1552	39.6475	1.54173	102.465	50.8546	30.321	-3.10305	3.1221	3.20633	-0.084231	1.31e-20	4.4e-21	5.22e-22	0.749269	1.84e-19	5.6e-20	7.94e-21	0.848638
		AT2G37050.2	1.10947	18.366	53.367	34.5396	1.77152	43.1562	50.6233	35.0373	3.23763	68.7296	50.4975	35.7454	-3.11385	3.42071	2.74234	0.678368	1.17e-17	4.41e-21	3.83e-14	0.020679	1.23e-16	5.61e-20	2.78e-13	0.0793574
		AT5G42030.1	1.10947	50.6402	86.7667	40.8312	2.25466	103.693	76.6371	33.4237	3.23763	295.311	70.8536	57.8603	-3.35426	3.91637	4.25735	-0.340984	3.71e-16	4.47e-21	3.4e-24	0.315082	3.31e-15	5.68e-20	6.17e-23	0.482164
		AT1G18840.2	0.970788	12.8384	24.8683	15.1512	0.48314	19.7454	21.1321	17.9797	1.38755	49.3443	25.213	18.9159	-3.17437	3.37382	3.06883	0.304989	3.68e-18	4.59e-21	3.28e-17	0.217433	4.09e-17	5.84e-20	3.2e-16	0.37507
		AT2G46690.1	1.10947	0.713243	73.1527	30.6876	2.25466	1.41883	60.1862	32.5017	0.308345	2.51757	33.6412	47.4288	-3.94541	4.29788	-1.27699	5.57488	4.26e-18	4.61e-21	0.017409	9.36e-33	4.71e-17	5.85e-20	0.033045	9.38e-30
		AT5G13360.3	4.16052	60.8039	59.1756	11.1708	4.34826	63.611	66.8736	14.061	4.00849	173.209	54.7116	7.92798	-0.38097	2.6208	2.83119	-0.21039	0.194648	4.61e-21	3.95e-24	0.36572	0.25905	5.85e-20	7.15e-23	0.531042
		AT1G20090.1	3.4671	60.0907	60.2648	49.1773	3.54303	51.5509	47.3465	50.0204	2.46676	124.871	40.4266	47.2897	-2.95031	2.72053	2.96467	-0.244135	3.27e-24	4.63e-21	1.42e-24	0.297832	6.5e-23	5.87e-20	2.68e-23	0.465326
		AT1G78780.2	0.69342	299.027	41.0236	2.8248	0.48314	137.272	25.2782	3.91865	0.308345	379.649	22.5703	2.08631	-1.50323	4.6152	7.4669	-2.8517	0.00734515	4.7e-21	2.74e-50	8.08e-16	0.01458	5.96e-20	4.24e-48	9.26e-14
		AT3G56580.1	0.554736	19.0792	19.7857	17.4624	0.805234	28.4949	17.2534	25.1254	0.616691	74.52	22.2132	15.5778	-3.84922	3.6513	4.17382	-0.52252	5.18e-23	4.76e-21	8.79e-28	0.0335061	9.18e-22	6.04e-20	2.22e-26	0.109386
		AT4G38120.1	1.38684	65.0834	37.3932	28.248	3.54303	52.4968	48.0821	28.5831	2.77511	147.529	46.2834	21.0022	-2.35273	2.88454	3.41694	-0.532399	3.65e-14	4.78e-21	1.17e-28	0.028588	2.64e-13	6.06e-20	3.19e-27	0.0984523
		AT1G05870.4	2.21894	58.1293	61.8984	8.08921	2.4157	84.8935	50.9577	12.217	2.00424	229.602	54.7116	19.4722	-1.59612	3.40944	4.02443	-0.614993	1.36e-05	4.82e-21	4.23e-28	0.0358286	3.94e-05	6.1e-20	1.1e-26	0.114239
		AT2G02560.2	7.48894	90.2252	75.1494	38.9052	7.73025	94.1159	98.5048	32.2712	4.47101	228.595	113.066	29.0692	-1.35884	2.62536	2.68767	-0.0623121	1.01e-06	4.82e-21	7.46e-22	0.79837	3.33e-06	6.1e-20	1.12e-20	0.880863
		AT1G74000.1	5.82473	138.012	95.4797	0.2568	5.47559	119.182	95.8967	2.07458	4.77935	271.897	76.4248	0	4.13565	2.82311	3.38083	-0.557721	1.13e-20	4.84e-21	1.04e-28	0.0317689	1.6e-19	6.12e-20	2.83e-27	0.105562
		AT1G09200.1	7.07288	52.4233	128.516	13.482	4.02617	84.5388	74.4303	20.0542	5.85856	227.84	113.923	14.8823	-0.480229	2.94692	2.61754	0.329379	0.124684	4.86e-21	3.94e-17	0.22824	0.178748	6.14e-20	3.82e-16	0.387919
		AT4G08770.1	0.416052	9.9854	452.712	0.1284	3.54303	40.3185	893.766	2.07458	0.308345	33.7354	573.186	0.973611	1.49031	7.65246	2.81602	4.83645	0.0434409	4.87e-21	3.42e-05	4.45e-12	0.0722234	6.15e-20	9.77e-05	2.86e-10
		AT1G35220.1	1.10947	53.6715	37.3932	27.8628	2.09361	39.7273	43.3341	40.1085	2.46676	77.2893	43.4978	20.5849	-2.94611	3.22751	3.33333	-0.105826	1.64e-17	4.89e-21	3.4e-22	0.692733	1.69e-16	6.18e-20	5.24e-21	0.808073
		AT4G31840.1	0	2.31804	39.2084	2.8248	0.322094	15.4889	23.9407	4.84068	0	29.4555	49.569	2.78175	-3.97191	7.16556	5.39845	1.76711	2.76e-06	4.92e-21	6.53e-12	0.000156847	8.62e-06	6.21e-20	3.83e-11	0.00173969
		AT5G11800.1	0.832104	22.4671	30.4954	43.7844	1.61047	27.4308	33.5037	31.1187	1.85007	58.9111	32.1413	25.3139	-3.56713	3.26068	2.98561	0.275074	1.11e-24	4.95e-21	1.27e-17	0.288229	2.31e-23	6.25e-20	1.3e-16	0.454388
		AT4G23420.1	1.38684	22.2888	40.8421	4.7508	0.48314	14.1883	31.23	13.6	0.925036	45.568	31.8556	5.84167	-1.99772	3.92862	3.1267	0.801917	5.77e-06	5.02e-21	1.24e-13	0.0102841	1.74e-05	6.34e-20	8.62e-13	0.0485683
		AT4G28070.1	0.138684	6.41918	12.5249	2.8248	0	8.63123	11.5691	7.37627	0	21.1476	14.285	3.75536	-5.25341	6.53979	5.96893	0.570861	4.77e-11	5.08e-21	4.04e-16	0.0667386	2.53e-10	6.41e-20	3.54e-15	0.17211
		AT4G21830.1	0.832104	1.24817	128.698	4.7508	0.966281	0.59118	94.9605	2.53559	1.54173	0.503514	60.4256	0.695437	-0.278835	5.17191	-1.94402	7.11593	0.615696	5.1e-21	0.0023257	2.2e-32	0.674385	6.44e-20	0.00515724	1.89e-29
		AT3G17840.1	0.138684	8.55891	24.8683	5.26441	0.161047	17.9719	20.5971	9.45085	1.07921	46.0715	27.1415	7.23254	-2.95707	4.45675	3.91104	0.545703	5.41e-09	5.14e-21	4.74e-16	0.0824231	2.31e-08	6.48e-20	4.12e-15	0.197681
		AT4G37290.1	0.554736	11.7685	16.6999	0.1284	0.161047	12.0601	27.6857	0.230509	0.308345	22.1546	22.4275	0.973611	0.559087	4.73935	3.79631	0.943045	0.471188	5.22e-21	3.52e-13	0.00412087	0.536849	6.57e-20	2.33e-12	0.0249807
		AT4G02060.1	0.416052	14.4432	24.8683	3.4668	0	25.7755	16.5178	5.76271	0.616691	79.5552	27.0701	5.56349	-2.7662	4.72371	4.95276	-0.229054	6.54e-07	5.23e-21	4.44e-23	0.470923	2.2e-06	6.59e-20	7.36e-22	0.624516
		AT4G02060.2	0.416052	14.4432	24.8683	3.4668	0	25.7755	16.5178	5.76271	0.616691	79.5552	27.0701	5.56349	-2.7662	4.72371	4.95276	-0.229053	6.54e-07	5.23e-21	4.45e-23	0.470936	2.2e-06	6.59e-20	7.37e-22	0.624516
		AT3G06890.1	2.21894	29.2429	74.0603	3.4668	0.966281	42.092	51.8939	9.68136	1.38755	91.6395	54.6402	12.9351	-1.47758	4.02631	3.4102	0.616109	0.000632054	5.31e-21	9.69e-16	0.07171	0.00147919	6.68e-20	8.17e-15	0.180351
		AT5G60100.1	0.138684	11.7685	25.2313	18.3612	0.48314	15.3707	26.2145	22.5898	2.31259	40.7846	29.1414	21.6976	-3.42424	3.54858	2.78692	0.761661	3.31e-19	5.48e-21	6.1e-13	0.00508048	4.06e-18	6.89e-20	3.95e-12	0.029092
		AT3G21100.2	0.138684	12.1251	15.2477	5.39281	0	12.533	10.9004	9.45085	0.462518	37.5118	15.285	7.09345	-4.09929	4.7853	4.87075	-0.0854501	6.92e-14	5.5e-21	1.1e-21	0.746533	4.88e-13	6.91e-20	1.62e-20	0.846687
		AT2G27130.1	0.138684	8.91553	19.9672	5.39281	0.161047	13.5971	11.7029	5.53221	0	42.5469	13.6422	5.70258	-4.69188	5.86112	5.8248	0.0363213	9.33e-12	5.69e-21	1.49e-20	0.907815	5.32e-11	7.15e-20	1.97e-19	0.951983
		AT5G45610.1	0.416052	11.5902	15.4292	8.34601	0.48314	12.8877	15.1134	8.98983	0.308345	32.9801	17.4277	12.3788	-3.61727	4.04578	3.82303	0.222753	9.26e-16	5.77e-21	3.36e-18	0.379409	7.93e-15	7.25e-20	3.61e-17	0.539061
		AT1G75060.1	0.277368	9.9854	18.152	1.5408	0.322094	17.2625	15.5815	4.14915	0.154173	42.7987	18.7848	3.05992	-2.44001	4.83123	4.72726	0.103962	8.53e-05	5.93e-21	7.96e-20	0.727733	0.000223414	7.44e-20	9.9e-19	0.833204
		AT3G44670.2	16.226	148.354	250.135	197.993	19.9698	167.777	252.515	135.77	14.3381	336.599	248.988	191.245	-2.40474	2.66179	2.03762	0.624169	1.36e-17	6.06e-21	2.61e-13	0.0166437	1.42e-16	7.6e-20	1.75e-12	0.0686624
		AT4G36920.1	4.43789	103.064	90.9417	32.2284	6.60292	77.5629	84.7289	29.5051	4.77935	182.272	108.423	14.326	-1.26408	2.9253	2.88586	0.0394418	4.32e-05	6.19e-21	2.16e-20	0.883824	0.000117447	7.75e-20	2.82e-19	0.936817
		AT3G56900.1	0.416052	17.8311	13.0695	4.1088	0.644187	21.046	15.7822	5.3017	0.154173	49.0926	17.142	5.42441	-2.59742	3.99834	4.45549	-0.457151	9.21e-08	6.34e-21	1.67e-26	0.0595659	3.43e-07	7.94e-20	3.72e-25	0.159637
		AT5G50420.1	0.277368	11.0553	15.0662	10.5288	0.322094	13.4789	12.9735	15.9051	0.462518	28.4485	15.0707	9.31885	-4.01746	4.07147	3.9375	0.133976	1.41e-19	6.34e-21	4.72e-19	0.579161	1.79e-18	7.94e-20	5.49e-18	0.716893
		AT1G58350.1	1.10947	31.2044	35.2149	38.2632	2.25466	30.032	25.7463	50.0204	2.31259	64.7015	30.8556	44.5079	-3.55528	2.77412	2.82732	-0.0532053	1.13e-33	6.51e-21	1.68e-21	0.807695	5.43e-32	8.14e-20	2.42e-20	0.887326
		AT1G58350.2	1.10947	31.2044	35.578	38.6484	2.25466	30.5049	26.2145	50.2509	2.46676	65.4568	31.5699	44.647	-3.52472	2.75967	2.8015	-0.0418318	2.12e-33	6.57e-21	2.49e-21	0.848119	9.84e-32	8.22e-20	3.53e-20	0.91439
		AT4G18197.1	0	4.63608	100.744	12.5832	0.322094	8.74947	134.55	6.45424	1.38755	15.3572	98.9237	34.2155	-4.01904	6.38441	2.39343	3.99098	5.24e-10	6.61e-21	0.000205112	1.48e-12	2.49e-09	8.27e-20	0.000529183	1.03e-10
		AT4G24610.1	0.277368	20.1491	29.5878	10.1436	0.805234	28.7314	31.8987	23.9729	1.38755	73.2612	50.4975	7.78889	-3.02693	4.25709	3.8769	0.380198	6e-11	6.69e-21	1.58e-17	0.254237	3.14e-10	8.37e-20	1.59e-16	0.415604
		AT3G13190.3	0	6.24087	12.5249	4.3656	0	11.4689	13.3747	7.83729	0.308345	27.6933	15.285	5.28532	-4.71275	5.74553	5.36342	0.38211	3.16e-12	6.75e-21	2.29e-17	0.207248	1.9e-11	8.43e-20	2.27e-16	0.362749
		AT1G13860.2	0.554736	18.7226	13.4325	12.84	0	16.7895	18.3902	16.1356	0.616691	38.267	20.7133	8.48433	-3.90573	4.19004	4.24373	-0.0536928	2.04e-17	6.94e-21	3.18e-21	0.842698	2.09e-16	8.66e-20	4.47e-20	0.910679
		AT2G02560.1	7.48894	89.6903	75.5125	39.162	7.89129	94.1159	98.6386	32.5017	4.47101	228.847	113.994	28.7911	-1.35029	2.62108	2.6744	-0.053317	1.25e-06	6.96e-21	1.46e-21	0.827589	4.07e-06	8.68e-20	2.12e-20	0.90012
		AT3G01980.4	1.80289	20.3274	37.7562	11.1708	3.38198	19.7454	39.9904	10.1424	2.77511	45.0645	42.1408	14.1869	-1.19788	2.68735	1.75631	0.931035	7.76e-05	6.97e-21	2.17e-09	5.77e-05	0.000204561	8.69e-20	9.82e-09	0.000747414
		AT3G01450.1	0	18.0094	16.1553	3.4668	0.161047	16.6713	13.6422	5.3017	0.616691	38.7706	14.8564	1.94722	-2.72258	4.59203	4.88361	-0.291582	3.12e-06	7e-21	6.59e-24	0.275544	9.68e-06	8.73e-20	1.17e-22	0.439966
		AT3G54250.1	0.138684	16.7612	20.6933	3.9804	0.966281	20.8095	20.9983	6.22373	0.770863	75.0235	28.9271	3.75536	-1.88957	4.01491	4.09243	-0.0775281	9e-05	7.02e-21	1.44e-21	0.786414	0.000235066	8.74e-20	2.09e-20	0.873441
		AT5G09870.1	7.48894	118.577	85.3146	104.261	4.99245	137.863	127.327	134.386	7.70863	260.317	131.565	75.1072	-2.92575	2.84421	3.01977	-0.175556	8.44e-22	7.17e-21	4.49e-23	0.510799	1.33e-20	8.92e-20	7.45e-22	0.659018
		AT1G07720.1	0.138684	40.6548	12.1619	53.9281	0	56.2804	14.4447	74.6848	0.462518	88.1149	19.9276	34.6327	-6.99479	4.9739	6.58962	-1.61572	4e-45	7.21e-21	1.17e-39	2.41e-08	5.08e-43	8.97e-20	7.79e-38	7.85e-07
		AT2G44460.1	0	110.909	48.829	0.1284	0.322094	506.287	62.6606	1.15254	0.154173	830.546	231.989	1.39087	-1.4637	8.19168	9.82623	-1.63455	0.135108	7.22e-21	2.4e-27	0.00442152	0.191238	8.97e-20	5.83e-26	0.0263212
		AT1G33790.1	0	20.684	32.6737	7.57561	0.322094	34.4067	53.0308	6.45424	0	47.3303	20.0704	1.66905	-4.57932	7.14829	6.6993	0.448991	2.23e-08	7.23e-21	2.31e-18	0.321591	8.88e-08	8.98e-20	2.52e-17	0.48922
		AT5G52540.1	0.69342	25.6767	21.4194	35.0532	0.966281	32.7514	25.0776	25.1254	1.38755	78.0446	27.8558	25.0357	-3.82339	3.37371	3.76056	-0.386846	2.03e-26	7.25e-21	9.44e-26	0.121069	5.05e-25	9e-20	1.97e-24	0.255631
		AT4G13210.2	0.138684	28.5297	25.9574	0.1284	0	38.3085	13.0404	2.53559	0.154173	140.732	25.9273	1.25179	-2.43837	6.36965	7.4557	-1.08605	0.00771583	7.46e-21	2.76e-29	0.00378222	0.0152495	9.25e-20	7.92e-28	0.0233236
		AT4G37310.1	4.43789	138.369	74.9679	18.2328	3.38198	111.497	84.662	7.60678	2.15842	259.31	78.8532	15.5778	-1.09771	3.33469	4.01347	-0.678785	0.00193512	7.53e-21	1.77e-28	0.0239208	0.00424058	9.33e-20	4.76e-27	0.0877743
		AT1G10200.1	4.02184	61.8738	70.7929	35.4384	4.18722	88.2041	56.9763	41.722	4.00849	192.846	54.8544	48.8196	-2.37073	2.65649	3.09337	-0.436871	9.2e-17	7.55e-21	2.21e-27	0.0654188	8.73e-16	9.35e-20	5.38e-26	0.169762
		AT5G14550.2	0.277368	14.6215	19.7857	56.2393	0.805234	17.6172	16.8521	50.4814	0.770863	40.2811	19.499	70.3782	-5.60928	3.68537	3.60044	0.0849271	9.51e-51	7.84e-21	1.36e-19	0.732572	1.93e-48	9.71e-20	1.66e-18	0.836638
		AT5G19260.1	0.138684	8.02398	38.4823	12.198	0.322094	25.066	23.272	16.3661	0.616691	70.4919	29.1414	11.127	-4.1787	5.13384	4.71516	0.418683	8.18e-14	8.1e-21	1.2e-17	0.253175	5.73e-13	1e-19	1.22e-16	0.414408
		AT5G57970.2	0	6.41918	16.3368	2.1828	0.161047	7.33064	12.8397	3.91865	0.154173	21.1476	12.8565	1.52996	-3.4837	5.76427	4.98577	0.778505	6.46e-06	8.6e-21	2.88e-14	0.0127308	1.94e-05	1.06e-19	2.12e-13	0.0566621
		AT5G66675.1	8.18236	52.4233	192.412	17.8476	9.34072	66.9216	202.828	23.7424	4.93353	136.704	201.419	50.2105	-1.06417	3.49942	1.83632	1.6631	0.00270709	8.73e-21	2.69e-07	8.92e-07	0.00579121	1.08e-19	9.76e-07	1.94e-05
		AT1G12500.1	2.21894	42.0813	62.806	36.7224	1.28837	46.4668	42.1304	30.8881	2.77511	74.7718	36.4982	34.9109	-3.02457	3.22915	3.08841	0.140741	2.75e-18	8.77e-21	4.23e-19	0.610411	3.1e-17	1.08e-19	4.95e-18	0.742307
		AT2G30700.1	4.85394	36.5537	55.1822	27.8628	3.86512	37.8355	50.6233	35.9593	3.54597	98.1852	48.1405	29.4865	-1.90858	2.39988	2.08314	0.31674	2.56e-13	8.99e-21	7.47e-16	0.135818	1.72e-12	1.11e-19	6.38e-15	0.275362
		AT5G46470.1	8.04367	101.637	107.823	116.331	8.21339	108.541	140.368	111.797	5.39604	196.874	123.422	169.687	-3.21843	2.87214	2.61191	0.260227	4.02e-25	9e-21	1.28e-17	0.338679	8.74e-24	1.11e-19	1.3e-16	0.506925
		AT1G21880.2	0.69342	15.513	28.1357	16.05	0.805234	20.5731	24.877	15.9051	1.6959	55.89	35.3554	8.20615	-2.63675	3.53355	3.07714	0.45641	1.5e-11	9.13e-21	8.85e-16	0.0982937	8.36e-11	1.12e-19	7.5e-15	0.222395
		AT5G35750.1	0.138684	31.561	18.6966	25.8084	0.161047	29.4408	16.7184	27.8915	1.07921	42.7987	20.3561	19.055	-4.70529	4.08317	4.68029	-0.59712	9.78e-28	9.66e-21	1.3e-27	0.0262775	2.74e-26	1.19e-19	3.23e-26	0.0933189
		AT1G64650.2	1.10947	47.7873	39.9345	33.384	1.93256	46.7032	35.443	39.878	3.08345	126.13	39.0695	21.0022	-2.93099	2.9859	3.45212	-0.466226	1.05e-19	1e-20	4.29e-27	0.0593705	1.35e-18	1.23e-19	1.01e-25	0.159315
		AT1G67490.1	1.38684	29.7779	27.0465	20.6724	1.44942	22.8196	26.0138	18.9017	1.23338	59.1629	26.5701	13.4915	-2.69857	3.04211	3.09415	-0.0520382	6.59e-16	1.01e-20	3.3e-21	0.823628	5.72e-15	1.23e-19	4.62e-20	0.897615
		AT3G63530.1	0.69342	9.9854	22.8716	6.29161	0.322094	17.7354	16.2503	8.75932	0.308345	39.7776	19.3562	9.73611	-3.17268	4.15281	3.87585	0.276956	2.05e-11	1.03e-20	9.18e-18	0.325186	1.13e-10	1.26e-19	9.46e-17	0.493068
		AT3G52940.1	0.277368	11.9468	12.5249	2.6964	0	13.3607	11.101	7.37627	0	32.9801	14.4993	4.58988	-4.43511	5.6295	5.77417	-0.144669	9.29e-11	1.08e-20	6.84e-22	0.613756	4.77e-10	1.32e-19	1.03e-20	0.744944
		AT1G13860.1	0.554736	19.6142	13.4325	12.84	0.161047	18.2084	19.8615	16.5966	0.770863	42.7987	22.4275	9.45794	-3.64348	3.95945	4.04045	-0.0810004	7.84e-17	1.11e-20	2.4e-21	0.76098	7.51e-16	1.35e-19	3.4e-20	0.856503
		AT5G10290.1	3.05105	23.537	75.8755	66.3829	4.18722	28.4949	80.3152	74.2238	2.77511	63.9462	65.8539	27.9566	-3.05529	3.24552	1.83937	1.40615	1.74e-18	1.19e-20	8.87e-08	3.07e-06	2e-17	1.45e-19	3.4e-07	5.88e-05
		AT1G05620.2	2.35763	87.1939	90.5787	13.9956	4.99245	67.3946	94.6261	11.7559	1.54173	177.992	94.4953	3.89444	-0.748602	3.75819	3.56608	0.19211	0.0598731	1.23e-20	6.91e-19	0.569689	0.0956639	1.5e-19	7.91e-18	0.709119
		AT4G22610.1	0	2.49635	24.5052	0.3852	0	0.354708	22.8039	0.461017	0.154173	1.25878	20.999	0.278175	-1.72159	7.37431	3.01132	4.36298	0.181471	1.24e-20	0.00581011	2.72e-17	0.244324	1.51e-19	0.0120696	3.79e-15
		AT4G33410.1	0.970788	27.4598	27.2281	15.5364	2.09361	23.529	24.2751	15.9051	1.38755	54.1277	25.1416	15.995	-2.43828	2.87719	2.91643	-0.0392451	2.39e-14	1.24e-20	6.04e-21	0.857842	1.76e-13	1.51e-19	8.24e-20	0.920801
		AT1G62330.1	0.277368	7.31074	17.2444	12.9684	0.322094	9.45888	15.3141	20.5153	1.07921	24.1687	19.3562	16.1341	-3.85916	3.69633	2.8645	0.831832	4.58e-22	1.24e-20	9.72e-12	0.000971668	7.4e-21	1.51e-19	5.6e-11	0.00790018
		AT1G67630.1	0	13.195	15.7923	2.3112	0	22.3466	11.636	2.53559	0.462518	58.6593	16.0706	2.92083	-3.04842	5.25342	5.84085	-0.587424	1.12e-05	1.25e-20	1.56e-26	0.0434259	3.25e-05	1.52e-19	3.49e-25	0.130007
		AT4G02200.2	3.4671	21.9322	102.922	14.6376	2.09361	44.8115	76.4365	13.3695	2.15842	92.6465	76.4248	30.0429	-1.92901	3.78913	2.61201	1.17712	1.21e-06	1.25e-20	5.05e-11	0.000620315	3.93e-06	1.52e-19	2.71e-10	0.00548703
		AT3G06778.1	0	19.7925	17.789	1.284	0	43.0379	12.7729	2.30509	0.308345	128.144	22.2846	1.52996	-2.93854	6.07882	7.34058	-1.26177	0.000524479	1.28e-20	1.08e-31	0.000254062	0.00124025	1.55e-19	3.83e-30	0.00262885
		AT1G14520.1	2.77368	72.3941	61.3539	15.6648	3.05989	70.3505	54.502	24.8949	4.00849	151.306	41.4979	17.3859	-1.53234	2.76268	3.24132	-0.478641	4.32e-07	1.3e-20	1.77e-27	0.0493265	1.49e-06	1.58e-19	4.36e-26	0.141587
		AT5G39720.1	0	5.52763	18.152	0.1284	0.161047	7.09416	13.241	0.230509	0	24.9239	13.5708	0.417262	-1.26035	6.76065	5.92033	0.840315	0.347456	1.36e-20	1.9e-14	0.0160284	0.421085	1.65e-19	1.42e-13	0.066842
		AT1G54440.2	0.554736	10.5203	15.9738	15.408	0.161047	14.8977	11.8366	23.5119	0.308345	32.4766	16.4278	14.8823	-4.61542	4.10142	4.04303	0.0583907	1.81e-26	1.37e-20	1.15e-19	0.81455	4.52e-25	1.67e-19	1.41e-18	0.892046
		AT3G25110.1	0.138684	20.684	14.3401	4.1088	0.322094	17.1442	13.9097	6.45424	0.616691	50.8549	14.9278	4.03353	-2.71959	4.08017	4.63024	-0.550072	6.35e-08	1.38e-20	2.28e-27	0.0229891	2.41e-07	1.68e-19	5.55e-26	0.0852485
		AT1G33470.2	10.2626	78.9916	117.262	66.3829	10.146	114.689	120.506	81.3695	5.70439	211.979	119.208	55.0786	-1.94617	2.53625	2.29085	0.245396	6.92e-13	1.39e-20	3.4e-17	0.313589	4.44e-12	1.69e-19	3.31e-16	0.480572
		AT3G23750.1	4.71526	159.945	68.0701	57.7801	6.11978	134.198	93.5562	60.3932	6.47525	265.603	87.3528	55.6349	-2.33187	2.61833	3.40732	-0.788989	1.31e-16	1.4e-20	1.37e-32	0.00124633	1.22e-15	1.69e-19	5.18e-31	0.00959847
		AT1G13380.1	3.74447	27.9948	64.4397	25.1664	3.22094	46.9397	53.7664	26.739	2.62094	93.6535	52.7117	37.1363	-2.22348	2.90572	2.42297	0.482749	1.43e-12	1.43e-20	8.67e-15	0.0638876	8.86e-12	1.74e-19	6.7e-14	0.167196
		AT4G22540.1	3.18973	85.0542	43.7464	42.6288	4.18722	89.2682	57.7119	30.4271	2.62094	173.209	71.6393	42.8389	-2.56498	2.87702	3.48521	-0.608188	1.53e-16	1.44e-20	7.28e-29	0.0177548	1.41e-15	1.74e-19	2.02e-27	0.0716888
		AT3G44670.1	16.226	148.533	245.416	194.526	19.9698	165.176	243.487	135.309	14.1839	334.081	240.845	191.106	-2.39783	2.62333	2.03122	0.592114	1.29e-17	1.45e-20	2.56e-13	0.0225769	1.35e-16	1.75e-19	1.72e-12	0.084231
		AT2G16570.1	0.138684	12.8384	19.4227	0.3852	0.161047	18.5631	19.4602	2.99661	0.770863	45.0645	25.3559	2.08631	-1.23459	4.64384	4.39721	0.24663	0.0511176	1.48e-20	3.06e-18	0.436573	0.0833464	1.79e-19	3.29e-17	0.592915
		AT5G57970.1	0	6.41918	16.5184	2.1828	0.161047	7.33064	13.0404	3.91865	0.154173	21.1476	12.8565	1.39087	-3.45317	5.77807	4.98542	0.792653	9.18e-06	1.48e-20	4.53e-14	0.0126997	2.7e-05	1.79e-19	3.27e-13	0.056584
		AT1G78850.1	30.0944	421.526	825.736	144.45	48.153	471.052	1467.94	163.2	15.8798	754.012	1021.45	157.864	-1.32661	3.9408	2.55636	1.38444	0.000584126	1.56e-20	1.68e-10	0.000287236	0.00137311	1.88e-19	8.63e-10	0.00290221
		AT3G26080.1	12.6202	135.873	148.121	18.618	11.5954	209.041	154.612	17.0576	10.9463	449.638	147.564	16.4123	0.424943	2.43925	2.77422	-0.334961	0.109993	1.59e-20	1.32e-25	0.158659	0.160961	1.92e-19	2.72e-24	0.304435
		AT1G01510.1	2.635	35.1272	30.4954	29.0184	2.89884	39.1361	34.7743	30.6576	1.54173	111.277	44.9978	28.9302	-2.64671	2.71708	2.95069	-0.233612	3.96e-19	1.59e-20	7.92e-24	0.302249	4.82e-18	1.92e-19	1.4e-22	0.470198
		AT1G78780.3	0.69342	275.847	39.2084	2.568	0.48314	127.34	24.2082	4.14915	0.308345	356.236	21.1418	2.2254	-1.51117	4.54355	7.35885	-2.8153	0.00696255	1.65e-20	2.54e-49	1.44e-15	0.0138824	1.98e-19	3.63e-47	1.59e-13
		AT2G32580.2	1.66421	27.2815	25.5944	23.754	2.25466	31.9237	29.625	27.4305	1.23338	58.9111	29.2843	20.8631	-2.80023	2.80599	2.88142	-0.0754318	6.55e-20	1.65e-20	2.28e-21	0.732835	8.53e-19	1.99e-19	3.25e-20	0.836781
		AT4G35850.1	3.74447	52.245	53.367	18.618	4.8314	79.2182	53.6326	19.1322	3.85432	179.503	59.4971	16.1341	-1.12182	2.50562	2.91592	-0.410297	5.58e-05	1.67e-20	5.76e-27	0.0668125	0.000149464	2.01e-19	1.34e-25	0.172252
		AT1G64080.1	0.138684	5.34932	12.5249	5.26441	0.161047	10.523	13.5753	7.37627	0.154173	23.9169	16.0706	6.95437	-4.35869	5.23248	4.64002	0.592462	9.29e-13	1.72e-20	3.77e-15	0.0477309	5.88e-12	2.07e-19	3.01e-14	0.138455
		AT4G33130.1	0	6.06256	21.964	0.898801	0	13.8336	14.6453	2.30509	0.308345	38.0153	19.0705	0.973611	-2.59096	6.15939	5.64834	0.511046	0.00352741	1.76e-20	1.05e-16	0.155897	0.00739827	2.12e-19	9.79e-16	0.301201
		AT3G43920.1	0.138684	6.06256	19.2412	12.3264	0	11.5871	20.7308	18.9017	1.38755	23.4134	26.1416	17.525	-3.97357	4.17987	3.02384	1.15604	3.94e-18	1.77e-20	1.55e-10	0.000158213	4.37e-17	2.12e-19	7.99e-10	0.00175268
		AT3G15340.2	2.21894	73.2857	71.519	1.926	5.31455	97.19	62.8612	3.45763	1.54173	249.491	63.7826	0.834524	1.6099	3.23168	3.80217	-0.570488	0.000102872	1.81e-20	4.5e-27	0.0493153	0.000266551	2.17e-19	1.06e-25	0.141566
		AT1G62830.1	0	8.02398	12.8879	10.0152	0	12.6513	15.1803	11.2949	0.925036	28.952	18.0705	10.0143	-4.071	4.39578	4.00492	0.390859	1.14e-16	1.91e-20	2.43e-16	0.154391	1.07e-15	2.29e-19	2.18e-15	0.299269
		AT1G35560.1	0.277368	0.713243	17.0629	17.2056	0	2.71943	19.594	14.522	0.462518	5.79041	18.2134	22.254	-5.14258	4.90927	1.84335	3.06592	2.48e-22	1.91e-20	0.00462919	1.32e-16	4.1e-21	2.29e-19	0.00977217	1.71e-14
		AT5G62710.1	0.138684	3.74452	13.614	4.1088	0	9.81359	18.1227	5.99322	0.154173	20.8958	19.9276	7.23254	-4.74349	6.08032	4.97576	1.10457	3.78e-11	1.91e-20	1.11e-12	0.00209304	2.03e-10	2.29e-19	6.99e-12	0.0145313
		AT5G17980.1	0.970788	71.5026	66.981	11.9412	1.77152	129.823	98.1036	32.7322	2.46676	285.744	127.208	6.81528	-2.22857	4.5662	4.80131	-0.235112	2.54e-06	1.94e-20	4.13e-22	0.552843	7.96e-06	2.32e-19	6.32e-21	0.695676
		AT1G54020.1	0.277368	6.06256	180.976	13.2252	0.644187	2.9559	139.298	8.29831	0.308345	11.8326	151.35	0.417262	-3.14919	7.33517	2.36211	4.97307	1.74e-05	1.95e-20	0.00132351	7.29e-14	4.96e-05	2.33e-19	0.00304551	6.31e-12
		AT4G34215.2	4.02184	53.4932	58.4496	21.5712	5.47559	60.0639	46.6778	26.0475	2.77511	140.732	59.5685	30.0429	-1.67558	2.50154	2.67653	-0.174988	1.04e-09	1.95e-20	5.05e-23	0.434488	4.79e-09	2.33e-19	8.34e-22	0.591128
		AT4G16770.1	2.35763	35.8404	37.0302	10.6572	2.25466	45.9938	42.4647	20.9763	2.31259	134.438	44.7835	13.6306	-1.6657	2.92221	3.17084	-0.248626	3.3e-07	1.96e-20	1.17e-23	0.318427	1.15e-06	2.34e-19	2.04e-22	0.485804
		AT2G03780.1	0.416052	16.4046	15.6108	9.75841	0	21.4007	13.0404	16.8271	0.462518	48.8408	13.5708	13.0742	-4.39378	4.25934	4.83301	-0.57367	2.3e-21	1.96e-20	2.63e-27	0.0214079	3.48e-20	2.34e-19	6.35e-26	0.0811704
		AT1G64650.1	1.10947	54.3847	41.0236	35.6952	1.93256	52.1421	37.9842	41.4915	3.54597	134.942	43.7121	21.9758	-2.89947	2.98038	3.49179	-0.511415	3.99e-19	2.02e-20	2.84e-27	0.0430024	4.86e-18	2.41e-19	6.84e-26	0.1292
		AT3G23805.1	0	5.70594	15.9738	5.00761	0	6.03004	10.6998	8.0678	0.154173	18.3782	10.8566	8.06706	-5.91351	6.49108	5.66761	0.823467	2.32e-15	2.04e-20	7.01e-14	0.00985011	1.9e-14	2.43e-19	4.97e-13	0.0471293
		AT4G01330.2	0.554736	37.9802	24.5052	51.4885	0	38.7814	19.9952	32.5017	0.462518	62.1839	16.7135	58.6948	-6.08136	4.58744	5.42918	-0.841733	3.15e-36	2.08e-20	7.71e-29	0.0066143	1.82e-34	2.48e-19	2.13e-27	0.0352813
		AT4G24790.2	0.138684	3.20959	22.327	5.90641	0.322094	9.34065	19.7946	11.9864	0.308345	27.945	34.784	8.06706	-4.02613	5.36561	3.83857	1.52704	3.25e-11	2.22e-20	2.43e-10	6.19e-05	1.75e-10	2.65e-19	1.22e-09	0.000793421
		AT5G02480.1	24.2697	164.046	390.632	190.417	38.6512	213.298	392.481	174.034	25.5927	495.709	429.55	167.461	-1.60376	2.54437	1.59044	0.953926	2.22e-09	2.32e-20	2.87e-09	0.000220344	9.87e-09	2.76e-19	1.28e-08	0.00232735
		AT4G21830.2	0.832104	1.24817	120.711	4.2372	0.966281	0.354708	84.9295	2.53559	1.54173	0.503514	52.926	0.695437	-0.175451	5.03554	-2.15114	7.18669	0.752596	2.34e-20	0.000929182	1.35e-32	0.798236	2.78e-19	0.00218608	1.27e-29
		AT3G43920.2	0.138684	6.06256	19.6042	12.3264	0	11.9418	21.667	19.8237	1.38755	24.1687	26.9272	17.9423	-4.00986	4.22496	3.0579	1.16706	5.31e-18	2.34e-20	1.51e-10	0.000188915	5.81e-17	2.78e-19	7.79e-10	0.00204753
		AT5G64060.1	0.138684	27.9948	17.9705	1.0272	0.644187	39.7273	17.0528	4.37966	0.308345	99.4439	18.2848	1.66905	-1.57436	4.38306	5.51953	-1.13647	0.00818528	2.35e-20	2.49e-33	6.72e-05	0.0160866	2.79e-19	9.99e-32	0.000849543
		AT4G17150.1	2.21894	28.1731	48.2844	31.2012	3.38198	42.4467	43.6016	37.8034	3.54597	90.8842	44.7835	23.7839	-2.33371	2.66536	2.43559	0.229772	1.25e-15	2.36e-20	4.09e-17	0.325277	1.06e-14	2.81e-19	3.95e-16	0.493163
		AT5G08380.1	0.69342	17.2961	32.6737	12.7116	1.28837	61.601	48.8177	12.4475	0.616691	129.907	52.4974	11.6833	-2.83818	4.45895	4.5417	-0.0827511	5.02e-09	2.4e-20	5.68e-21	0.818844	2.15e-08	2.85e-19	7.76e-20	0.894719
		AT1G78780.1	0.69342	283.336	39.9345	2.8248	0.48314	131.833	25.2782	5.53221	0.308345	365.551	22.0703	2.2254	-1.72948	4.59078	7.39994	-2.80916	0.00189284	2.45e-20	5.27e-48	6.78e-15	0.00415296	2.91e-19	6.67e-46	6.82e-13
		AT4G02760.3	0.970788	15.3347	23.4161	6.54841	0.644187	18.0901	22.6033	11.5254	0.616691	39.5258	22.4989	4.03353	-2.2145	3.66983	3.31195	0.357879	2.75e-07	2.51e-20	2.24e-16	0.190042	9.69e-07	2.98e-19	2.02e-15	0.34319
		AT3G15390.2	0.69342	8.73722	20.5118	7.70401	0.48314	9.69536	22.202	4.61017	0.462518	25.4274	18.7848	8.34524	-2.67545	3.96384	2.97693	0.986907	6.95e-09	2.55e-20	3.47e-11	0.000654359	2.93e-08	3.03e-19	1.89e-10	0.00571807
		AT1G08040.1	3.4671	25.6767	57.905	15.7932	6.76397	30.6231	55.7726	14.2915	3.3918	77.2893	64.9968	16.4123	-0.806985	2.48589	1.57912	0.906773	0.00380685	2.64e-20	5.76e-09	8.51e-05	0.00793914	3.13e-19	2.49e-08	0.00104067
		AT5G18440.2	1.24816	14.4432	21.964	12.5832	1.12733	20.4548	19.6608	11.9864	0.925036	48.5891	26.213	12.2397	-2.47749	3.09719	2.91353	0.183659	1.73e-12	2.66e-20	1.05e-17	0.42755	1.06e-11	3.14e-19	1.07e-16	0.584578
		AT5G16690.1	0.138684	15.8696	13.614	1.6692	0	25.3025	20.3296	4.84068	0.462518	60.4216	21.5704	1.39087	-2.53725	5.23801	5.58546	-0.347457	0.000224869	2.74e-20	3.34e-23	0.292515	0.000557284	3.24e-19	5.6e-22	0.459059
		AT3G22790.1	0	40.8331	44.4725	10.272	0.322094	37.4808	66.138	26.278	2.15842	105.486	86.3529	7.51072	-3.08094	5.0632	4.48134	0.58186	1.07e-08	2.76e-20	1.52e-16	0.162305	4.39e-08	3.26e-19	1.39e-15	0.308984
		AT1G33040.1	1.38684	43.5078	130.876	26.4504	2.7378	63.7292	72.2235	29.9661	5.55022	186.552	81.9959	36.3018	-2.26974	3.62954	3.11766	0.511883	3.46e-09	2.78e-20	1.02e-15	0.123921	1.51e-08	3.28e-19	8.56e-15	0.259125
		AT2G35840.2	7.90499	111.622	87.3113	55.4689	5.63664	121.665	92.6868	50.9424	8.4795	294.555	92.9954	52.7141	-1.85139	2.3829	2.86249	-0.479589	7.79e-13	2.78e-20	5.28e-28	0.0344386	4.97e-12	3.28e-19	1.36e-26	0.111363
		AT5G08350.1	0.69342	19.6142	141.767	22.7268	1.61047	72.8334	120.372	14.9831	0.308345	104.983	103.281	3.89444	-3.00793	5.90903	4.57318	1.33584	5.32e-07	2.8e-20	1.11e-13	0.00673431	1.81e-06	3.3e-19	7.7e-13	0.0357377
		AT1G16020.2	0.832104	15.513	23.4161	16.3068	0.966281	13.9519	17.989	23.9729	1.07921	37.7635	20.2133	15.7169	-3.25184	3.16027	2.8263	0.33397	6.27e-21	2.81e-20	7.53e-16	0.147004	9.12e-20	3.31e-19	6.43e-15	0.289459
		AT1G20050.1	3.32842	32.4525	44.8355	46.0956	3.70408	34.8796	40.3917	43.7966	2.31259	80.3104	39.5695	46.7333	-2.87863	2.49656	2.28903	0.207529	3.55e-26	2.83e-20	4.54e-17	0.338344	8.61e-25	3.33e-19	4.38e-16	0.506568
		AT5G13360.2	4.16052	59.3774	58.9941	10.914	4.34826	62.4286	65.8705	14.061	4.00849	172.453	52.6403	7.6498	-0.354917	2.59501	2.80975	-0.214741	0.231586	2.83e-20	2.58e-23	0.362631	0.298871	3.34e-19	4.36e-22	0.531042
		AT2G16660.1	11.2334	774.76	456.524	63.4297	9.82386	495.291	582.603	45.1797	18.0382	854.211	413.765	27.2611	-0.789927	3.98188	4.22652	-0.244644	0.0442485	2.93e-20	3.59e-22	0.517468	0.0734071	3.45e-19	5.52e-21	0.664889
		AT1G16020.1	0.832104	15.3347	23.4161	15.9216	0.966281	13.4789	17.5209	23.5119	0.925036	37.5118	19.9276	15.1605	-3.29244	3.21907	2.88008	0.338989	1.18e-20	2.94e-20	7.6e-16	0.146888	1.66e-19	3.46e-19	6.49e-15	0.289373
		AT4G37770.1	7.21157	85.5891	477.762	6.54841	11.2733	143.539	451.999	38.2644	6.32108	264.345	428.765	8.7625	-0.0235579	4.54935	2.64091	1.90843	0.957544	2.95e-20	7.48e-09	1.11e-05	0.976631	3.47e-19	3.19e-08	0.000182156
		AT5G60920.1	6.1021	193.11	108.186	146.761	8.21339	163.048	109.472	137.844	8.01698	311.927	102.638	105.567	-3.12951	2.6093	3.30512	-0.695823	1.21e-27	2.96e-20	2.03e-30	0.0055082	3.37e-26	3.49e-19	6.49e-29	0.0309229
		AT4G22840.1	0.277368	9.9854	9.25754	5.64961	0	10.7595	10.8335	5.76271	0	24.4204	12.8565	6.95437	-4.84443	5.43727	5.43507	0.00220759	2.82e-14	2.97e-20	6.37e-20	0.993384	2.06e-13	3.49e-19	7.97e-19	1
		AT1G02145.4	0.970788	17.8311	24.5052	20.1588	1.44942	25.6572	24.8101	16.3661	1.6959	56.897	28.7843	17.2468	-2.73022	3.00886	2.89677	0.112084	2.89e-16	3.03e-20	1.4e-18	0.632753	2.6e-15	3.56e-19	1.56e-17	0.759992
		AT5G45300.2	0.554736	18.366	18.8781	12.7116	0.966281	24.1202	21.2658	17.2881	0.770863	47.582	21.1418	8.62341	-3.04679	3.51117	3.62748	-0.116307	1.21e-14	3.04e-20	1.92e-21	0.644067	9.22e-14	3.57e-19	2.75e-20	0.769413
		AT3G27000.1	0.970788	12.8384	24.6868	9.63001	0.966281	14.7795	19.7946	6.68475	0.770863	38.7706	20.999	8.62341	-2.22796	3.33208	2.86558	0.466505	9.34e-09	3.04e-20	1.02e-14	0.0605528	3.87e-08	3.57e-19	7.79e-14	0.161443
		AT4G15930.1	0.832104	21.219	99.4732	20.0304	2.09361	47.7674	55.1038	23.5119	2.62094	129.151	56.4258	30.7383	-2.76416	4.00994	3.33935	0.670591	1.06e-10	3.07e-20	7.59e-15	0.0581936	5.41e-10	3.6e-19	5.89e-14	0.157295
		AT2G46710.1	1.80289	28.708	31.9476	31.2012	2.09361	40.2003	37.6498	26.5085	0.770863	104.983	39.7837	43.1171	-3.45492	3.3107	3.45102	-0.140316	1.15e-21	3.11e-20	9.47e-22	0.610867	1.78e-20	3.65e-19	1.4e-20	0.742685
		AT5G23550.1	0.277368	11.2336	17.0629	6.29161	0.322094	8.8677	15.4478	8.98983	0.616691	28.4485	14.5707	7.09345	-3.16766	4.01483	3.55828	0.45655	1.56e-11	3.12e-20	3.06e-15	0.0806672	8.69e-11	3.66e-19	2.46e-14	0.194842
		AT5G50890.1	0	7.66736	24.3237	4.3656	0	20.5731	20.6639	6.91526	0.925036	41.5399	24.4274	7.23254	-3.3036	4.9665	4.47233	0.494172	1.18e-08	3.12e-20	2.8e-16	0.151875	4.82e-08	3.66e-19	2.49e-15	0.295719
		AT4G18610.1	0.138684	7.13243	11.9803	0.642001	0	9.10418	13.5085	2.30509	0	19.1335	17.2849	0.139087	-2.93631	6.7015	5.98371	0.717793	0.00687633	3.16e-20	7e-15	0.03843	0.0137302	3.7e-19	5.45e-14	0.119858
		AT1G55540.1	0.832104	33.5224	21.6009	23.112	0.805234	37.7173	26.1476	28.5831	2.31259	86.6043	32.1413	18.3595	-3.12792	3.09647	3.61838	-0.521907	3.61e-20	3.21e-20	2.74e-27	0.0300559	4.85e-19	3.76e-19	6.62e-26	0.101492
		AT5G18440.1	1.24816	14.4432	21.964	12.198	1.12733	20.2184	19.4602	11.7559	0.925036	47.8338	25.3559	11.9615	-2.44159	3.07454	2.89892	0.175621	3.1e-12	3.21e-20	1.05e-17	0.444101	1.86e-11	3.76e-19	1.07e-16	0.599953
		AT1G18840.1	0.970788	12.6601	24.6868	15.2796	0.48314	19.9819	21.3327	17.7492	1.54173	49.5961	25.213	19.055	-3.10262	3.30087	2.99896	0.301908	2e-17	3.27e-20	1.62e-16	0.229099	2.04e-16	3.83e-19	1.48e-15	0.388994
		AT2G35840.1	7.90499	111.622	87.3113	55.4689	5.47559	121.547	92.7537	50.9424	8.4795	294.807	92.9954	52.8532	-1.86261	2.3932	2.87236	-0.479162	7.77e-13	3.28e-20	7.49e-28	0.0357746	4.96e-12	3.84e-19	1.9e-26	0.114168
		AT3G56580.3	0.554736	18.5443	19.0596	16.692	0.805234	25.8937	15.9159	22.8203	0.616691	72.2542	20.2133	15.0214	-3.76041	3.54709	4.09797	-0.550882	2.48e-22	3.32e-20	2.53e-27	0.0227442	4.09e-21	3.89e-19	6.11e-26	0.0846452
		AT3G56580.2	0.554736	18.5443	19.2412	16.9488	0.805234	26.0119	15.849	22.8203	0.616691	72.2542	20.1419	15.0214	-3.76789	3.54753	4.10022	-0.552692	2.01e-22	3.34e-20	2.4e-27	0.022348	3.35e-21	3.91e-19	5.83e-26	0.0836017
		AT5G57887.1	1.24816	10.1637	53.0039	16.8204	0.48314	15.2525	43.401	15.2136	1.6959	20.3923	25.3559	15.5778	-2.77889	3.89338	2.13464	1.75874	7.5e-11	3.51e-20	6.66e-07	2.15e-07	3.89e-10	4.09e-19	2.32e-06	5.43e-06
		AT1G13860.4	0.554736	19.6142	13.0695	12.9684	0.161047	18.2084	20.129	16.5966	0.770863	43.5539	21.9989	9.31885	-3.64321	3.94782	4.04895	-0.101128	1.48e-16	3.53e-20	4.73e-21	0.708908	1.38e-15	4.11e-19	6.52e-20	0.819522
		AT4G26760.1	0.138684	6.95412	21.7824	5.00761	0.161047	11.5871	21.1321	10.8339	0.616691	44.3092	29.1414	10.4315	-3.80014	5.02337	4.18575	0.837614	2.88e-11	3.54e-20	6.72e-14	0.0182966	1.56e-10	4.13e-19	4.78e-13	0.0731662
		AT5G45300.1	0.554736	18.7226	19.4227	12.5832	0.966281	24.8296	22.0014	17.9797	0.770863	48.5891	21.0704	8.62341	-3.06382	3.54017	3.66122	-0.121049	1.51e-14	3.68e-20	2.1e-21	0.63664	1.14e-13	4.29e-19	3e-20	0.76322
		AT5G52180.1	0.138684	13.7299	15.6108	10.5288	0.805234	12.6513	12.7729	9.91187	0	26.4345	12.9279	9.45794	-4.02226	4.22611	4.18562	0.0404954	2.25e-17	3.7e-20	1.98e-19	0.873029	2.29e-16	4.31e-19	2.38e-18	0.930487
		AT1G49660.1	0	12.6601	15.9738	25.68	0.322094	31.569	18.7246	26.5085	0.616691	64.198	19.4276	24.4794	-5.3646	4.62658	5.11424	-0.48766	2.15e-27	3.74e-20	7.01e-25	0.106036	5.88e-26	4.35e-19	1.34e-23	0.233942
		AT1G14520.2	2.77368	72.0375	60.4463	14.8944	3.22094	66.5669	53.0308	23.9729	3.85432	147.278	40.2123	16.8296	-1.47524	2.72877	3.20048	-0.471717	1.18e-06	3.76e-20	7.56e-27	0.052859	3.86e-06	4.37e-19	1.74e-25	0.148124
		AT1G63730.1	0	8.3806	15.9738	4.2372	0.161047	5.79357	11.7698	8.52882	0.462518	16.8677	17.9277	4.17262	-3.69483	4.92477	3.92947	0.995295	4.66e-10	3.91e-20	8.17e-12	0.00122267	2.23e-09	4.53e-19	4.74e-11	0.00945867
		AT1G50040.1	0.970788	75.4254	23.2346	6.67681	0.644187	109.841	33.2362	14.061	0.462518	182.524	27.9272	4.17262	-2.47775	4.08729	5.79614	-1.70885	1.28e-07	3.97e-20	2e-38	8.76e-08	4.7e-07	4.61e-19	1.22e-36	2.45e-06
		AT1G08040.2	3.4671	25.855	57.905	15.7932	6.76397	30.3867	55.2376	13.8305	3.3918	76.7858	64.2825	15.856	-0.776426	2.4756	1.57458	0.901024	0.00544281	4e-20	6.53e-09	9.6e-05	0.0110675	4.64e-19	2.8e-08	0.0011522
		AT3G28180.1	49.9262	608.396	914.681	114.533	52.8234	703.032	1296.55	123.553	33.6096	1062.41	1031.95	73.9945	-0.188636	3.35146	2.54628	0.80518	0.574475	4.03e-20	5.5e-13	0.015688	0.636344	4.67e-19	3.58e-12	0.0657953
		AT4G22290.1	0.277368	11.2336	11.4358	18.3612	0	8.39476	12.4385	22.5898	0.462518	23.1616	15.3564	13.7696	-5.11898	4.42193	4.08784	0.334086	5.39e-28	4.05e-20	2.22e-16	0.200795	1.54e-26	4.69e-19	2e-15	0.35455
		AT4G33130.3	0	6.24087	21.6009	0.898801	0	13.5971	13.8428	2.07458	0.308345	39.5258	18.2134	0.973611	-2.52382	6.10447	5.67161	0.432864	0.00475024	4.05e-20	6.56e-17	0.228045	0.00975046	4.69e-19	6.23e-16	0.387716
		AT4G15280.1	1.80289	8.55891	41.0236	2.6964	0.966281	16.9078	49.8877	5.53221	1.54173	35.7495	38.6409	1.66905	-0.08929	3.65869	2.0691	1.58959	0.841765	4.05e-20	2.62e-07	8.9e-07	0.877694	4.69e-19	9.54e-07	1.93e-05
		AT4G01330.1	0.416052	36.0188	21.6009	51.1033	0	37.4808	19.7277	31.8102	0.616691	59.9181	16.7849	57.4431	-6.05503	4.5131	5.36571	-0.852608	8.65e-37	4.07e-20	8.9e-29	0.00516201	5.27e-35	4.71e-19	2.45e-27	0.0294281
		AT5G02970.1	1.66421	16.2263	65.5288	47.1228	2.89884	26.8396	51.8939	47.9458	3.08345	58.6593	47.2834	74.6899	-3.49887	3.19545	2.01249	1.18295	1.73e-23	4.08e-20	6.88e-09	4.99e-05	3.21e-22	4.72e-19	2.94e-08	0.000657456
		AT3G14310.1	1.80289	9.80709	64.9843	316.506	0.322094	25.6572	63.2624	158.82	0.616691	64.7015	84.4958	105.428	-6.68471	4.96993	3.31437	1.65557	7.07e-32	4.09e-20	2.92e-10	0.000112747	2.79e-30	4.73e-19	1.46e-09	0.00131951
		AT5G60100.2	0.138684	11.4119	23.7792	17.7192	0.322094	14.6613	24.5426	21.8983	2.31259	39.0223	28.07	21.0022	-3.45355	3.54749	2.80364	0.743852	9.91e-19	4.14e-20	1.45e-12	0.00733935	1.17e-17	4.78e-19	9.09e-12	0.0380749
		AT1G14380.2	2.21894	16.9395	29.5878	14.6376	0.644187	18.2084	27.8194	18.4407	0.770863	54.883	35.7839	25.1748	-2.96446	3.38222	2.81045	0.571772	2.27e-15	4.23e-20	4.87e-14	0.0393595	1.86e-14	4.89e-19	3.5e-13	0.121701
		AT1G16680.1	0.69342	18.9009	18.152	25.4232	0.966281	17.6172	16.1834	26.278	0.925036	47.3303	18.9276	23.3667	-3.86076	3.11678	3.30131	-0.184529	2.61e-31	4.25e-20	2.03e-22	0.386038	9.74e-30	4.91e-19	3.19e-21	0.54551
		AT2G33620.2	6.65683	60.0907	128.698	13.7388	9.01862	97.663	92.9543	20.0542	4.00849	285.996	124.494	17.8032	-0.391195	2.89255	2.68482	0.207726	0.211172	4.3e-20	1.14e-17	0.454414	0.277812	4.97e-19	1.16e-16	0.609348
		AT3G30214.1	0	12.4817	14.5216	0.1284	0.161047	17.4989	15.7822	2.53559	0.154173	45.0645	15.7849	1.39087	-2.48882	5.91093	6.09088	-0.179951	0.00501693	4.32e-20	1.81e-21	0.588355	0.0102652	4.98e-19	2.6e-20	0.724495
		AT4G24790.1	0.138684	3.20959	21.7824	5.64961	0.322094	9.10418	19.7277	11.9864	0.308345	27.945	33.9269	8.06706	-4.01022	5.3389	3.82466	1.51423	4.38e-11	4.35e-20	3.12e-10	7.59e-05	2.33e-10	5.02e-19	1.55e-09	0.000942144
		AT1G70130.1	1.10947	2.13973	127.246	7.70401	1.44942	11.4689	149.596	13.8305	1.07921	16.3642	141.922	1.66905	-1.60045	5.6093	1.35558	4.25372	0.00484461	4.42e-20	0.0161728	7.69e-15	0.00993512	5.09e-19	0.030891	7.59e-13
		AT3G45060.1	0.69342	127.849	112.724	2.6964	0.644187	54.9798	68.6792	4.14915	0.616691	97.6816	35.3554	1.1127	-0.951293	5.54351	5.67743	-0.13392	0.126326	4.5e-20	7.76e-21	0.765446	0.180613	5.18e-19	1.05e-19	0.859546
		AT1G28570.1	0.277368	0.891553	13.7955	9.50161	0	2.71943	17.3203	6.91526	0.154173	7.30095	17.7848	7.09345	-4.65387	5.45494	2.73528	2.71967	1.2e-13	4.51e-20	0.000157279	4.93e-13	8.28e-13	5.19e-19	0.000412083	3.78e-11
		AT1G55540.2	0.832104	33.3441	21.4194	23.112	0.805234	37.3626	25.6126	27.8915	2.31259	84.842	31.6413	18.2204	-3.11238	3.07409	3.60114	-0.527049	4.22e-20	4.55e-20	3.15e-27	0.0276766	5.64e-19	5.23e-19	7.56e-26	0.0964364
		AT1G67420.2	0.416052	31.2044	17.2444	7.83241	0.805234	21.7554	18.9921	12.217	0.616691	68.4779	21.1418	5.84167	-2.77653	3.73064	4.33128	-0.600633	1.71e-10	4.75e-20	3.28e-27	0.0210455	8.55e-10	5.46e-19	7.84e-26	0.080297
		AT5G08570.1	2.91236	77.5651	40.479	36.594	4.8314	72.124	63.6637	36.8814	3.70014	158.859	69.7823	38.1099	-2.30242	2.70271	3.1051	-0.402385	8.29e-15	4.9e-20	1.37e-25	0.102319	6.39e-14	5.63e-19	2.81e-24	0.228409
		AT3G44400.1	7.35025	64.5485	86.4037	27.3492	8.05234	56.1621	86.4676	27.2	8.32533	132.676	89.067	31.7119	-0.874797	2.22429	1.74801	0.476284	0.000371053	4.93e-20	5.81e-13	0.0265633	0.000893841	5.67e-19	3.77e-12	0.0939915
		AT3G19515.2	0.277368	35.8404	29.4063	32.9988	1.28837	34.4067	26.8163	34.1153	3.08345	89.3737	34.5697	28.652	-3.38151	3.05665	3.40768	-0.351029	5.56e-24	5.04e-20	1.55e-24	0.155267	1.09e-22	5.78e-19	2.91e-23	0.300434
		AT1G78780.4	0.69342	268.358	38.1193	2.4396	0.48314	122.611	23.3389	3.22712	0.308345	349.69	20.0704	1.94722	-1.2987	4.49074	7.31932	-2.82857	0.0225111	5.1e-20	9.03e-49	1.23e-15	0.0403269	5.85e-19	1.22e-46	1.38e-13
		AT4G12490.1	1.38684	9886.97	323.832	0.1284	1.77152	9737.45	347.074	2.53559	0.616691	13839.6	186.134	1.39087	1.00088	6.61233	11.5737	-4.96135	0.144225	5.17e-20	6.35e-41	1.37e-14	0.202111	5.92e-19	4.65e-39	1.3e-12
		AT4G16130.1	2.91236	70.9676	42.2942	29.0184	2.7378	68.6951	45.474	19.3627	3.3918	148.033	51.926	18.7768	-1.90876	2.70237	3.32811	-0.625741	2e-10	5.2e-20	3.29e-29	0.00885671	9.97e-10	5.96e-19	9.37e-28	0.0435711
		AT1G54510.1	0.69342	11.9468	19.6042	6.80521	1.12733	17.7354	18.3902	11.5254	0.462518	47.582	25.9987	8.7625	-2.54359	3.55998	3.30733	0.252647	8.01e-10	5.28e-20	4.83e-17	0.336033	3.73e-09	6.04e-19	4.64e-16	0.504112
		AT2G22670.4	8.87577	48.3222	166.817	108.241	6.76397	102.392	210.518	117.098	13.5672	218.525	228.132	121.284	-2.56005	3.12127	1.89387	1.2274	2.26e-14	5.39e-20	8.9e-09	7.48e-05	1.67e-13	6.16e-19	3.77e-08	0.000929812
		AT5G40240.1	0.554736	47.4306	26.865	7.19041	0.322094	20.8095	30.0931	10.1424	1.23338	55.6383	29.1414	9.31885	-2.63049	4.09421	4.27035	-0.176142	1.77e-08	5.43e-20	1.56e-21	0.579203	7.15e-08	6.21e-19	2.26e-20	0.71692
		AT1G33760.1	0	67.0448	53.5485	3.3384	0.644187	79.6911	54.2345	3.68814	0.154173	149.544	40.9265	17.3859	-4.02731	6.34448	6.92104	-0.576562	7.78e-09	5.51e-20	4.08e-23	0.216325	3.26e-08	6.3e-19	6.77e-22	0.373724
		AT1G25500.1	0.138684	6.06256	26.6835	34.5396	0.161047	9.69536	22.9376	49.5593	0	25.6792	28.2843	8.48433	-7.10809	6.65901	5.21744	1.44157	1.01e-22	5.58e-20	6.61e-12	0.000878146	1.73e-21	6.38e-19	3.87e-11	0.00726475
		AT5G58930.1	0.138684	13.9082	17.6075	24.1392	0.644187	28.6131	23.8739	27.661	1.23338	57.1488	27.3558	26.9829	-4.30403	3.87511	3.91792	-0.0428091	2.67e-24	5.8e-20	2.88e-20	0.881562	5.37e-23	6.62e-19	3.71e-19	0.935381
		AT2G22670.3	8.87577	48.3222	166.273	107.856	6.76397	102.392	210.317	117.329	13.5672	218.525	227.56	121.145	-2.5586	3.11822	1.89387	1.22435	2.34e-14	5.84e-20	8.93e-09	7.79e-05	1.73e-13	6.66e-19	3.78e-08	0.000963064
		AT1G12200.1	3.18973	85.5891	105.645	21.3144	5.1535	203.721	158.156	10.8339	3.70014	464.24	208.847	7.6498	-0.757617	4.05538	4.18918	-0.133798	0.0700091	5.95e-20	5.59e-21	0.722102	0.109545	6.78e-19	7.64e-20	0.828906
		AT4G33130.2	0	5.88425	21.0564	0.898801	0	12.6513	13.241	2.07458	0.308345	34.9942	16.9277	1.1127	-2.58233	6.03731	5.5398	0.497513	0.00352135	5.98e-20	2.99e-16	0.160799	0.00738771	6.81e-19	2.65e-15	0.306988
		AT4G12840.2	0.277368	5.34932	13.251	3.7236	0.322094	7.68534	14.9797	7.14576	0.154173	19.3853	15.7135	5.14623	-3.33	4.58954	3.64011	0.949427	2.63e-09	6e-20	1.25e-11	0.00118729	1.16e-08	6.82e-19	7.13e-11	0.00923846
		AT2G06850.1	2.21894	14.2649	76.2385	149.971	1.61047	17.1442	46.0759	182.563	4.77935	60.9252	73.0678	117.807	-4.68225	3.22895	1.57679	1.65215	1.79e-37	6.01e-20	7e-06	6.28e-08	1.16e-35	6.83e-19	2.17e-05	1.85e-06
		AT5G64870.1	3.05105	103.598	89.308	10.0152	1.77152	125.921	117.363	22.5898	2.31259	247.477	90.7812	42.4216	-2.3919	4.13775	4.38101	-0.24326	4.28e-08	6.27e-20	8.17e-22	0.515743	1.65e-07	7.13e-19	1.22e-20	0.663358
		AT2G16090.1	1.10947	18.1877	18.5151	12.5832	1.12733	14.543	20.7308	14.2915	0.308345	43.5539	19.7847	11.4052	-2.88735	3.28534	3.16078	0.12456	9.85e-15	6.46e-20	4.04e-18	0.602658	7.55e-14	7.33e-19	4.31e-17	0.736054
		AT4G23420.3	1.38684	21.5756	39.5714	4.6224	0.48314	13.4789	29.9594	13.6	0.770863	44.0574	29.9985	5.56349	-2.04986	3.94563	3.15155	0.794081	6.31e-06	6.6e-20	4.86e-13	0.0142374	1.89e-05	7.48e-19	3.18e-12	0.0613812
		AT3G56240.1	1.66421	4.9927	73.6973	497.551	2.4157	13.5971	46.6109	506.658	1.54173	40.7846	58.14	556.21	-7.12747	3.73924	1.54354	2.1957	4.93e-56	6.66e-20	0.000148027	3.9e-10	1.56e-53	7.55e-19	0.00038914	1.81e-08
		AT2G43530.1	2.35763	47.6089	406.787	380.578	3.38198	31.0961	231.45	229.587	2.15842	63.6945	174.134	54.8004	-5.39922	5.45263	2.60065	2.85198	1.31e-19	6.85e-20	1.43e-06	3.22e-08	1.67e-18	7.76e-19	4.79e-06	1.02e-06
		AT5G49220.1	1.80289	21.3973	25.0498	15.1512	1.93256	25.7755	30.6281	21.6678	1.23338	56.6453	30.6413	11.8224	-2.2551	2.88173	2.68639	0.195342	5.13e-12	7.01e-20	3.72e-17	0.406654	3.01e-11	7.94e-19	3.61e-16	0.564732
		AT4G37650.1	0	0.713243	9.43906	18.8748	0	1.89178	13.9097	17.9797	0.308345	4.27987	18.5705	13.3524	-6.2678	5.77605	2.68524	3.09081	6.49e-24	7.24e-20	0.00130708	1.12e-15	1.26e-22	8.19e-19	0.00301039	1.26e-13
		AT3G51310.1	8.32104	77.2085	71.519	52.5157	7.73025	89.2682	90.0787	49.5593	6.16691	196.874	106.852	48.6806	-1.76666	2.35083	2.33877	0.0120524	7.52e-12	7.35e-20	1.36e-19	0.957609	4.34e-11	8.3e-19	1.66e-18	0.983308
		AT1G71015.1	0	20.3274	19.0596	0.642001	0.322094	18.9178	11.3685	1.61356	0.154173	82.3245	16.5706	0.695437	-1.53952	5.35853	6.13625	-0.777722	0.067428	7.4e-20	4.54e-27	0.0141309	0.10603	8.36e-19	1.07e-25	0.061024
		AT2G40800.1	2.635	50.4619	34.8519	16.4352	1.61047	39.4908	34.1724	24.4339	2.15842	92.6465	34.3554	14.1869	-2.0551	2.75358	3.16335	-0.409771	3.85e-11	7.45e-20	1.11e-25	0.0776103	2.06e-10	8.41e-19	2.3e-24	0.189706
		AT2G14740.1	8.32104	39.2283	87.1298	58.4221	6.44187	36.4167	109.873	60.3932	6.93777	78.5481	98.7808	35.6064	-1.81252	2.52971	1.16898	1.36073	5.32e-11	7.65e-20	2.12e-05	6.72e-08	2.81e-10	8.64e-19	6.22e-05	1.95e-06
		AT1G23890.1	0	5.17101	18.152	3.21	0	9.69536	15.3141	5.99322	0.462518	25.4274	16.2849	6.81528	-4.06312	5.45766	4.61227	0.845389	6.81e-10	7.88e-20	1.99e-13	0.0128829	3.2e-09	8.89e-19	1.35e-12	0.0571111
		AT5G60300.1	6.1021	16.7612	119.44	33.6408	9.17967	22.1101	136.422	38.4949	5.24187	42.0434	114.137	15.1605	-1.07496	2.95246	0.328143	2.62432	0.000694033	7.92e-20	0.300589	1.67e-17	0.00161641	8.92e-19	0.397447	2.45e-15
		AT5G48020.1	5.40868	42.4379	56.2713	31.2012	5.63664	39.6091	64.2655	26.739	4.31684	109.514	64.4968	24.2012	-1.42778	2.3537	1.91403	0.439668	5.27e-08	8e-20	1.55e-13	0.0464952	2.01e-07	9e-19	1.07e-12	0.136113
		AT1G27020.1	1.66421	3.03128	63.8952	23.2404	3.22094	2.12825	82.5889	14.7525	0.925036	5.53865	50.7832	9.59703	-2.06456	3.8854	-0.770618	4.65602	9.05e-07	8.06e-20	0.0925274	6.75e-28	3e-06	9.08e-19	0.147245	4.13e-25
		AT1G02145.3	1.10947	18.0094	24.8683	20.6724	1.44942	26.4849	25.2782	16.3661	1.6959	56.897	28.4986	17.1077	-2.68944	2.96827	2.86637	0.1019	6.71e-16	8.21e-20	2.64e-18	0.666065	5.81e-15	9.23e-19	2.86e-17	0.786732
		AT2G41700.1	3.4671	48.5005	49.0105	39.5472	5.95873	59.7092	68.9467	45.6407	4.62518	133.179	71.4965	45.4816	-2.22978	2.53119	2.41209	0.119098	1.48e-15	8.24e-20	4.63e-18	0.613983	1.24e-14	9.27e-19	4.9e-17	0.745087
		AT1G64625.2	0.554736	17.1178	40.479	0.770401	0.48314	50.0139	30.695	3.68814	0.308345	102.717	27.9986	2.36448	-1.22904	4.92842	5.17684	-0.248422	0.0475806	8.4e-20	1.23e-21	0.509218	0.0782799	9.44e-19	1.8e-20	0.657568
		AT1G71260.1	0.832104	18.7226	34.8519	12.5832	0.805234	38.3085	26.3482	14.9831	1.6959	92.143	29.9271	16.6905	-2.72861	3.51402	3.69375	-0.179722	4.92e-12	8.45e-20	1.08e-21	0.5267	2.89e-11	9.49e-19	1.6e-20	0.673037
		AT2G31870.1	0.970788	18.7226	25.4128	6.67681	0.161047	13.4789	29.7588	5.3017	1.6959	29.9591	27.7129	7.92798	-1.81919	3.60781	2.79967	0.808146	1.89e-05	8.66e-20	4.73e-12	0.00573915	5.37e-05	9.72e-19	2.81e-11	0.0318821
		AT4G23420.2	1.38684	19.7925	36.8486	4.2372	0.48314	13.1242	27.2176	12.217	0.770863	40.5328	28.2843	5.28532	-1.92028	3.8351	3.04974	0.78536	1.81e-05	8.68e-20	8.87e-13	0.0122941	5.16e-05	9.74e-19	5.65e-12	0.0552201
		AT1G54510.2	0.69342	11.7685	19.4227	6.67681	1.12733	16.9078	18.1227	11.5254	0.462518	46.3233	25.6416	8.7625	-2.53586	3.54154	3.26221	0.279333	9.23e-10	8.69e-20	1.45e-16	0.288391	4.27e-09	9.75e-19	1.33e-15	0.454602
		AT2G18400.1	0.416052	12.3034	19.7857	4.494	0.644187	15.7254	18.9252	11.2949	0.462518	41.0364	17.9991	7.37163	-2.8679	3.97173	3.74637	0.225364	9.37e-10	8.79e-20	2.37e-17	0.422239	4.34e-09	9.86e-19	2.35e-16	0.579614
		AT2G15860.1	2.35763	26.7466	32.1291	29.4036	2.4157	33.8155	37.8505	25.3559	1.54173	77.2893	44.4264	15.856	-2.4771	2.93428	2.73152	0.20276	3.58e-14	8.8e-20	3.46e-17	0.424881	2.59e-13	9.87e-19	3.37e-16	0.582098
		AT1G20620.5	21.6347	361.257	1103.64	2437.68	17.3931	1185.91	1851.8	1671.42	25.4385	2275.63	1547.35	1665.57	-5.48914	4.8909	4.11818	0.772718	2.97e-23	8.81e-20	1.94e-15	0.090641	5.4e-22	9.88e-19	1.6e-14	0.210548
		AT2G41810.1	0	94.3263	40.8421	0	0.161047	50.0139	17.989	1.61356	0	191.083	13.1422	0.278175	-2.15439	7.43806	9.18922	-1.75117	0.0825611	8.81e-20	8.31e-31	7e-05	0.125957	9.88e-19	2.75e-29	0.000878725
		AT1G04430.1	9.84656	287.258	153.929	109.525	11.5954	249.36	181.428	181.18	11.2546	536.242	161.778	84.7042	-2.4897	2.69523	3.39841	-0.703177	3.25e-17	8.9e-20	3.7e-29	0.00876085	3.24e-16	9.97e-19	1.05e-27	0.0432363
		AT3G52500.1	2.91236	42.9729	83.8624	135.077	5.31455	37.9538	100.779	156.515	6.16691	97.4299	100.352	63.702	-3.60876	3.07766	1.94313	1.13454	8.68e-26	8.93e-20	4.89e-09	0.000139962	2e-24	1e-18	2.13e-08	0.00158455
		AT4G00238.1	0.138684	10.5203	29.4063	10.272	1.12733	18.9178	20.4633	14.7525	0.770863	58.1558	24.7845	13.6306	-3.27029	3.97268	3.62114	0.351541	3.09e-13	9.02e-20	2.09e-16	0.246327	2.05e-12	1.01e-18	1.89e-15	0.406842
		AT1G53300.1	0.970788	38.6934	26.6835	23.8824	2.25466	28.1402	34.8411	39.878	2.15842	69.2331	43.7121	26.0093	-3.04874	3.06484	3.02257	0.042275	2.98e-19	9.02e-20	4.26e-19	0.870809	3.67e-18	1.01e-18	4.98e-18	0.928999
		AT1G10540.1	0	14.9781	18.152	0.3852	0.161047	29.2043	18.5909	3.22712	0.154173	72.506	23.5703	0.278175	-2.32449	6.28731	6.69686	-0.409547	0.0127279	9.11e-20	1.27e-22	0.283912	0.0241018	1.02e-18	2.04e-21	0.449488
		AT1G26210.1	0.277368	11.7685	17.426	24.9096	0	7.44887	13.9097	20.7458	0.308345	17.3712	11.6423	23.3667	-5.80005	4.85449	4.24468	0.609811	1.28e-29	9.21e-20	2.87e-14	0.0417233	4.13e-28	1.03e-18	2.11e-13	0.126655
		AT1G64625.1	0.554736	17.1178	40.116	0.770401	0.48314	49.4227	30.0262	3.68814	0.308345	101.206	27.7129	2.36448	-1.2288	4.90841	5.16077	-0.252357	0.0472834	9.28e-20	1.24e-21	0.500931	0.0778513	1.04e-18	1.82e-20	0.650334
		AT5G66820.1	1.80289	50.9968	66.981	14.6376	4.8314	57.4627	54.7026	14.2915	3.70014	150.047	49.4261	19.3331	-1.26316	2.82832	2.9276	-0.0992853	6.59e-05	9.31e-20	5.96e-21	0.701367	0.000175326	1.04e-18	8.13e-20	0.81412
		AT5G20660.1	4.2992	125.174	93.846	33.2556	9.66281	93.4065	89.5438	36.1898	5.39604	226.329	85.71	35.3282	-1.45854	2.57807	2.89249	-0.314419	2.43e-07	9.34e-20	4.23e-24	0.205004	8.64e-07	1.04e-18	7.62e-23	0.359816
		AT2G26730.1	0.277368	14.2649	21.964	67.5385	1.28837	21.8737	24.4089	82.2915	1.38755	44.3092	24.9988	45.6206	-5.05416	3.38458	3.09612	0.288463	2.88e-43	9.37e-20	2.16e-16	0.271437	3.11e-41	1.05e-18	1.94e-15	0.43545
		AT4G22710.1	15.9487	328.805	1060.08	103.234	41.228	468.097	1869.59	54.1695	14.3381	861.764	1436.71	143.538	-1.14139	4.73722	2.89742	1.8398	0.0120469	9.54e-20	1.56e-09	5.84e-05	0.0228952	1.06e-18	7.18e-09	0.000754861
		AT1G54510.3	0.69342	11.7685	19.4227	6.67681	1.12733	16.7895	18.1227	11.5254	0.462518	46.575	25.6416	8.7625	-2.5359	3.54153	3.26192	0.27961	9.54e-10	9.54e-20	1.57e-16	0.288781	4.41e-09	1.06e-18	1.44e-15	0.455093
		AT1G79820.4	2.35763	30.1345	41.0236	6.54841	3.05989	39.3726	36.6467	5.76271	2.46676	93.9053	38.7124	8.62341	-0.449142	2.64288	2.64853	-0.00565088	0.159784	9.66e-20	1.1e-19	0.98037	0.220011	1.08e-18	1.35e-18	0.997848
		AT2G22670.1	8.87577	50.6402	171.9	114.79	6.76397	108.659	222.89	120.325	14.0297	227.84	238.917	125.596	-2.5954	3.16464	1.94295	1.22169	3.27e-14	9.76e-20	7.28e-09	0.000112328	2.37e-13	1.09e-18	3.11e-08	0.00131571
		AT2G02310.1	2.77368	1.96142	51.3703	0.3852	2.4157	4.37473	51.6933	1.15254	2.31259	8.05622	42.9264	0	3.50855	3.04078	-0.742371	3.78315	1.92e-11	9.8e-20	0.0469345	3.17e-31	1.06e-10	1.09e-18	0.080667	2.48e-28
		AT1G04430.2	9.70788	281.909	151.388	106.315	11.5954	245.931	177.215	179.105	10.9463	529.193	158.564	84.0087	-2.48639	2.68618	3.39637	-0.710189	3.21e-17	1.02e-19	3.22e-29	0.00797981	3.2e-16	1.13e-18	9.18e-28	0.0403814
		AT5G11810.1	2.08026	17.6528	34.1258	27.2208	2.09361	27.4308	31.1631	26.9695	0.925036	58.9111	29.6414	18.3595	-2.81753	2.96957	2.62596	0.343607	1.69e-17	1.04e-19	1.77e-15	0.168673	1.74e-16	1.16e-18	1.46e-14	0.316796
		AT2G22330.1	0.970788	1.06986	45.017	671.661	2.09361	0.59118	125.655	371.349	1.38755	2.01405	70.7108	320.735	-7.28691	4.57237	-1.96259	6.53496	7.18e-40	1.04e-19	0.000669	1.37e-32	5.77e-38	1.16e-18	0.00160515	1.27e-29
		AT4G39620.1	0.138684	11.2336	13.7955	10.272	0.48314	17.3807	13.5753	9.22034	0.462518	35.246	14.7136	9.73611	-3.77627	4.04443	4.19071	-0.146284	2.84e-16	1.05e-19	3.95e-21	0.559981	2.56e-15	1.16e-18	5.49e-20	0.701356
		AT2G43360.1	0.554736	7.13243	31.5845	10.0152	0.805234	20.3366	36.3792	24.6644	1.07921	51.3584	51.1403	15.2996	-3.31373	4.35627	3.18824	1.16802	6.57e-12	1.05e-19	3.18e-11	0.00134427	3.81e-11	1.16e-18	1.75e-10	0.0102218
		AT1G27030.1	0	0.713243	14.3401	10.0152	0	1.3006	12.0372	11.7559	0.154173	4.02811	13.5708	5.14623	-6.24478	6.59183	3.33829	3.25354	9.83e-17	1.05e-19	0.000858949	1.6e-15	9.3e-16	1.17e-18	0.00203278	1.74e-13
		AT2G01340.1	4.99262	30.3128	160.282	12.5832	5.47559	43.6291	98.4379	9.68136	5.70439	105.234	81.9245	18.3595	-0.364896	3.15373	1.72336	1.43036	0.286212	1.07e-19	3.37e-07	4.13e-06	0.356466	1.18e-18	1.21e-06	7.61e-05
		AT3G02210.1	0.832104	6.7758	18.5151	1.5408	0.322094	11.8236	19.7946	2.30509	0.616691	22.1546	21.7846	2.36448	-0.763885	3.79995	2.79674	1.00321	0.145281	1.08e-19	1.89e-10	0.000435608	0.203347	1.2e-18	9.61e-10	0.00412092
		AT5G60300.2	6.1021	16.7612	119.077	34.026	9.17967	22.1101	136.757	38.4949	5.0877	42.0434	114.066	15.1605	-1.09304	2.96342	0.339262	2.62416	0.000615591	1.11e-19	0.287841	2.9e-17	0.00144331	1.23e-18	0.383077	4.03e-15
		AT2G17640.1	0.554736	9.80709	22.8716	13.6104	0.322094	17.8536	19.594	13.3695	0.770863	45.3162	19.0705	17.525	-3.74318	3.94878	3.65906	0.289717	2.6e-17	1.12e-19	1.01e-16	0.314463	2.63e-16	1.24e-18	9.42e-16	0.481523
		AT2G45700.1	0.970788	21.9322	29.5878	31.2012	3.05989	24.8296	35.3093	29.0441	2.46676	63.6945	36.7125	28.0956	-2.79719	2.75713	2.3818	0.375326	7.76e-20	1.16e-19	9.46e-15	0.111932	1.01e-18	1.28e-18	7.28e-14	0.24239
		AT2G25570.2	0.416052	23.8936	24.3237	6.54841	1.28837	29.9137	20.6639	5.99322	1.38755	80.8139	21.4275	6.25893	-1.64483	3.19787	3.70499	-0.50712	2.52e-05	1.18e-19	2.38e-26	0.0348521	7.03e-05	1.31e-18	5.23e-25	0.112186
		AT1G76410.1	0	3.74452	22.8716	5.64961	0	4.84768	14.9128	8.29831	0.154173	8.30798	11.5709	2.78175	-5.53681	6.89682	4.97281	1.92401	3.84e-11	1.18e-19	1.1e-08	1.7e-06	2.06e-10	1.31e-18	4.59e-08	3.46e-05
		AT5G16720.1	0.277368	1.96142	46.2877	12.4548	0	11.2324	31.0962	11.9864	0.616691	28.7003	31.8556	12.2397	-4.30914	5.62761	3.63315	1.99445	6.38e-12	1.2e-19	9.34e-09	5.82e-06	3.71e-11	1.32e-18	3.94e-08	0.000103832
		AT4G39620.2	0.277368	11.9468	14.1586	10.4004	0.48314	17.7354	13.7091	9.45085	0.462518	36.5047	14.9993	10.2925	-3.63378	3.88232	4.05465	-0.172332	2.53e-16	1.2e-19	2.01e-21	0.481613	2.3e-15	1.33e-18	2.87e-20	0.633992
		AT2G41660.1	0.554736	16.4046	34.8519	1.926	1.44942	33.3426	36.1786	5.3017	0.154173	95.1641	37.3553	1.39087	-0.90739	4.42924	4.25333	0.175916	0.0974079	1.24e-19	3.29e-18	0.62283	0.144937	1.36e-18	3.53e-17	0.751973
		AT3G56430.1	0	17.8311	14.3401	7.44721	0.805234	21.9919	11.0341	9.91187	0.308345	50.3514	14.2136	7.92798	-3.53625	3.9386	4.67658	-0.737984	1.26e-14	1.26e-19	3.17e-29	0.00155722	9.58e-14	1.39e-18	9.05e-28	0.0115301
		AT1G60870.1	4.16052	59.7341	90.0341	61.8889	4.34826	88.0859	73.6278	32.0407	4.00849	232.12	78.9961	55.0786	-2.60667	3.03008	3.14542	-0.115345	4.88e-15	1.3e-19	7.05e-21	0.687259	3.86e-14	1.43e-18	9.55e-20	0.803896
		AT1G49890.1	0.832104	14.9781	15.4292	21.0576	0.48314	11.5871	13.241	27.2	0.308345	29.9591	16.5706	21.1413	-4.35823	3.50343	3.39213	0.111298	2.22e-31	1.32e-19	6.53e-18	0.630693	8.37e-30	1.46e-18	6.82e-17	0.758433
		AT3G58690.1	0.277368	6.59749	13.7955	4.87921	0	5.55709	12.6391	8.52882	0.462518	16.3642	15.4992	8.20615	-3.7826	4.50766	3.46975	1.03791	1.25e-12	1.33e-19	1.27e-10	0.000341894	7.79e-12	1.47e-18	6.58e-10	0.00336494
		AT4G11010.1	12.4816	161.728	169.358	69.7213	13.85	191.542	155.08	68.461	7.55446	440.071	130.208	56.7476	-1.52992	2.51698	2.84847	-0.331493	2.26e-08	1.33e-19	3.39e-24	0.187748	8.99e-08	1.47e-18	6.16e-23	0.340357
		AT5G13610.1	0.970788	13.5516	20.1488	11.0424	0.805234	20.1001	21.9345	11.0644	0.462518	46.3233	21.2132	6.25893	-2.62888	3.56172	3.4031	0.158617	2.47e-10	1.34e-19	1.05e-17	0.552396	1.22e-09	1.47e-18	1.07e-16	0.695349
		AT2G01120.1	0.277368	14.0865	19.2412	1.5408	0.322094	17.1442	12.171	3.68814	0.616691	42.7987	17.7848	2.2254	-1.52995	4.0545	4.1799	-0.125395	0.00609437	1.37e-19	9.05e-21	0.641505	0.0122933	1.51e-18	1.21e-19	0.767214
		AT5G40240.2	0.554736	44.3994	25.7759	6.80521	0.322094	19.3907	27.9532	8.75932	1.23338	54.6312	27.1415	8.06706	-2.46092	4.00325	4.19134	-0.188094	1.28e-07	1.39e-19	2.97e-21	0.547437	4.7e-07	1.52e-18	4.18e-20	0.691213
		AT5G23280.1	0.138684	8.20229	14.5216	44.4264	0.161047	7.80358	8.96106	30.8881	0.154173	25.1757	14.3564	32.6855	-6.8448	5.04471	4.66685	0.377861	3.36e-41	1.43e-19	5.99e-16	0.18797	3.05e-39	1.57e-18	5.17e-15	0.340607
		AT1G20620.2	22.8829	361.614	1151.57	2389.27	16.2657	1193.71	1896.87	1762.93	26.6719	2333.03	1549.57	1787.83	-5.49584	4.8893	4.10415	0.785153	4.82e-23	1.46e-19	3.33e-15	0.0874931	8.56e-22	1.6e-18	2.68e-14	0.205899
		AT3G05120.1	0.970788	24.6069	25.4128	36.594	1.93256	31.569	21.667	36.4203	0.770863	59.1629	21.2132	32.9637	-3.86635	2.98347	3.33034	-0.346875	1.13e-32	1.49e-19	3.09e-24	0.128644	4.86e-31	1.63e-18	5.64e-23	0.265321
		AT2G25570.3	0.416052	25.1418	20.8748	6.54841	1.28837	29.9137	19.8615	6.22373	1.38755	74.2683	20.7133	5.98075	-1.63703	3.09154	3.67941	-0.587869	1.78e-05	1.49e-19	7.89e-28	0.00971414	5.07e-05	1.64e-18	2e-26	0.0466705
		AT2G38760.1	0.138684	15.3347	114.721	27.8628	0.48314	4.84768	91.55	22.8203	0.462518	10.322	65.8539	4.17262	-4.64115	6.73796	3.34475	3.39322	9.61e-11	1.49e-19	2.92e-06	5e-09	4.92e-10	1.64e-18	9.47e-06	1.87e-07
		AT4G31200.3	2.08026	21.7539	27.2281	21.186	2.09361	20.6913	25.947	23.7424	2.00424	58.4076	33.2126	16.6905	-2.30342	2.55426	2.28976	0.264498	1.82e-15	1.51e-19	1.45e-15	0.210855	1.51e-14	1.65e-18	1.21e-14	0.367192
		AT4G04955.1	0.416052	20.8623	25.5944	19.26	0.48314	20.9278	17.1865	14.522	0.770863	40.5328	20.4276	28.0956	-4.23424	3.97251	3.97759	-0.00508248	5.45e-22	1.52e-19	1.82e-19	0.986064	8.74e-21	1.66e-18	2.2e-18	1
		AT1G07750.1	6.24078	69.5412	106.552	37.6212	4.50931	98.9636	83.3914	21.2068	4.77935	241.435	92.9954	18.9159	-1.33676	2.93047	2.96345	-0.0329857	2.95e-05	1.61e-19	7.27e-20	0.906939	8.19e-05	1.76e-18	9.07e-19	0.95158
		AT2G27060.1	0.554736	5.52763	17.2444	12.3264	0.161047	10.8777	19.6608	19.1322	1.07921	20.8958	28.57	11.2661	-3.51099	3.9106	2.64619	1.26441	2.32e-15	1.62e-19	6.36e-09	3.11e-05	1.9e-14	1.77e-18	2.74e-08	0.000442921
		AT5G19390.4	0.554736	16.2263	18.3336	36.4656	0.805234	23.7654	35.3093	35.9593	1.6959	50.0996	41.2122	24.8966	-3.98754	3.72429	3.17595	0.548342	6.48e-22	1.68e-19	2.18e-14	0.0755401	1.03e-20	1.83e-18	1.62e-13	0.186516
		AT4G17190.1	1.80289	26.9249	25.9574	13.0968	2.09361	30.5049	30.5612	14.061	2.46676	71.2472	34.4269	9.8752	-1.53423	2.60155	2.63448	-0.0329295	5.13e-07	1.7e-19	9.54e-20	0.879412	1.75e-06	1.86e-18	1.18e-18	0.934141
		AT2G31110.2	0	2.67466	15.4292	7.44721	0	4.49297	24.8101	5.99322	0.462518	12.5878	15.4992	9.73611	-4.63397	5.65703	3.58454	2.07249	2.11e-12	1.73e-19	2.86e-07	1.09e-07	1.29e-11	1.88e-18	1.04e-06	2.98e-06
		AT4G37295.1	0.970788	26.39	21.7824	1.1556	1.28837	28.0219	23.0714	0.922034	0.770863	70.4919	31.0699	3.19901	0.104082	3.39903	3.64598	-0.246945	0.826682	1.76e-19	3.5e-22	0.356922	0.86369	1.92e-18	5.38e-21	0.525916
		AT5G41730.1	0	12.8384	27.7726	0.3852	0.161047	19.036	32.1662	4.61017	0.925036	34.7424	31.927	1.39087	-1.38052	5.16271	4.27018	0.892531	0.0393199	1.76e-19	1.41e-13	0.0231099	0.0662635	1.92e-18	9.72e-13	0.0855823
		AT5G60300.3	5.13131	14.7998	100.925	31.3296	8.37444	17.4989	123.181	35.2678	3.85432	35.4977	105.066	14.0478	-1.20657	3.02909	0.313056	2.71604	0.000243755	1.82e-19	0.342356	1.53e-17	0.000601116	1.98e-18	0.445248	2.28e-15
		AT1G23190.1	16.0873	311.152	173.17	58.8073	13.689	326.213	206.907	53.7085	7.40029	785.733	194.705	40.8917	-1.0458	2.71647	3.55641	-0.839939	0.000345584	1.84e-19	1.98e-30	0.00224066	0.000835781	2e-18	6.35e-29	0.015361
		AT1G20620.4	24.8244	394.78	1278.45	2621.67	19.6477	1315.85	2070.07	1916.22	28.6761	2580.76	1706.49	1948.89	-5.47341	4.87565	4.09488	0.780779	7.08e-23	1.86e-19	3.92e-15	0.0896528	1.23e-21	2.02e-18	3.12e-14	0.209085
		AT4G29860.1	1.80289	19.4359	28.6802	6.03481	0.322094	16.3166	20.8646	9.68136	0.925036	45.0645	23.1417	5.56349	-1.70751	3.26398	2.96101	0.302976	1.51e-05	1.87e-19	6.83e-16	0.241517	4.33e-05	2.03e-18	5.86e-15	0.401261
		AT1G74840.1	5.13131	51.7101	113.632	49.9477	5.47559	75.5528	90.6806	32.5017	2.31259	147.529	79.0675	63.2847	-2.53202	3.21974	2.72855	0.49119	6.81e-13	1.89e-19	1.11e-14	0.111845	4.37e-12	2.05e-18	8.46e-14	0.242313
		AT1G33265.1	0.138684	16.5829	17.6075	5.77801	0.161047	20.2184	13.5753	10.8339	0.616691	53.876	12.9994	5.98075	-3.55512	4.31893	4.85698	-0.538054	3.95e-12	1.89e-19	3.07e-25	0.0477056	2.35e-11	2.06e-18	6.07e-24	0.138449
		AT4G09640.1	0.138684	15.513	32.1291	10.4004	0.161047	24.5931	24.877	13.6	1.07921	48.0856	28.9271	28.5129	-4.26631	4.69984	4.29349	0.406353	4.89e-16	1.91e-19	2.5e-16	0.259446	4.31e-15	2.08e-18	2.24e-15	0.421746
		AT2G47560.1	0	0.178311	17.426	4.1088	0.322094	1.41883	16.3172	2.99661	0.308345	3.02108	16.5706	3.19901	-3.07301	5.08275	1.17094	3.91181	2.09e-06	1.94e-19	0.12384	4.77e-21	6.63e-06	2.1e-18	0.190976	1.16e-18
		AT1G22660.2	0.138684	12.8384	11.4358	9.24481	0.48314	13.7154	16.4509	5.99322	0	37.0083	14.4279	5.70258	-4.0951	4.8601	4.92954	-0.0694358	1.01e-12	1.99e-19	7.08e-20	0.815472	6.37e-12	2.16e-18	8.83e-19	0.892533
		AT5G40090.1	0.277368	9.80709	29.4063	0.3852	0	20.4548	15.0466	1.38305	0.462518	34.7424	18.7848	1.25179	-0.912229	5.08171	4.70701	0.3747	0.228744	1.99e-19	1.57e-16	0.287231	0.295993	2.16e-18	1.43e-15	0.45327
		AT1G11420.1	0	10.6986	11.9803	1.5408	0	13.2424	13.1741	4.14915	0.308345	39.2741	16.7135	0.973611	-3.22855	5.76597	5.8176	-0.0516281	6.74e-05	2.03e-19	1.06e-19	0.874205	0.000178886	2.2e-18	1.31e-18	0.931123
		AT1G76550.1	5.82473	46.3608	61.1724	18.7464	7.73025	46.9397	64.1318	20.2848	3.70014	108.255	75.6391	14.6042	-0.638153	2.30627	1.86992	0.436346	0.0157247	2.03e-19	3.15e-13	0.0486603	0.0292063	2.2e-18	2.09e-12	0.140249
		AT5G27950.1	2.91236	68.8279	56.4528	88.8529	2.57675	57.2263	47.8815	70.5356	3.85432	130.41	47.9976	104.594	-3.83414	2.77645	3.12074	-0.344289	1.71e-34	2.07e-19	6.98e-24	0.174902	8.77e-33	2.25e-18	1.24e-22	0.324341
		AT1G20620.1	24.6857	403.695	1289.88	2688.19	19.6477	1332.52	2099.16	1942.03	29.2928	2608.7	1732.84	1970.03	-5.48902	4.88498	4.1044	0.780574	7.76e-23	2.12e-19	4.21e-15	0.0907308	1.35e-21	2.29e-18	3.34e-14	0.210629
		AT2G32400.1	1.24816	17.8311	29.9509	21.3144	2.4157	19.1542	36.1786	21.4373	1.54173	42.0434	35.9982	10.4315	-2.35178	3.07393	2.25973	0.814197	1.58e-11	2.15e-19	7.41e-11	0.00240913	8.79e-11	2.33e-18	3.92e-10	0.0162748
		AT4G30560.1	0.416052	15.6913	17.426	4.1088	0	18.3266	13.5085	11.9864	0.308345	57.6523	21.7846	4.86806	-3.67592	4.82764	5.08939	-0.261751	1.79e-10	2.16e-19	1.3e-21	0.411903	8.96e-10	2.34e-18	1.89e-20	0.570141
		AT5G47770.1	6.79552	38.3368	78.9614	40.8312	5.63664	47.6491	73.026	40.5695	6.7836	121.85	70.4965	42.6998	-1.69194	2.28633	1.68519	0.601141	3.48e-11	2.17e-19	3.26e-11	0.00690296	1.87e-10	2.34e-18	1.79e-10	0.0363706
		AT3G21400.1	0.69342	16.048	22.69	4.494	0.966281	20.4548	15.5147	5.53221	0	53.3724	18.9276	7.6498	-2.41795	3.83266	3.99477	-0.162112	2.15e-07	2.18e-19	5.32e-21	0.555406	7.68e-07	2.36e-18	7.3e-20	0.697665
		AT1G34420.1	0.277368	2.67466	23.5976	12.9684	1.12733	3.07414	27.0169	12.217	1.54173	8.30798	26.2844	7.37163	-2.48163	3.49221	0.54382	2.94839	8.58e-10	2.19e-19	0.224043	7.18e-20	3.99e-09	2.36e-18	0.308986	1.47e-17
		AT4G14740.1	0.554736	22.1105	17.0629	19.0032	0.161047	29.9137	14.6453	29.0441	1.23338	69.9884	20.999	25.1748	-4.19046	3.47786	4.21451	-0.736649	2.53e-28	2.25e-19	5.27e-29	0.00234673	7.36e-27	2.43e-18	1.47e-27	0.0159248
		AT2G22530.1	0.277368	12.4817	16.6999	15.408	1.12733	16.7895	16.7853	14.9831	0.462518	33.7354	20.6418	9.04068	-3.41927	3.6404	3.42324	0.217156	1.65e-16	2.26e-19	8.16e-17	0.405858	1.53e-15	2.43e-18	7.67e-16	0.564068
		AT4G06744.1	0	25.1418	11.6173	8.85961	0	42.6832	33.1024	6.91526	0.308345	64.7015	30.2128	2.50357	-4.80437	6.62529	7.03673	-0.411445	9.94e-10	2.33e-19	8.32e-22	0.334462	4.59e-09	2.51e-18	1.24e-20	0.502424
		AT4G12460.2	1.94158	23.537	44.8355	15.5364	4.8314	27.549	44.6047	20.2848	1.85007	67.9743	42.855	22.1149	-1.7748	2.726	2.08861	0.637387	1e-08	2.47e-19	8.2e-12	0.0104511	4.15e-08	2.66e-18	4.75e-11	0.049106
		AT2G23460.1	3.32842	62.4087	49.9181	67.5385	3.38198	62.7833	57.1769	39.878	3.23763	141.236	58.7828	37.8318	-2.88462	2.81916	3.06389	-0.244733	5.87e-20	2.53e-19	2.49e-22	0.348806	7.69e-19	2.72e-18	3.88e-21	0.517741
		AT1G69420.2	0.69342	13.0167	18.152	40.3176	0.805234	20.2184	24.2751	43.1051	1.54173	52.3654	29.9271	34.7718	-4.27333	3.33389	3.04195	0.291946	3.9e-31	2.55e-19	5.69e-16	0.269736	1.43e-29	2.75e-18	4.92e-15	0.433551
		AT1G17350.1	0.554736	11.5902	17.6075	4.7508	0.48314	14.7795	15.4478	4.37966	0.154173	30.4626	13.9279	6.25893	-2.68364	4.0162	3.85437	0.161831	6.88e-08	2.59e-19	1.86e-17	0.549589	2.6e-07	2.78e-18	1.86e-16	0.693031
		AT5G66170.3	2.35763	64.1918	53.73	2.4396	2.7378	44.575	36.7805	5.53221	2.46676	92.6465	43.4978	3.61627	0.43926	2.89334	3.13912	-0.245784	0.233691	2.7e-19	2.76e-22	0.344929	0.301082	2.9e-18	4.29e-21	0.513571
		AT5G57880.1	1.52552	11.0553	49.7366	17.2056	0.322094	15.9619	38.7198	17.7492	1.54173	22.9099	23.356	17.3859	-2.91368	3.77179	2.24767	1.52412	6.08e-12	2.73e-19	1.32e-07	5.05e-06	3.54e-11	2.93e-18	4.95e-07	9.17e-05
		AT5G06530.3	1.24816	51.3535	21.6009	167.819	0.966281	63.611	25.7463	172.19	0.616691	125.123	29.3557	83.7306	-6.18663	3.49902	4.71616	-1.21713	4.89e-56	2.78e-19	4.09e-34	1.3e-05	1.56e-53	2.98e-18	1.76e-32	0.000209489
		AT4G32290.1	0.416052	4.9927	12.7064	29.6604	0.48314	8.98594	15.3809	40.5695	0.308345	21.9028	19.5705	24.8966	-5.25363	4.04278	3.11358	0.929196	1.19e-33	2.88e-19	7.49e-11	0.00102729	5.69e-32	3.08e-18	3.95e-10	0.00825033
		AT3G17820.1	21.7734	726.081	685.965	27.7344	39.9396	871.281	788.774	32.0407	14.6464	2174.42	828.316	12.5179	1.08194	3.6958	3.91401	-0.218201	0.00468403	3.01e-19	5.19e-21	0.552694	0.00962604	3.22e-18	7.13e-20	0.695561
		AT5G35520.1	0.277368	6.24087	17.2444	4.2372	0.161047	9.81359	13.5085	4.37966	0.462518	22.9099	13.4279	3.89444	-2.76198	4.32189	3.65862	0.663276	5.13e-07	3.02e-19	4.09e-13	0.02004	1.75e-06	3.23e-18	2.69e-12	0.0777153
		AT2G22400.1	3.32842	54.2064	60.8093	51.3601	5.31455	81.1099	63.3962	45.6407	4.93353	203.42	75.1391	32.4073	-2.26046	2.63965	2.88614	-0.24649	1.89e-14	3.04e-19	1.78e-22	0.325857	1.41e-13	3.25e-18	2.81e-21	0.493773
		AT5G05620.1	0.416052	10.6986	15.6108	10.1436	0.161047	16.9078	17.5209	11.2949	0.925036	45.3162	21.2847	6.95437	-3.19774	3.91028	3.79057	0.119716	2.83e-12	3.08e-19	7.41e-18	0.668134	1.71e-11	3.29e-18	7.71e-17	0.788479
		AT1G76790.1	0	22.1105	150.48	86.0281	0.48314	13.3607	115.223	62.0068	0.154173	95.1641	156.921	4.86806	-6.90546	8.13509	5.76391	2.37118	4.6e-15	3.08e-19	2.32e-11	0.000186298	3.65e-14	3.29e-18	1.29e-10	0.00202099
		AT3G15530.1	5.40868	115.367	257.214	25.68	7.5692	159.855	299.861	24.6644	9.71288	275.17	255.916	75.1072	-1.50684	3.93088	2.95728	0.9736	0.000214801	3.1e-19	2.58e-12	0.0114396	0.000533725	3.31e-18	1.57e-11	0.0524554
		AT5G22930.1	0	3.56621	16.8814	1.0272	0.161047	9.69536	13.7091	1.38305	0.308345	19.1335	20.1419	1.52996	-2.06367	5.47761	4.35348	1.12413	0.0101973	3.12e-19	1.92e-11	0.00158416	0.0196711	3.33e-18	1.08e-10	0.0116796
		AT5G05560.1	0.970788	17.8311	19.9672	10.914	0.48314	25.4208	20.3964	15.6746	1.54173	52.1137	28.4272	8.62341	-2.50172	3.25277	3.27723	-0.0244567	4.39e-11	3.16e-19	2.51e-19	0.923282	2.34e-10	3.37e-18	3.01e-18	0.961801
		AT4G27860.1	0.970788	78.9916	150.48	27.9912	1.44942	24.8296	140.501	17.5186	2.15842	76.5341	115.851	5.42441	-2.4739	5.23697	3.74794	1.48903	5.36e-06	3.17e-19	1.74e-11	0.00169984	1.62e-05	3.38e-18	9.78e-11	0.012401
		AT4G10890.1	0	5.52763	15.4292	5.13601	0	11.1142	12.5054	3.68814	0.462518	24.6722	15.0707	5.70258	-3.9735	5.24329	4.69184	0.551447	8.25e-10	3.24e-19	1.08e-14	0.0849487	3.84e-09	3.45e-18	8.28e-14	0.20178
		AT3G03250.1	4.85394	133.733	103.104	71.0053	8.53548	205.613	150.599	74.9153	9.40453	449.386	149.921	42.978	-2.04463	2.91788	3.39231	-0.474429	1.66e-10	3.27e-19	1.13e-24	0.101451	8.3e-10	3.48e-18	2.14e-23	0.227118
		AT4G17150.2	1.80289	26.2117	41.7497	28.3764	3.22094	38.4267	38.9873	32.9627	3.54597	77.7929	41.6408	21.1413	-2.26348	2.60327	2.37172	0.231544	1.61e-14	3.3e-19	4.9e-16	0.322019	1.21e-13	3.51e-18	4.25e-15	0.489685
		AT2G48000.1	1.66421	10.8769	25.2313	12.9684	1.44942	15.4889	25.0107	16.8271	1.85007	34.7424	27.9272	11.8224	-2.04099	2.72572	1.89862	0.827106	1.45e-10	3.3e-19	1.93e-09	0.000295772	7.33e-10	3.52e-18	8.78e-09	0.00297429
		AT4G25434.1	0.416052	0.178311	16.5184	2.3112	0.322094	1.06412	17.2534	2.99661	0	1.00703	28.3557	1.25179	-2.05005	5.07272	0.075536	4.99718	0.00251933	3.37e-19	0.924375	3.36e-25	0.00542072	3.58e-18	1	1.64e-22
		AT1G79420.1	0.277368	7.48905	21.7824	2.0544	0.805234	11.2324	16.8521	3.91865	0.616691	30.7143	19.7133	3.61627	-1.48681	3.86157	3.09809	0.763479	0.00341163	3.39e-19	4.05e-12	0.00814146	0.00717421	3.6e-18	2.42e-11	0.040981
		AT1G60860.1	0.69342	13.7299	16.3368	13.6104	0.644187	13.006	15.849	16.1356	1.23338	33.7354	19.9276	13.2133	-3.04631	3.08875	2.83694	0.251812	6.04e-18	3.42e-19	1.01e-15	0.258619	6.57e-17	3.64e-18	8.48e-15	0.420842
		AT2G26290.1	0.554736	73.8206	19.9672	0.642001	0.48314	73.0699	21.9345	2.7661	1.07921	139.725	18.0705	0.834524	0.181872	3.58004	5.43961	-1.85957	0.738725	3.5e-19	1.42e-44	4.19e-12	0.786206	3.72e-18	1.37e-42	2.71e-10
		AT5G61620.1	0	189.009	15.6108	0.1284	0	116.108	11.9704	1.84407	0	209.713	8.78528	0.417262	-5.42519	9.35303	12.8856	-3.53258	0.00200885	3.51e-19	1.81e-50	6.69e-20	0.0043936	3.73e-18	2.84e-48	1.38e-17
		AT1G63020.2	0.277368	26.7466	19.2412	13.8672	0.805234	25.7755	23.4058	18.4407	2.15842	76.5341	30.4985	16.1341	-2.90608	3.26897	3.57616	-0.307191	7.7e-15	3.52e-19	1.05e-22	0.235223	5.96e-14	3.73e-18	1.69e-21	0.396024
		AT3G15530.2	5.26999	111.622	251.587	24.2676	7.08606	151.579	285.149	23.7424	9.25036	261.827	240.488	72.8818	-1.52359	3.93603	2.96078	0.975245	0.000193484	3.54e-19	2.85e-12	0.0114521	0.000483022	3.76e-18	1.73e-11	0.052467
		AT5G40830.1	0.138684	7.66736	10.5282	8.73121	0.161047	9.10418	11.8366	11.5254	0.154173	17.3712	12.0708	13.4915	-5.1544	4.94755	4.51704	0.430507	1.09e-20	3.6e-19	5.01e-15	0.125587	1.55e-19	3.82e-18	3.95e-14	0.261366
		AT1G09160.1	6.9342	64.0135	65.1658	25.2948	6.92501	56.8715	68.2111	35.4983	5.0877	132.928	72.7821	30.5992	-1.25886	2.20246	2.07381	0.128659	4.74e-07	3.64e-19	4.5e-17	0.545645	1.62e-06	3.86e-18	4.34e-16	0.690073
		AT5G10370.1	1.38684	18.7226	28.8617	33.6408	1.77152	27.3125	25.8801	43.1051	2.46676	52.6172	33.7126	27.2611	-3.1923	2.72757	2.45749	0.270083	1.43e-25	3.65e-19	1.66e-15	0.241053	3.25e-24	3.87e-18	1.38e-14	0.400674
		AT1G78050.1	1.94158	49.2137	31.7661	4.2372	2.25466	39.3726	45.474	7.37627	3.23763	104.731	44.4264	4.03353	-0.0251712	2.80284	3.00964	-0.206797	0.942889	3.69e-19	1.07e-21	0.408893	0.964828	3.9e-18	1.57e-20	0.567303
		AT5G24770.1	0.277368	5.70594	215.828	103.105	0.805234	2.9559	104.523	51.1729	0	12.3361	170.849	6.39802	-6.22619	7.57199	2.54485	5.02713	2.07e-14	3.75e-19	0.00109765	1.07e-12	1.54e-13	3.97e-18	0.00255643	7.6e-11
		AT5G22550.2	0	2.67466	17.6075	0.3852	0	3.19237	15.2472	3.22712	0	10.8255	13.4279	0.973611	-6.43981	9.70475	7.66764	2.03711	3.34e-05	3.81e-19	4.92e-09	3.81e-06	9.19e-05	4.03e-18	2.14e-08	7.11e-05
		AT1G26550.1	16.226	177.062	208.748	65.9977	17.7152	186.458	178.954	75.6068	13.8755	464.491	158.992	75.2462	-1.18502	2.28015	2.40339	-0.123241	2.38e-06	3.84e-19	6.2e-21	0.599032	7.5e-06	4.06e-18	8.45e-20	0.732841
		AT1G20410.1	0	16.7612	14.7031	9.50161	1.12733	19.2725	16.1834	11.2949	0.616691	57.1488	18.7134	7.92798	-3.07785	3.64167	4.01371	-0.372041	6.84e-13	4.01e-19	2.41e-23	0.140185	4.39e-12	4.23e-18	4.09e-22	0.280518
		AT5G13480.1	1.52552	28.3514	28.3172	15.5364	2.7378	35.2343	29.4244	11.7559	1.85007	87.1079	39.0695	11.127	-1.68443	2.75168	2.90322	-0.151536	1.7e-07	4.05e-19	5.26e-21	0.520106	6.14e-07	4.27e-18	7.22e-20	0.666904
		AT3G13360.1	2.91236	80.5964	68.6147	30.0456	4.50931	72.7152	48.684	30.4271	4.31684	186.552	46.4977	35.6064	-2.05159	2.5631	3.16481	-0.601709	1.27e-12	4.06e-19	6.3e-28	0.0120453	7.96e-12	4.28e-18	1.62e-26	0.0543844
		AT1G63020.1	0.277368	27.1032	18.5151	14.766	0.805234	26.4849	23.8739	17.7492	2.15842	76.7858	30.9985	15.856	-2.9085	3.27526	3.59565	-0.320394	9.09e-15	4.12e-19	9.05e-23	0.218391	6.99e-14	4.34e-18	1.46e-21	0.376338
		AT1G17060.1	0.69342	138.191	36.1226	3.4668	1.44942	69.2863	37.9173	9.68136	0.925036	159.866	35.0697	3.75536	-1.3916	3.92759	5.35082	-1.42323	0.00293324	4.19e-19	7.18e-33	2.29e-05	0.00624354	4.41e-18	2.77e-31	0.000341178
		AT3G16700.2	0	6.95412	11.6173	4.87921	0.322094	8.74947	10.4323	6.45424	0	18.3782	11.928	2.92083	-4.41926	5.46269	5.03147	0.431223	1.13e-10	4.21e-19	3.13e-15	0.145415	5.77e-10	4.43e-18	2.51e-14	0.287382
		AT5G01620.1	0	7.31074	19.6042	3.4668	0	14.6613	19.9283	5.53221	0.770863	31.4696	19.0705	8.06706	-3.46083	4.9909	4.35442	0.636487	9.7e-09	4.24e-19	2.72e-14	0.0681266	4.01e-08	4.46e-18	2.01e-13	0.174456
		AT3G09660.1	0	6.06256	11.0727	3.7236	0	7.92182	9.42918	3.45763	0.308345	17.623	11.8566	3.05992	-3.99454	5.38647	4.90272	0.48375	1.73e-08	4.32e-19	1.12e-14	0.0912456	6.98e-08	4.55e-18	8.56e-14	0.211542
		AT3G20640.1	0	0	18.8781	5.90641	0	0.236472	15.849	14.061	0.462518	0	16.1421	6.25893	-4.71946	5.49039	-1.78901	7.27941	2.39e-13	4.36e-19	0.141082	8.02e-32	1.6e-12	4.58e-18	0.21054	6.73e-29
		AT5G11720.1	5.26999	111.088	64.9843	46.6092	5.63664	94.8253	72.491	47.4848	6.32108	189.321	69.4251	46.177	-2.0283	2.34961	2.90218	-0.552576	1.79e-14	4.38e-19	8.93e-28	0.0148293	1.33e-13	4.61e-18	2.25e-26	0.0632154
		AT2G33620.3	6.65683	57.0594	121.074	13.482	9.01862	91.16	85.732	18.2102	4.00849	271.142	113.852	16.6905	-0.302256	2.78216	2.60079	0.181363	0.33156	4.44e-19	5.64e-17	0.510191	0.404716	4.67e-18	5.37e-16	0.658537
		AT2G01660.1	0	4.27946	16.1553	5.77801	0.161047	11.1142	14.5116	5.53221	0.308345	29.2038	23.2846	8.34524	-4.39208	5.56562	4.72805	0.837567	3.96e-11	4.46e-19	2.86e-13	0.0215606	2.12e-10	4.68e-18	1.91e-12	0.0815522
		AT2G33620.1	6.65683	57.7727	122.708	13.482	9.01862	91.8694	86.7351	18.2102	4.00849	275.17	115.494	17.3859	-0.324541	2.80122	2.61785	0.183376	0.299646	4.52e-19	5.79e-17	0.50856	0.371109	4.74e-18	5.51e-16	0.65693
		AT4G31200.1	2.08026	21.5756	27.0465	20.9292	2.09361	20.4548	25.3451	23.5119	2.00424	57.4006	31.7841	16.4123	-2.28502	2.51666	2.27143	0.245233	2.76e-15	4.54e-19	2.19e-15	0.244949	2.24e-14	4.76e-18	1.79e-14	0.405279
		AT2G43940.1	0.832104	16.2263	22.327	6.93361	1.44942	24.2384	23.6733	5.99322	1.38755	57.1488	25.5702	5.56349	-1.36089	3.05576	3.00346	0.0522952	0.000332913	4.54e-19	3.01e-18	0.830492	0.000806759	4.76e-18	3.25e-17	0.902234
		AT5G15070.2	1.38684	20.3274	29.0433	3.7236	1.12733	25.4208	31.4975	10.1424	1.85007	54.883	28.9271	5.56349	-1.07323	3.11175	2.82243	0.289322	0.00502571	4.62e-19	1.04e-15	0.273151	0.0102802	4.85e-18	8.71e-15	0.43748
		AT3G15350.2	2.49631	119.825	41.9312	17.8476	2.89884	94.7071	43.7353	34.5763	2.62094	241.938	44.8549	33.52	-2.40836	2.7863	4.1561	-1.3698	2.37e-14	4.76e-19	3.29e-39	7.36e-08	1.75e-13	4.99e-18	2.11e-37	2.1e-06
		AT4G00740.1	2.21894	54.2064	41.9312	35.1816	4.50931	52.0239	40.726	39.1865	2.15842	106.745	39.998	26.1484	-2.50724	2.56556	2.95808	-0.392518	6.24e-18	4.82e-19	1.1e-24	0.0887111	6.78e-17	5.05e-18	2.09e-23	0.207685
		AT2G26470.1	0.416052	15.513	14.3401	10.6572	0.161047	19.1542	11.101	13.3695	0.616691	46.3233	13.8565	10.0143	-3.77848	3.74135	4.31987	-0.578522	9.11e-19	4.83e-19	2.3e-26	0.0119075	1.08e-17	5.06e-18	5.06e-25	0.0539334
		AT5G01620.2	0	7.31074	19.7857	3.4668	0	14.7795	19.7946	5.53221	0.770863	31.4696	18.9276	8.06706	-3.46079	4.98806	4.35912	0.628946	9.98e-09	4.9e-19	2.68e-14	0.0719418	4.12e-08	5.12e-18	1.98e-13	0.180724
		AT2G47230.1	0.138684	13.0167	14.1586	6.03481	0.161047	25.6572	11.5023	8.75932	0.154173	66.9673	17.3563	4.03353	-4.26883	5.24369	5.99395	-0.750256	1.85e-11	4.93e-19	7.45e-26	0.0172704	1.02e-10	5.15e-18	1.57e-24	0.0703707
		AT1G70850.2	0.138684	2.67466	30.1324	0	0	1.41883	15.6484	1.61356	0.308345	9.56676	36.1411	0.556349	-0.974363	6.14979	2.96302	3.18677	0.306199	4.93e-19	0.000140286	2.89e-11	0.377977	5.15e-18	0.000369978	1.63e-09
		AT2G34790.1	0.832104	64.3701	26.1389	7.96081	0.966281	29.2043	38.3854	18.6712	0.770863	79.3034	34.4269	10.1534	-2.78359	4.03153	4.47156	-0.440029	1.68e-09	4.95e-19	7.2e-23	0.189118	7.55e-09	5.17e-18	1.17e-21	0.342084
		AT2G32100.1	0.277368	4.27946	12.1619	19.0032	0.161047	5.32062	20.1958	13.6	0.462518	12.8396	20.8561	9.73611	-4.52194	4.61696	2.87931	1.73765	6.66e-18	5.04e-19	4.04e-07	3.82e-07	7.2e-17	5.26e-18	1.44e-06	9.02e-06
		AT2G20550.1	0.416052	2.85297	17.426	7.70401	0.322094	6.73946	13.5753	9.45085	0.462518	13.5949	20.9275	6.39802	-3.24602	4.14329	2.52276	1.62053	4.96e-11	5.09e-19	8.03e-07	1.79e-07	2.62e-10	5.31e-18	2.77e-06	4.59e-06
		AT4G31200.2	2.08026	21.5756	27.0465	20.8008	2.09361	20.4548	25.3451	23.5119	2.00424	57.4006	31.6413	16.2732	-2.27807	2.51431	2.27143	0.242875	3.5e-15	5.11e-19	2.25e-15	0.249865	2.81e-14	5.33e-18	1.84e-14	0.410574
		AT5G10810.1	0.970788	13.195	24.3237	13.9956	0.805234	16.4348	18.7915	15.4441	1.23338	44.0574	18.9991	14.1869	-2.84493	3.10106	2.84758	0.253481	1.75e-15	5.26e-19	8.44e-16	0.28964	1.46e-14	5.48e-18	7.17e-15	0.456154
		AT2G15860.2	2.35763	24.6069	30.4954	28.248	2.25466	33.1061	36.5799	23.9729	1.38755	72.0025	42.6407	14.8823	-2.47534	2.94578	2.72189	0.223894	1.61e-13	5.31e-19	2.71e-16	0.390818	1.1e-12	5.53e-18	2.42e-15	0.55018
		AT4G23810.1	4.99262	36.0188	257.214	18.3612	3.54303	21.7554	346.338	16.5966	4.16266	46.575	199.562	65.7883	-2.02633	4.75793	1.45096	3.30696	3.11e-05	5.32e-19	0.00256634	1.44e-11	8.59e-05	5.54e-18	0.00564198	8.55e-10
		AT5G66770.1	0.554736	9.09384	14.8847	16.1784	0.48314	11.3507	16.384	11.0644	0.616691	25.4274	25.7844	10.1534	-3.49693	3.83758	3.06991	0.767676	2.6e-15	5.43e-19	7.01e-12	0.00782661	2.12e-14	5.65e-18	4.09e-11	0.039905
		AT1G27370.1	0.416052	11.9468	18.3336	16.05	0.644187	12.8877	14.311	16.8271	0.616691	29.4555	15.5707	10.0143	-3.66074	3.58729	3.32282	0.264475	2.64e-19	5.44e-19	7.04e-16	0.293459	3.26e-18	5.66e-18	6.03e-15	0.460161
		AT1G70280.1	0.277368	22.2888	25.9574	23.8824	0.805234	43.5109	24.6764	21.4373	1.07921	138.97	31.9984	31.1556	-4.17559	4.01863	4.71194	-0.693312	3.16e-20	5.48e-19	1.52e-25	0.0308919	4.27e-19	5.7e-18	3.1e-24	0.103531
		AT2G34350.1	0	10.342	30.3139	0.898801	0	2.01001	21.1321	2.07458	0	6.04216	23.7131	0.695437	-6.20755	10.3939	8.13909	2.25478	0.000177832	5.51e-19	1.45e-09	1.73e-05	0.000446201	5.73e-18	6.71e-09	0.000268116
		AT3G44630.3	19.1384	128.562	250.135	139.186	17.232	166.358	259.938	116.407	18.8091	278.191	254.416	175.528	-1.98218	2.55048	1.74799	0.802494	2.2e-12	5.52e-19	4.61e-10	0.00256521	1.34e-11	5.74e-18	2.24e-09	0.0170987
		AT5G62930.1	3.05105	43.6861	50.0996	23.3688	2.89884	49.5409	37.8505	19.8237	2.77511	111.025	35.0697	23.0885	-1.93824	2.56565	2.85147	-0.285824	4.2e-11	5.56e-19	5.32e-23	0.216463	2.24e-10	5.78e-18	8.77e-22	0.373909
		AT1G46480.1	0	7.13243	28.8617	1.926	0.805234	17.2625	25.2782	2.07458	0.308345	59.1629	23.4988	2.08631	-1.50882	4.92327	4.37054	0.552725	0.0197373	5.9e-19	4.94e-15	0.138043	0.0358617	6.12e-18	3.91e-14	0.278181
		AT4G12840.1	0.277368	5.34932	13.251	3.7236	0.322094	7.44887	14.9797	7.60678	0.308345	19.3853	15.7135	5.28532	-3.12133	4.33251	3.36685	0.965664	6.65e-09	5.91e-19	9.62e-11	0.00107308	2.81e-08	6.12e-18	5.03e-10	0.00853412
		AT1G75060.2	0.277368	8.91553	17.0629	1.284	0.322094	16.0801	14.0435	3.91865	0.154173	39.7776	17.7848	2.78175	-2.30024	4.72557	4.61076	0.114814	0.000317852	6.02e-19	7.66e-18	0.715519	0.000772285	6.23e-18	7.96e-17	0.824471
		AT2G02790.1	0	8.3806	11.2543	10.272	0.322094	8.74947	11.7029	14.522	0.462518	28.1968	17.5706	8.7625	-4.40265	4.45767	4.08131	0.376358	6.97e-18	6.09e-19	3.01e-15	0.183593	7.52e-17	6.31e-18	2.42e-14	0.3352
		AT3G61540.1	0.416052	8.73722	14.3401	11.1708	0.644187	11.9418	18.2565	9.91187	0.616691	31.2178	19.499	13.2133	-3.3735	3.72283	3.19287	0.529962	5.7e-15	6.11e-19	1.47e-13	0.0515845	4.48e-14	6.33e-18	1.01e-12	0.145749
		AT1G02145.1	1.10947	17.1178	24.5052	20.2872	1.44942	25.539	24.2082	15.9051	1.6959	54.3795	26.9987	16.9687	-2.66396	2.91262	2.80422	0.108407	1.72e-15	6.18e-19	2.14e-17	0.649138	1.43e-14	6.39e-18	2.13e-16	0.773289
		AT1G63470.1	0.554736	11.9468	20.8748	8.85961	0.322094	16.0801	18.4571	7.60678	1.23338	52.8689	23.7131	9.73611	-2.6405	3.63178	3.41792	0.213853	9.17e-10	6.31e-19	1.29e-16	0.442637	4.25e-09	6.52e-18	1.19e-15	0.598651
		AT2G35155.1	0.277368	19.2576	22.69	16.3068	0.644187	18.5631	19.6608	16.1356	1.85007	44.0574	18.7848	12.6569	-3.0349	3.22859	3.20857	0.0200243	3.06e-16	6.32e-19	1.74e-18	0.935393	2.75e-15	6.53e-18	1.92e-17	0.969435
		AT5G04560.1	11.3721	111.266	167.362	117.486	15.1384	94.8253	136.823	134.847	12.3338	219.532	132.851	93.4667	-2.14977	2.256	1.801	0.454993	2.7e-17	6.54e-19	9.11e-13	0.0503992	2.72e-16	6.76e-18	5.8e-12	0.143656
		AT5G23870.2	0.277368	57.0594	23.0531	17.8476	0.161047	47.2944	17.2534	7.60678	0	102.465	13.3565	6.39802	-5.10669	5.58047	7.13358	-1.5531	2.09e-15	6.61e-19	1.1e-31	2.11e-05	1.72e-14	6.82e-18	3.9e-30	0.000316554
		AT5G40830.2	0.138684	7.31074	10.5282	8.60281	0.161047	9.10418	11.5691	11.2949	0.154173	17.1195	11.9994	13.4915	-5.14011	4.93167	4.49041	0.441259	2.09e-20	6.85e-19	9.99e-15	0.119682	2.87e-19	7.06e-18	7.65e-14	0.253745
		AT4G30560.2	0.554736	16.2263	17.426	4.1088	0	18.4448	13.7091	11.9864	0.308345	57.6523	22.1418	5.00714	-3.43262	4.5891	4.85105	-0.261953	5.99e-10	6.96e-19	4.07e-21	0.40831	2.83e-09	7.17e-18	5.65e-20	0.566689
		AT3G10010.1	0.416052	9.62878	21.7824	20.1588	0.161047	7.2124	28.4882	16.1356	1.85007	27.945	35.5697	12.2397	-3.31247	3.88736	2.40096	1.4864	9.28e-14	7.08e-19	1.14e-07	7.52e-06	6.46e-13	7.28e-18	4.31e-07	0.000129454
		AT5G02740.1	3.18973	28.3514	41.9312	18.1044	1.28837	42.4467	34.9749	20.2848	2.77511	88.3666	35.1411	15.995	-1.87438	2.6771	2.72386	-0.046754	1.43e-09	7.08e-19	2.2e-19	0.844797	6.5e-09	7.28e-18	2.64e-18	0.911981
		AT2G47230.2	0.138684	12.6601	13.9771	5.52121	0.161047	24.1202	10.8335	8.29831	0.154173	63.6945	16.0706	4.17262	-4.20384	5.16892	5.92245	-0.753529	2.94e-11	7.12e-19	6.87e-26	0.0142821	1.59e-10	7.33e-18	1.45e-24	0.0615097
		AT1G66490.1	0	3.3879	15.2477	0.2568	0	5.55709	13.6422	2.07458	0.154173	15.8607	14.1422	0.834524	-3.02059	6.7035	5.35854	1.34496	0.00541264	7.36e-19	1.21e-10	0.000423998	0.0110124	7.57e-18	6.28e-10	0.00402375
		AT2G36840.1	2.08026	23.1804	29.0433	4.87921	2.09361	20.2184	29.8256	8.75932	1.38755	43.3022	28.7843	6.67619	-0.830643	2.73443	2.3119	0.422526	0.0152638	7.7e-19	1.71e-13	0.0731973	0.0284332	7.91e-18	1.17e-12	0.182758
		AT5G03360.2	0.416052	30.4911	14.1586	6.29161	0	20.3366	15.7153	7.14576	0.308345	46.3233	12.9279	3.89444	-3.46399	4.55666	5.3506	-0.793944	6.76e-10	7.72e-19	7.36e-27	0.00641679	3.18e-09	7.92e-18	1.7e-25	0.0345265
		AT5G36210.1	5.82473	55.9895	52.8224	43.2708	3.38198	66.094	60.4537	34.3458	3.08345	160.369	70.2822	27.4002	-2.08511	2.64155	2.78361	-0.142066	3.17e-12	7.75e-19	1.36e-20	0.574428	1.9e-11	7.95e-18	1.81e-19	0.713163
		AT2G33620.4	6.65683	57.0594	120.348	13.3536	9.01862	89.7412	84.0601	18.2102	3.85432	268.625	112.423	16.5514	-0.305216	2.77604	2.59876	0.177279	0.329275	7.96e-19	8.6e-17	0.522027	0.402309	8.16e-18	8.06e-16	0.668808
		AT2G18500.1	0	11.5902	12.8879	1.1556	0.161047	21.7554	10.8335	2.07458	0.154173	41.5399	12.9279	0.556349	-2.45398	5.56674	6.14553	-0.578789	0.00507204	8.16e-19	5.62e-24	0.0594218	0.0103673	8.36e-18	1e-22	0.159404
		AT3G22180.1	0	9.45046	11.0727	7.06201	0.161047	10.1683	11.4354	12.9085	0.462518	21.3993	12.7851	10.5706	-4.57978	4.5765	4.36465	0.211848	3.06e-18	8.24e-19	1.67e-16	0.435076	3.43e-17	8.45e-18	1.52e-15	0.591597
		AT2G24960.2	0.554736	16.5829	16.1553	6.29161	0.966281	20.9278	20.5971	9.22034	1.07921	51.6101	22.0703	5.42441	-1.98205	3.27544	3.37256	-0.0971127	9.86e-07	8.31e-19	9.71e-20	0.696383	3.25e-06	8.51e-18	1.2e-18	0.811125
		AT4G22540.4	2.91236	69.3628	35.941	37.7496	3.70408	75.4346	48.7509	26.0475	1.85007	140.48	60.0685	35.1891	-2.57669	2.85945	3.44611	-0.586658	2.12e-15	8.34e-19	3.62e-26	0.0268926	1.74e-14	8.54e-18	7.83e-25	0.0946317
		AT2G32487.1	0.138684	4.9927	23.5976	19.0032	0.161047	17.026	24.9439	11.2949	0.154173	23.1616	15.9278	10.5706	-5.44689	5.85858	4.91968	0.938899	4.81e-16	8.43e-19	4.76e-13	0.0199765	4.24e-15	8.63e-18	3.12e-12	0.0776088
		AT3G10330.1	2.49631	26.0334	28.6802	13.7388	2.25466	30.1502	33.9049	22.5898	2.31259	54.6312	38.3552	18.6377	-1.93337	2.59239	2.33025	0.262136	1.53e-10	8.52e-19	3.43e-15	0.2531	7.69e-10	8.71e-18	2.75e-14	0.414323
		AT4G11480.1	0.138684	16.4046	32.3106	0.3852	0	4.72944	65.6699	2.99661	0.462518	14.3501	41.2837	0.834524	-1.59029	6.57962	4.28015	2.29947	0.0623881	8.75e-19	1.01e-08	1.06e-05	0.0990877	8.95e-18	4.26e-08	0.000174919
		AT4G37080.3	0	38.8717	14.3401	33.5124	0	56.8715	16.0497	27.2	1.23338	121.095	15.8564	33.6591	-5.27232	3.99287	5.74365	-1.75078	4.76e-34	8.82e-19	3.6e-41	1.07e-10	2.36e-32	9.02e-18	2.72e-39	5.44e-09
		AT5G13480.2	1.66421	27.4598	28.1357	14.8944	2.7378	33.9337	28.4213	11.2949	1.85007	84.842	37.5696	11.127	-1.60942	2.67604	2.82287	-0.146838	4e-07	9.13e-19	1.32e-20	0.525222	1.38e-06	9.33e-18	1.75e-19	0.671623
		AT3G47510.1	0	0.713243	23.2346	13.7388	0	7.44887	29.8256	17.2881	0	7.5527	13.6422	15.4387	-9.94489	10.2627	7.79097	2.47175	3.71e-17	9.4e-19	1.36e-08	1.91e-06	3.68e-16	9.6e-18	5.61e-08	3.83e-05
		AT1G33780.1	2.35763	40.1199	37.2117	28.1196	2.89884	43.2744	33.7043	17.9797	1.07921	97.1781	37.0696	27.6784	-2.57603	2.84773	3.1484	-0.300666	2.59e-15	9.46e-19	1.75e-22	0.234164	2.11e-14	9.66e-18	2.77e-21	0.395213
		AT1G74840.2	4.43789	42.0813	93.6645	41.4732	3.86512	63.8475	73.8953	25.1254	1.6959	115.305	64.9254	51.3232	-2.59176	3.29564	2.79657	0.499064	2.1e-12	9.49e-19	3.62e-14	0.116898	1.28e-11	9.68e-18	2.64e-13	0.249856
		AT3G43920.3	0.138684	6.24087	19.7857	12.3264	0	12.533	22.0014	21.2068	1.54173	25.4274	27.1415	18.3595	-3.91955	4.10252	2.98382	1.1187	7.1e-17	9.59e-19	5.23e-10	0.000619383	6.85e-16	9.78e-18	2.53e-09	0.00548012
		AT5G04560.2	11.3721	111.622	167.725	118.385	15.2994	95.653	137.559	135.309	12.488	220.791	133.065	93.3276	-2.14335	2.24902	1.79776	0.451256	3.82e-17	9.67e-19	1.1e-12	0.0529116	3.78e-16	9.86e-18	6.95e-12	0.148179
		AT1G22065.1	0	3.92283	13.614	0.513601	0	2.60119	11.5023	0.461017	0	6.54568	10.2852	1.1127	-5.57206	9.31509	7.467	1.8481	0.00115885	9.68e-19	9.06e-09	4.07e-06	0.00262064	9.87e-18	3.83e-08	7.53e-05
		AT1G48420.1	3.60578	31.0261	59.1756	61.5037	1.93256	59.7092	77.6402	45.6407	4.93353	116.312	72.4964	49.7933	-2.90251	3.07069	2.57197	0.498713	6.8e-17	9.79e-19	9.23e-14	0.0927501	6.57e-16	9.98e-18	6.48e-13	0.213944
		AT2G41700.2	2.77368	40.6548	42.8388	32.3568	5.1535	51.4327	58.3807	39.1865	4.31684	117.822	60.8541	39.3617	-2.19191	2.50554	2.39898	0.106561	1.74e-14	9.9e-19	3.31e-17	0.654819	1.3e-13	1.01e-17	3.23e-16	0.777853
		AT3G62700.1	2.91236	47.4306	66.7995	188.877	3.22094	73.4246	122.111	218.983	6.01273	140.732	111.637	97.222	-4.35035	3.39506	2.73554	0.65952	5.84e-28	1e-18	4.72e-13	0.0473407	1.66e-26	1.02e-17	3.09e-12	0.137805
		AT1G60000.1	0.277368	16.9395	16.3368	44.94	0.322094	18.5631	14.7122	35.0373	0.462518	53.876	12.7137	51.4623	-5.95089	4.10026	4.61006	-0.509799	2.35e-42	1.03e-18	4.02e-24	0.0599172	2.31e-40	1.05e-17	7.27e-23	0.160281
		AT3G21710.1	0.277368	5.34932	18.5151	0.513601	0.161047	13.5971	14.2441	0.922034	0.154173	28.952	17.9277	0.417262	-0.520362	5.08749	4.50316	0.584323	0.543989	1.05e-18	2.83e-14	0.0884698	0.607423	1.07e-17	2.09e-13	0.207332
		AT4G26900.1	3.60578	41.903	50.8257	32.3568	4.67036	56.1621	54.9032	25.1254	4.47101	139.977	56.7829	26.9829	-1.74937	2.43765	2.48087	-0.0432204	3.84e-10	1.06e-18	3.31e-19	0.852167	1.86e-09	1.07e-17	3.91e-18	0.916891
		AT4G39950.1	1.10947	79.7049	217.643	274.134	4.99245	19.8637	748.851	218.061	1.23338	53.1207	366.053	130.186	-5.44191	6.34805	2.95191	3.39614	3.75e-15	1.07e-18	2.66e-06	3.27e-08	2.99e-14	1.09e-17	8.66e-06	1.03e-06
		AT4G10050.1	0.554736	30.1345	20.3303	8.47441	2.57675	37.7173	30.5612	9.45085	1.07921	89.1219	33.2126	9.17976	-1.72681	3.12631	3.53511	-0.408798	4.21e-06	1.07e-18	1.77e-23	0.119913	1.29e-05	1.09e-17	3.04e-22	0.254092
		AT5G24770.2	0.277368	4.9927	197.494	98.4829	0.805234	2.60119	94.8268	50.4814	0	10.8255	156.349	6.11984	-6.1735	7.44099	2.3557	5.08529	3.16e-14	1.1e-18	0.00257985	7.3e-13	2.3e-13	1.12e-17	0.00566925	5.34e-11
		AT4G02540.2	5.68604	447.916	93.6645	35.8236	3.38198	254.208	93.0881	32.2712	2.15842	515.346	92.7811	19.8895	-1.95204	3.38442	5.19719	-1.81277	1.88e-07	1.12e-18	3.82e-37	8.06e-08	6.76e-07	1.13e-17	2.09e-35	2.27e-06
		AT5G35790.1	1.80289	24.7852	56.8159	78.5809	0.644187	35.8255	38.3186	40.339	1.54173	81.0657	34.7126	86.2341	-4.68897	3.74679	3.39057	0.356222	1.79e-27	1.14e-18	1.27e-15	0.287367	4.93e-26	1.15e-17	1.06e-14	0.453465
		AT5G50260.1	0	494.812	46.6507	0.513601	0	111.378	32.9018	2.07458	0.616691	392.489	39.7837	0.417262	-1.09749	6.30919	9.1146	-2.80542	0.208975	1.14e-18	3.43e-34	1.93e-08	0.275304	1.16e-17	1.48e-32	6.42e-07
		AT5G58150.1	1.52552	50.2836	41.3866	17.7192	1.61047	41.0279	52.4958	22.5898	5.0877	115.053	69.568	20.5849	-1.8775	3.06048	2.93429	0.126194	7.35e-08	1.15e-18	2.98e-17	0.66105	2.76e-07	1.17e-17	2.93e-16	0.782704
		AT1G63130.1	0.277368	11.7685	15.6108	16.05	0.48314	12.0601	12.9735	19.3627	1.23338	26.1827	16.9277	15.4387	-3.66839	3.26458	2.98345	0.281135	2.06e-23	1.16e-18	4.79e-15	0.219215	3.79e-22	1.17e-17	3.79e-14	0.377253
		AT5G16290.1	2.21894	19.9708	46.1062	63.1729	2.25466	34.4067	49.0852	37.5729	1.6959	85.3456	53.4259	27.4002	-3.38559	3.34437	2.72255	0.621814	6.14e-19	1.17e-18	5.9e-13	0.0454299	7.37e-18	1.19e-17	3.83e-12	0.133841
		AT3G26820.1	0.277368	16.9395	13.9771	0.1284	0.322094	28.6131	21.4664	1.38305	0.308345	80.0587	22.9274	0	0.643165	4.74587	5.27265	-0.526784	0.446222	1.19e-18	5.34e-23	0.120287	0.512433	1.2e-17	8.8e-22	0.254609
		AT2G44300.1	0.277368	1.96142	11.9803	3.5952	0.161047	1.41883	12.706	5.53221	0	3.5246	27.6415	5.56349	-3.94846	5.52383	2.20401	3.31983	9.32e-09	1.23e-18	0.00494976	1.15e-14	3.87e-08	1.24e-17	0.0103954	1.11e-12
		AT1G22060.1	0.416052	44.5777	44.291	72.4177	2.09361	54.0339	51.3589	103.729	4.16266	126.634	61.3541	54.3831	-4.09793	3.32589	3.37485	-0.0489612	1.26e-26	1.23e-18	4.67e-19	0.873738	3.18e-25	1.25e-17	5.44e-18	0.930857
		AT4G17190.2	1.80289	25.3201	24.8683	12.9684	1.93256	29.7955	28.8225	13.8305	2.46676	68.9814	32.7127	9.8752	-1.5559	2.56188	2.61475	-0.0528726	4.36e-07	1.24e-18	3.67e-19	0.80899	1.5e-06	1.25e-17	4.32e-18	0.888446
		AT5G59020.1	0	10.342	16.3368	5.39281	0.161047	9.69536	10.566	8.52882	0.616691	25.1757	13.8565	4.03353	-3.47969	4.44355	4.15075	0.292797	2.57e-10	1.25e-18	9.52e-16	0.305016	1.26e-09	1.26e-17	8.05e-15	0.473285
		AT5G41880.1	0	15.6913	14.5216	2.568	0.161047	28.9678	10.6329	3.22712	0.462518	70.7437	15.3564	2.2254	-2.66227	4.75235	5.74683	-0.994484	4.48e-05	1.27e-18	8.21e-29	0.000667197	0.000121614	1.28e-17	2.27e-27	0.00579936
		AT3G15350.1	2.49631	118.577	41.5682	17.7192	2.89884	93.0518	42.5316	34.1153	2.62094	239.924	43.355	33.2419	-2.39409	2.75173	4.13894	-1.38721	3.38e-14	1.28e-18	6.34e-39	5.14e-08	2.46e-13	1.29e-17	3.97e-37	1.54e-06
		AT5G56660.1	2.635	36.5537	45.1986	16.5636	5.47559	40.9097	45.5409	15.4441	3.3918	92.3948	49.8547	11.5442	-0.941335	2.38767	2.20985	0.177818	0.000884231	1.28e-18	5.06e-16	0.427843	0.00203197	1.29e-17	4.38e-15	0.584846
		AT2G38660.2	0.416052	18.366	16.6999	8.73121	0.644187	15.7254	18.524	9.68136	0.925036	41.7916	16.7849	5.42441	-2.56885	3.4791	3.55335	-0.0742523	1.32e-09	1.28e-18	3.15e-19	0.771106	6e-09	1.29e-17	3.73e-18	0.863322
		AT2G19600.1	1.66421	23.1804	20.8748	12.4548	1.44942	19.9819	22.9376	11.7559	0.770863	49.0926	22.5703	11.6833	-2.20388	2.84454	2.87208	-0.0275395	7.69e-11	1.28e-18	1.01e-18	0.90378	3.98e-10	1.29e-17	1.14e-17	0.949766
		AT1G70280.2	0.277368	23.0021	26.3205	24.9096	0.805234	45.4026	25.7463	21.4373	1.23338	141.991	32.7127	31.9901	-4.11208	3.95699	4.65601	-0.699018	7.92e-20	1.29e-18	3.92e-25	0.030978	1.02e-18	1.3e-17	7.72e-24	0.103704
		AT2G25420.1	0	3.92283	8.8945	4.87921	0	7.80358	13.3747	7.37627	0.154173	13.5949	17.2134	9.17976	-5.94641	6.58988	5.51094	1.07893	5.47e-14	1.29e-18	1.18e-11	0.0033484	3.9e-13	1.3e-17	6.77e-11	0.0211842
		AT5G62890.2	4.71526	44.221	65.8919	90.9073	2.89884	83.2382	75.2328	75.1458	5.24187	200.398	79.8532	74.1335	-3.2176	2.84902	2.8801	-0.0310773	7.38e-23	1.3e-18	6.39e-19	0.911031	1.28e-21	1.31e-17	7.35e-18	0.954009
		AT3G52920.2	0.970788	36.5537	32.6737	26.7072	2.89884	46.9397	26.6157	30.1966	0.616691	143.753	38.141	38.249	-3.44626	3.21512	3.88927	-0.67415	6.01e-21	1.3e-18	2.03e-26	0.0154808	8.75e-20	1.31e-17	4.49e-25	0.0651841
		AT3G59740.1	0.277368	0.713243	19.4227	1.0272	0.805234	1.18236	21.4664	2.53559	0.925036	1.7623	24.2845	1.25179	-0.190761	3.79388	-0.698044	4.49193	0.730199	1.3e-18	0.230686	1.46e-29	0.778785	1.31e-17	0.317081	9.78e-27
		AT3G12145.1	0.138684	48.8571	208.022	132.894	1.28837	41.6191	207.375	82.061	1.07921	75.527	127.637	10.5706	-5.50507	6.55748	4.48253	2.07495	1.75e-14	1.3e-18	1.12e-10	0.000340482	1.31e-13	1.31e-17	5.82e-10	0.00335287
		AT4G17660.1	0.416052	9.80709	43.7464	0.2568	0.966281	12.1783	35.7774	3.68814	0.770863	32.7284	41.5694	4.17262	-0.880742	4.573	2.91933	1.65367	0.120599	1.31e-18	1.98e-08	3.72e-05	0.173775	1.32e-17	8.05e-08	0.000516337
		AT4G22540.3	2.91236	73.464	38.3008	39.804	4.02617	79.8093	51.4258	26.9695	2.00424	153.823	62.854	40.0571	-2.61305	2.85897	3.46662	-0.60765	1.15e-15	1.33e-18	4.1e-26	0.0238096	9.78e-15	1.33e-17	8.81e-25	0.0874645
		AT5G06050.1	0.277368	14.2649	22.5085	10.7856	1.12733	16.553	17.1196	18.2102	1.38755	42.7987	20.1419	12.2397	-2.87657	3.18794	3.00943	0.178505	1.27e-14	1.33e-18	2.35e-16	0.469028	9.59e-14	1.34e-17	2.11e-15	0.622719
		AT1G47670.1	0.138684	4.10114	15.2477	11.1708	0	12.8877	16.2503	17.7492	0.154173	44.3092	28.9986	12.1006	-5.95873	6.28303	5.64367	0.63936	1.98e-16	1.34e-18	1.04e-14	0.116916	1.81e-15	1.35e-17	7.97e-14	0.249879
		AT3G08860.1	0	125.887	23.9607	0.898801	0.161047	42.3285	17.8553	1.84407	0.616691	115.808	33.2126	1.52996	-1.42453	5.31837	6.97253	-1.65416	0.0544795	1.35e-18	7.69e-31	2.94e-05	0.0880757	1.35e-17	2.56e-29	0.000422443
		AT5G23870.3	0.277368	57.2377	23.4161	17.8476	0.161047	46.8215	16.7853	7.83729	0	99.1922	13.0708	6.25893	-5.10868	5.56843	7.11716	-1.54873	2.96e-15	1.36e-18	4.48e-31	2.75e-05	2.39e-14	1.36e-17	1.51e-29	0.000398296
		AT2G28670.2	0	6.59749	17.6075	3.3384	0.322094	11.2324	11.0341	6.91526	0.154173	29.7073	14.1422	3.3381	-3.77451	5.22647	4.85868	0.367783	1.46e-08	1.36e-18	1.33e-15	0.260153	5.94e-08	1.37e-17	1.11e-14	0.422534
		AT2G39310.1	0	111.444	17.426	0.898801	0.322094	43.5109	27.485	3.91865	0.308345	153.068	31.5699	0.556349	-1.92366	5.68919	7.30311	-1.61392	0.0135121	1.38e-18	1.5e-29	0.000105222	0.0254358	1.38e-17	4.42e-28	0.00124762
		AT5G62890.1	4.57657	43.5078	64.9843	88.9813	2.89884	81.4646	73.9622	74.2238	5.24187	197.881	77.9961	73.7163	-3.21403	2.8389	2.87211	-0.0332049	6.38e-23	1.4e-18	6.5e-19	0.904616	1.12e-21	1.4e-17	7.47e-18	0.950257
		AT3G15120.1	2.35763	50.1053	75.1494	48.4068	6.28083	48.1221	56.5082	76.9899	4.93353	137.963	59.6399	63.5629	-2.80428	2.58907	2.39941	0.189656	3.01e-21	1.4e-18	3.6e-16	0.451376	4.5e-20	1.4e-17	3.17e-15	0.606785
		AT1G03770.1	3.05105	47.6089	42.6573	3.9804	3.54303	54.1521	37.5161	6.45424	3.54597	127.389	39.1409	3.89444	0.542369	2.31273	2.79228	-0.479545	0.0796747	1.4e-18	2.32e-26	0.0222713	0.122298	1.41e-17	5.09e-25	0.0834185
		AT4G30290.1	9.98525	208.445	288.799	2.568	7.40815	357.546	169.792	11.9864	8.01698	682.765	199.704	7.09345	1.30661	3.43673	3.91217	-0.475446	0.000757556	1.4e-18	8.6e-23	0.170175	0.00175461	1.41e-17	1.39e-21	0.318458
		AT4G35920.1	0.69342	1.06986	25.4128	33.2556	1.44942	1.77354	19.7946	35.9593	2.00424	4.78338	25.0702	31.4337	-3.61273	2.84113	-0.841192	3.68232	1.3e-29	1.42e-18	0.0459283	9.54e-35	4.19e-28	1.42e-17	0.0791413	1.11e-31
		AT5G15070.1	1.52552	20.1491	31.04	3.9804	1.28837	26.1302	33.4368	10.3729	2.15842	57.1488	30.2128	5.42441	-0.912194	3.00743	2.66739	0.340041	0.0146795	1.44e-18	1.03e-14	0.197993	0.0274446	1.44e-17	7.88e-14	0.351201
		AT2G39930.1	0.832104	28.5297	38.6638	44.4264	0.966281	48.1221	43.5347	41.0305	3.70014	113.794	49.2119	48.6806	-3.61555	3.33277	3.35062	-0.0178434	2.72e-21	1.49e-18	1.15e-18	0.95304	4.09e-20	1.5e-17	1.29e-17	0.980206
		AT2G02480.1	1.52552	39.9416	41.2051	12.4548	3.38198	28.7314	37.7836	18.9017	2.62094	65.9603	38.4981	10.1534	-1.44613	2.73855	2.54579	0.19276	7.79e-06	1.51e-18	4.43e-16	0.441486	2.32e-05	1.51e-17	3.86e-15	0.597564
		AT5G05980.2	4.71526	35.3055	63.5321	29.7888	6.92501	51.5509	63.1287	31.8102	6.32108	113.542	74.9249	33.1028	-1.41137	2.25038	1.76825	0.482129	5.03e-08	1.51e-18	5.49e-12	0.0303508	1.92e-07	1.51e-17	3.23e-11	0.102211
		AT1G58350.3	1.10947	27.1032	33.9443	32.9988	2.25466	26.1302	23.2051	45.6407	2.31259	58.9111	27.5701	39.779	-3.38723	2.65499	2.64661	0.00838018	1.97e-29	1.53e-18	2.98e-18	0.970465	6.24e-28	1.52e-17	3.22e-17	0.991477
		AT5G17410.1	0.554736	9.09384	20.8748	12.4548	0.644187	14.8977	18.9921	10.6034	1.23338	36.0012	19.8562	12.2397	-2.87491	3.36885	2.8682	0.50065	4.32e-13	1.53e-18	2.91e-13	0.0576519	2.83e-12	1.53e-17	1.94e-12	0.156366
		AT5G49945.1	1.66421	43.3295	54.2746	10.7856	2.4157	33.2243	28.2207	12.678	1.54173	99.1922	30.6413	14.8823	-1.78445	3.07675	3.25465	-0.1779	7.27e-07	1.6e-18	1.82e-20	0.519488	2.43e-06	1.6e-17	2.38e-19	0.666393
		AT1G23850.1	0.970788	1.96142	40.6606	22.2132	0.322094	1.41883	47.8146	17.0576	0.770863	3.77635	35.2125	5.14623	-3.37547	4.63613	0.0758216	4.56031	1.55e-10	1.65e-18	0.89788	5.06e-21	7.79e-10	1.64e-17	0.991656	1.23e-18
		AT1G52310.1	1.24816	18.366	22.5085	23.112	2.57675	21.8737	28.0869	27.8915	1.6959	54.3795	29.9985	20.4458	-2.69882	2.65252	2.38892	0.263603	1.24e-18	1.71e-18	6.75e-15	0.243976	1.44e-17	1.71e-17	5.26e-14	0.404267
		AT4G24760.1	0.832104	14.4432	22.5085	13.6104	0.48314	22.9378	17.989	9.91187	1.23338	40.7846	21.3561	11.6833	-2.79373	3.32694	3.25362	0.0733247	1.11e-12	1.72e-18	1.61e-17	0.77831	6.95e-12	1.71e-17	1.62e-16	0.868395
		AT3G23120.1	0.138684	0.891553	15.7923	13.6104	0	3.78355	30.0931	5.99322	0.308345	5.53865	31.427	6.11984	-4.79201	6.11217	2.77185	3.34032	2.7e-11	1.72e-18	0.000458169	8.8e-12	1.47e-10	1.71e-17	0.0011268	5.4e-10
[truncated: 4,229 more rows]

## Sheet: B
Supplemental Data. Sakamoto et al. (2022). Plant Cell.
[truncated: 5,611 more rows]

[truncated: 4 more sheets: C, D, E, Legends]
