# Supplementary material for: Transcriptional activation of auxin biosynthesis drives developmental reprogramming of differentiated cells
Source: Plant Cell. 2022 Aug 4;34(11):4348–65. doi: 10.1093/plcell/koac218 (PMC9614439; doi:10.1093/plcell/koac218)
Supplement: koac218_Supplementary_Data [file koac218_supplementary_data.zip › koac218_Supplementary_Data/tpc.21.01024Supplemental_Data_Set_S5.xlsx]

## Sheet: Sheet1
Supplemental Data. Sakamoto et al. (2022). Plant Cell.
	Supplemental Data S5. Expression data for the genes encoding TCA cycle and respiratory chain components.
		AGI code	Gene name	Reads Per Million												Results with TMM-normalized data
				rep1_Day0	rep1_Day14_MB-3	rep1_Day14_control	rep1_leaf	rep2_Day0	rep2_Day14_MB-3	rep2_Day14_control	rep2_leaf	rep3_Day0	rep3_Day14_MB-3	rep3_Day14_control	rep3_leaf	logFC_Day0/leaf	logFC_Day14_control/Day0	logFC_Day14_MB-3/Day0	logFC_Day14_control/Day14_MB-3	PValue_Day0/leaf	PValue_Day14_control/Day0	PValue_Day14_MB-3/Day0	PValue_Day14_control/Day14_MB-3	FDR_Day0/leaf	FDR_Day14_control/Day0	FDR_Day14_MB-3/Day0	FDR_Day14_control/Day14_MB-3
	TCA cycle	AT3G58740	CSY1	2.21894	3.92283	1.08912	0.898801	1.77152	2.12825	1.20372	1.38305	0.462518	2.76933	1.49993	0.556349	1.68822	-1.44894	-0.473218	-0.975726	0.0208386	0.0348271	0.483017	0.140363	0.037656	0.0626639	0.592388	0.280625
		AT3G58750	CSY2	238.536	194.537	106.734	35.4384	202.597	163.757	125.321	28.3526	134.284	326.277	118.351	32.5464	3.55928	-1.94766	-1.35914	-0.588513	3.05e-30	1.66e-11	1.77e-06	0.0359928	1.05e-28	8.73e-11	5.87e-06	0.114621
		AT2G42790	CSY3	54.9189	355.73	193.319	72.0325	57.8158	327.159	209.983	59.4712	39.9307	784.474	200.204	68.7091	0.589946	0.751238	1.58876	-0.837524	0.0219929	0.00328953	9.51e-10	0.000910804	0.0394847	0.00700481	4.49e-09	0.0074739
		AT2G44350	CSY4	193.464	353.947	213.831	69.4645	191.485	315.217	250.776	66.8475	131.972	647.77	249.988	50.2105	2.46825	-0.765839	-0.276557	-0.489282	1.06e-17	0.00500945	0.308533	0.0714574	1.11e-16	0.0103829	0.406492	0.17987
		AT3G60100	CSY5	0	0	0.363041	0	0	0	0	0	0.616691	0	0	0.556349	1.0213	-2.05389	-4.80034	2.74645	0.683943	0.418358	0.0658999	0.202708	0.738047	0.521678	0.108567	0.356864
		AT1G04410	C-NAD-MDH1	112.611	458.615	506.079	296.861	122.396	602.058	611.158	410.997	85.1033	1378.37	612.47	398.485	-0.79015	1.20169	1.21499	-0.0133033	0.00856171	7.12e-05	5.97e-05	0.964285	0.0167679	0.000188317	0.000165572	0.987326
		AT5G43330	C-NAD-MDH2	0.69342	43.3295	27.9541	12.84	1.61047	47.8856	31.2968	18.4407	1.23338	96.6746	27.5701	8.48433	-2.46961	3.40135	4.08823	-0.686881	2.07e-11	6.04e-22	2.45e-31	0.00631973	1.14e-10	8.28e-21	8.41e-30	0.0341709
		AT5G56720	C-NAD-MDH3	0	0	0.726081	1.1556	0	0	0.133747	2.99661	0	0.251757	0.642825	3.89444	-7.42237	4.70463	1.75484	2.94979	4.49e-05	0.0256782	0.434924	0.0230026	0.000121744	0.0474324	0.548082	0.0852813
		AT2G47510	FUM1	116.356	84.5192	91.6678	72.2893	93.4072	115.871	110.408	60.3932	79.8615	239.924	107.28	40.3353	1.74449	-1.14146	-1.09183	-0.0496266	4.91e-10	3.16e-05	6.92e-05	0.854544	2.34e-09	8.7e-05	0.000190223	0.9186
		AT5G50950	FUM2	12.3429	2.49635	3.44889	276.06	4.50931	0.118236	2.67494	171.959	7.40029	1.00703	3.92838	122.953	-3.54678	-2.54021	-4.30405	1.76384	2.33e-13	1.47e-07	1.35e-14	0.0013414	1.57e-12	5.22e-07	1.02e-13	0.0102064
		AT5G66760	SDH1-1	208.442	421.883	238.881	78.8377	248.817	341.584	277.325	81.8305	180.999	755.27	257.987	49.9323	2.6034	-0.950025	-0.378818	-0.571207	4.82e-18	0.000840585	0.179873	0.0432296	5.3e-17	0.00194368	0.25457	0.129635
		AT2G18450	SDH1-2	0	0	0.907602	0.1284	0.322094	0	0.200621	2.7661	1.38755	0.251757	0.785675	0.834524	0.00437182	-1.15469	-4.47713	3.32244	0.997141	0.368121	0.00461462	0.0294461	1	0.473315	0.00974425	0.100287
		AT3G27380	SDH2-1	189.442	136.408	129.969	45.7104	161.369	146.14	129.2	45.1797	142.301	354.977	127.851	40.4744	2.90638	-1.58933	-1.33853	-0.250795	1.61e-29	6.45e-11	3.14e-08	0.291962	5.15e-28	3.2e-10	1.25e-07	0.458491
		AT5G09600	SDH3-1	132.443	278.165	245.597	129.813	113.055	262.957	226.969	111.797	82.174	610.51	220.418	97.0829	0.946267	-0.157396	0.139271	-0.296667	0.000402357	0.551175	0.598002	0.25952	0.000965276	0.641556	0.706084	0.421848
		AT4G32210	SDH3-2	132.998	278.343	244.871	130.455	113.055	262.602	227.17	112.027	82.6366	611.014	220.346	97.3611	0.945869	-0.163137	0.134757	-0.297893	0.000407669	0.536996	0.610131	0.257855	0.00097735	0.631541	0.717751	0.419916
		AT2G46505	SDH4	35.2257	92.7215	72.2451	47.3796	21.4192	84.1841	68.3448	42.4136	27.7511	203.42	62.7112	37.5536	0.411266	0.0204412	0.480307	-0.459866	0.101958	0.934342	0.0532636	0.0587308	0.150787	0.961799	0.0901156	0.158222
		AT1G47420	SDH5	45.4883	178.667	173.17	100.923	49.9245	187.641	183.902	103.037	29.6012	419.93	176.277	97.7784	-0.280612	0.863018	0.978933	-0.115915	0.260294	0.000535541	8.97e-05	0.634319	0.328449	0.00126724	0.000242916	0.761372
		AT1G08480	SDH6	16.5034	73.1074	80.9581	33.1272	20.775	77.0899	85.3307	42.4136	16.959	186.3	81.496	32.8246	0.00727487	0.960298	0.934133	0.0261648	0.974243	1.42e-05	2.56e-05	0.900617	0.990244	4.05e-05	7.45e-05	0.947511
		AT5G62575	SDH7	1.24816	11.5902	18.3336	4.87921	2.89884	12.0601	19.1258	8.0678	1.23338	28.4485	12.6422	9.17976	-1.05792	2.01235	1.60202	0.41033	0.00734905	1.01e-07	2.88e-05	0.189745	0.0145861	3.62e-07	8.33e-05	0.342807
		AT2G46390	SDH8	48.262	136.764	177.164	37.6212	72.9542	103.693	114.086	57.3966	57.8148	294.807	92.6383	51.4623	1.2915	-0.132046	-0.11147	-0.0205755	8.15e-06	0.640279	0.69346	0.941578	2.42e-05	0.722002	0.799768	0.973327
		AT1G28960	NUDX15	44.1015	33.879	33.2182	35.31	42.5164	32.5149	30.5612	26.739	39.314	71.4989	37.5696	22.8103	1.55682	-1.56021	-1.53231	-0.0279025	2.72e-11	1.27e-11	3.82e-11	0.902242	1.48e-10	6.76e-11	2.07e-10	0.948673
		AT5G23250	succinyl-CoA metabolic process	2.49631	21.9322	23.2346	17.0772	4.34826	33.3426	24.0745	24.6644	2.46676	96.4229	30.3556	14.0478	-1.56886	1.82946	2.23523	-0.405767	8.81e-07	5.25e-09	1.09e-12	0.123284	2.92e-06	2.15e-08	6.87e-12	0.258197
		AT5G08300	succinyl-CoA metabolic process	159.764	85.0542	60.0832	45.582	110.961	77.9176	88.4069	38.0339	114.396	210.469	80.2103	33.52	2.71469	-1.98565	-1.76542	-0.220226	5.58e-21	1.07e-12	1.94e-10	0.414916	8.16e-20	6.31e-12	9.89e-10	0.572881
		AT3G55410	2-oxoglutarate dehydrogenase	507.999	262.83	191.504	227.011	377.333	257.045	299.126	290.21	429.988	596.16	293.628	109.184	2.1041	-1.98552	-1.92306	-0.0624547	5.83e-09	3.36e-08	8.47e-08	0.857191	2.48e-08	1.27e-07	3.25e-07	0.920497
		AT5G65750	2-oxoglutarate dehydrogenase	12.3429	238.223	89.4895	57.1381	13.85	196.745	126.19	43.5661	9.86705	362.53	133.993	33.52	-0.907068	2.04448	2.88377	-0.839291	0.00214907	7.88e-12	4.92e-21	0.00258258	0.00467829	4.28e-11	6.77e-20	0.0171922
		AT4G35260	IDH1	55.1962	113.584	82.5918	48.15	62.4862	107.358	95.8299	54.1695	45.4809	243.449	92.924	34.2155	1.26401	-0.496239	-0.15459	-0.341649	1.49e-07	0.0343546	0.509355	0.140853	5.43e-07	0.0619062	0.620602	0.281233
		AT2G17130	IDH2	48.9554	41.5464	35.0334	23.3688	36.2355	41.0279	49.6871	31.8102	33.1471	97.9334	45.712	21.8367	1.64094	-1.09014	-1.08539	-0.00475978	9.43e-11	8.84e-06	1.08e-05	0.984327	4.83e-10	2.59e-05	3.29e-05	1
		AT4G35650	IDH3	0	0	0.363041	0.642001	0	0	0.133747	1.15254	0.616691	0.251757	1.28565	0.834524	-1.02539	0.223038	-3.03985	3.26289	0.44422	0.865433	0.05853	0.0273973	0.510638	0.910679	0.097842	0.0957328
		AT1G32480	IDH4	0.277368	0	0.363041	0	0	0.236472	0	2.07458	0	0	0.785675	0.417262	-1.87431	0.613692	-1.23549	1.84918	0.329795	0.744377	0.529432	0.308843	0.402903	0.810436	0.641733	0.476929
		AT5G03290	IDH5	243.39	83.6277	65.1658	71.0053	268.626	100.028	89.6775	66.156	191.482	223.057	83.5673	67.4574	2.76876	-2.78629	-2.48349	-0.302799	4.27e-24	1.57e-24	3.18e-20	0.238672	8.41e-23	2.72e-23	4.09e-19	0.398018
		AT3G09810	IDH6	48.262	50.1053	34.6704	19.3884	35.2693	46.7032	49.754	20.9763	25.2843	119.333	45.712	15.5778	1.96686	-0.970681	-0.71368	-0.257002	1.18e-12	0.00023198	0.00674158	0.322821	7.4e-12	0.000575896	0.0138442	0.490367
		AT3G21720	ICL	0	4.81439	3.63041	0.513601	0	3.90179	4.5474	6.22373	0.154173	10.5738	6.71395	1.39087	-4.3978	5.17206	5.09122	0.0808386	6.74e-05	8.42e-07	1.49e-06	0.894629	0.000179069	2.75e-06	5e-06	0.943886
		AT4G35830	ACO1	560.561	741.416	657.648	310.215	477.182	701.022	809.973	238.115	414.725	1480.33	813.174	229.494	1.89198	-0.587056	-0.639025	0.0519689	3.47e-08	0.0775502	0.05489	0.875374	1.35e-07	0.128494	0.0924856	0.93183
		AT4G26970	ACO2	575.955	215.221	87.6743	168.589	505.043	208.332	164.108	180.949	468.222	410.364	145.493	134.915	2.68409	-3.19064	-2.52538	-0.665254	1.62e-15	1.73e-20	4.38e-14	0.0366074	1.35e-14	2.08e-19	3.16e-13	0.115954
		AT2G05710	ACO3	277.645	770.659	479.214	306.363	267.177	863.241	668.268	243.417	220.004	1585.31	644.54	167.322	1.09017	-0.00452668	0.442958	-0.447485	0.00118059	0.989115	0.182729	0.177737	0.00266563	1	0.258085	0.327936
	Respiratory chain	AT1G79010	Alpha-helical ferredoxin	32.5907	75.9603	93.846	59.4493	42.1943	83.2382	85.1301	68.461	32.2221	193.349	86.5671	66.2056	0.134167	0.0758003	0.0285877	0.0472126	0.541646	0.727752	0.895888	0.825043	0.605163	0.796905	0.98988	0.898429
		AT1G16700	Alpha-helical ferredoxin	37.8607	72.2158	83.6809	27.7344	29.6326	86.0758	75.2997	32.9627	30.8345	186.804	74.3535	28.0956	1.15652	0.000750829	0.116956	-0.116205	4.36e-07	0.997286	0.596836	0.590659	1.5e-06	1	0.705007	0.726217
		AT1G19580	CA1	13.8684	22.2888	32.8552	54.3133	19.9698	27.0761	33.2362	58.5492	14.9548	62.6874	29.4271	31.1556	-0.554608	-0.257527	-0.501506	0.243979	0.0311398	0.316064	0.0535288	0.331187	0.0538461	0.419787	0.0904921	0.499259
		AT1G47260	CA2	36.8899	89.1553	95.6612	66.2545	33.1756	103.338	94.6261	72.1492	25.7468	219.784	93.3525	49.0978	0.0398872	0.327183	0.425747	-0.0985639	0.86552	0.161084	0.0688784	0.666023	0.899189	0.241445	0.112866	0.786732
		AT5G66510	CA3	10.956	77.5651	67.8886	40.1892	14.4942	84.3023	80.2483	49.7898	10.1754	200.902	76.4248	47.846	-0.957106	1.42958	1.65078	-0.221208	6.92e-05	2.09e-09	5.85e-12	0.314525	0.000183412	8.9e-09	3.44e-11	0.481557
		AT5G63510	CAL1	11.7881	62.0521	54.6376	31.8432	14.6553	66.3304	49.0183	37.3424	11.2546	183.279	57.0686	41.1698	-0.559826	0.85077	1.30672	-0.455946	0.0158275	0.000199356	1.27e-08	0.0321481	0.0293821	0.000498853	5.28e-08	0.106435
		AT3G48680	CAL2	28.7076	55.8112	59.7202	57.9085	24.4791	61.4827	57.7788	62.6983	21.7383	175.726	57.0686	75.3853	-0.394124	-0.0212588	0.204933	-0.226191	0.100651	0.929098	0.391855	0.332106	0.149166	0.957739	0.501651	0.500102
		AT5G08530	CI51	71.1449	267.288	163.368	149.458	62.9693	285.067	236.465	133.234	54.5771	605.475	255.487	118.781	-0.0929994	0.557393	0.949201	-0.391808	0.7243	0.034329	0.000338812	0.132635	0.773729	0.0618694	0.000848052	0.271092
		AT5G37510	CI76	80.0207	222.71	133.962	111.195	74.7257	239.073	192.73	110.414	56.8897	498.982	193.919	85.2605	0.464595	0.065662	0.521051	-0.455389	0.074563	0.799631	0.0445551	0.0765613	0.115697	0.856406	0.0770252	0.188162
		AT2G27730	copper ion binding protein	52.4225	120.716	161.009	43.3992	55.4001	128.168	130.203	56.0136	36.5389	346.921	124.565	53.5486	0.91445	0.290041	0.310887	-0.0208458	0.000260585	0.237592	0.206134	0.931465	0.000640519	0.333433	0.287174	0.966892
		AT4G20150	excitatory amino acid transporter	15.2552	146.393	147.576	51.3601	10.6291	136.799	109.004	59.4712	9.86705	344.907	94.2096	64.8147	-1.29319	2.0471	2.42911	-0.382008	2.62e-06	1.54e-13	4.19e-18	0.135238	8.21e-06	9.84e-13	4.46e-17	0.274485
		AT5G67590	FRO1	99.4364	89.1553	104.919	46.3524	85.0327	95.7712	98.1704	50.4814	72.9237	236.4	94.5668	53.5486	1.7709	-1.03016	-1.00296	-0.0272071	3.08e-13	1.28e-05	2.21e-05	0.907178	2.05e-12	3.68e-05	6.49e-05	0.951702
		AT2G33220	GRIM19	34.5323	82.2012	116.899	65.0989	27.0559	80.4005	91.1487	70.3051	31.6054	221.546	84.6387	67.7355	-0.119974	0.403244	0.305322	0.097922	0.616881	0.0905852	0.200981	0.674579	0.675498	0.147272	0.280819	0.793725
		ATMG01275	NAD1	0.832104	3.3879	2.90433	0.3852	0.322094	1.53707	1.87246	2.07458	1.07921	5.03514	1.64278	0.417262	0.816258	0.2344	0.472062	-0.237662	0.302048	0.746646	0.516999	0.718132	0.373571	0.812245	0.628732	0.82601
		ATMG00285	NAD2	1.10947	27.4598	9.43906	2.6964	2.25466	9.93183	5.95175	2.99661	0.925036	12.3361	5.57115	1.1127	0.339163	1.05225	2.17609	-1.12384	0.579625	0.0696225	0.000195166	0.0327373	0.64077	0.116812	0.000505259	0.107646
		ATMG00990	NAD3	16.0873	32.4525	89.6711	10.272	12.2396	22.9378	37.7836	9.91187	13.5672	41.2881	29.9985	12.3788	1.35255	0.653272	-0.358709	1.01198	0.000355783	0.0729853	0.328009	0.00513481	0.000859008	0.121764	0.428568	0.029324
		ATMG00580	NAD4	18.3063	76.1386	19.6042	22.7268	12.8837	26.6031	12.8397	18.9017	8.94202	64.198	11.5709	6.11984	0.763611	-1.11589	0.547423	-1.66331	0.0975884	0.0156353	0.228837	0.000316777	0.145164	0.0299961	0.314803	0.00315214
		ATMG00513	NAD5	6.65683	52.6016	63.7136	10.4004	14.0111	10.4048	12.5054	14.9831	11.7171	51.1066	9.99951	6.67619	1.03406	0.160585	0.253921	-0.0933354	0.0873673	0.786797	0.669049	0.873978	0.132233	0.845623	0.775133	0.931038
		ATMG00270	NAD6	40.2184	45.6475	12.1619	3.852	27.0559	5.32062	2.94244	9.22034	33.3013	19.3853	3.28555	0.695437	3.96476	-3.73437	-1.91274	-1.82163	5.97e-07	1.74e-06	0.00811613	0.0122841	2.02e-06	5.5e-06	0.0164257	0.0552113
		ATMG00510	NAD7	7.7663	121.786	67.5256	15.5364	9.82386	28.0219	21.1321	25.5864	11.2546	90.3807	26.3558	6.25893	0.334233	0.732751	1.56309	-0.83034	0.525342	0.16127	0.00322808	0.107084	0.58976	0.241684	0.00698821	0.235592
		ATMG00070	NAD9	6.65683	28.8863	7.80538	10.5288	6.92501	21.1643	11.3016	10.6034	6.93777	33.7354	11.928	4.58988	0.691099	-0.625273	0.493225	-1.1185	0.0487256	0.0665373	0.143853	0.000613356	0.0799195	0.112131	0.213517	0.00543881
		AT2G07785	NADH dehydrogenase family protein	1.24816	16.5829	12.8879	2.568	1.12733	5.32062	6.88798	6.45424	1.6959	12.3361	6.42825	1.94722	-0.34046	1.41675	1.56806	-0.151308	0.556082	0.0110586	0.00512389	0.760907	0.618973	0.021743	0.0107411	0.856501
		AT4G28005	NADH dehydrogenase ubiquinone 1 alpha subcomplex subunit	0	0.178311	0.363041	0.1284	0	0.236472	0.401242	0	0	1.25878	0.499975	0.278175	-3.42802	4.58272	4.30512	0.277603	0.141893	0.0316101	0.0493397	0.790526	0.19934	0.0573589	0.0843349	0.876013
		AT3G08610	NADH dehydrogenase ubiquinone 1 alpha subcomplex subunit	48.8168	126.066	154.111	58.4221	42.9995	120.364	115.156	70.5356	30.8345	338.865	103.281	79.4189	0.230007	0.363567	0.520986	-0.157418	0.387026	0.16884	0.0490431	0.545675	0.456872	0.251043	0.0838796	0.690073
		AT3G18410	NADH dehydrogenase ubiquinone 1 beta subcomplex subunit 10-B-like protein	29.5397	94.148	103.83	30.3024	43.3216	72.2422	74.1628	43.3356	31.7596	225.574	63.5683	39.0835	0.891885	-0.0256248	0.184397	-0.210022	0.000742826	0.921157	0.476746	0.410555	0.00172304	0.951729	0.585829	0.568886
		AT1G49140	NADH dehydrogenase ubiquinone 1 beta subcomplex subunit 10-B-like protein	10.6787	66.3316	81.1396	36.7224	7.24711	67.0398	54.0339	51.8644	14.4922	187.811	45.8549	70.6564	-1.29061	1.22541	1.55272	-0.327309	8.51e-05	0.000178358	2.35e-06	0.292694	0.000223089	0.000449175	7.69e-06	0.45928
		AT4G16450	NADH-ubiquinone oxidoreductase	12.7589	81.488	84.5885	39.2904	8.53548	78.7452	83.4583	39.417	7.24612	197.881	70.3537	41.0308	-1.06682	1.81943	1.9376	-0.118167	5.3e-05	4.77e-12	2.24e-13	0.622777	0.000142313	2.64e-11	1.51e-12	0.751971
		AT1G67350	NADH-ubiquinone oxidoreductase	22.1894	63.8352	100.018	37.3644	19.4867	85.3664	87.5375	42.4136	11.4088	182.524	77.2105	41.8653	-0.199407	1.08217	0.94441	0.137755	0.450775	3.82e-05	0.000328517	0.584257	0.516955	0.000104253	0.000823426	0.721246
		AT2G02050	NADH-ubiquinone oxidoreductase subunit	27.1821	45.4692	47.5583	26.8356	31.7262	43.6291	60.855	38.7254	28.3678	105.486	51.2832	29.7647	0.885264	-0.352045	-0.530677	0.178632	0.000125707	0.117403	0.0193159	0.419391	0.000321472	0.184176	0.03628	0.577097
		AT4G26965	NADH-ubiquinone oxidoreductase subunit	4.16052	12.8384	9.25754	5.39281	4.02617	8.513	8.76044	8.0678	5.24187	30.7143	12.2137	7.09345	0.402987	-0.076081	0.200376	-0.276457	0.198693	0.798023	0.502783	0.306767	0.263771	0.855192	0.613762	0.475084
		AT4G02580	NADH-ubiquinone oxidoreductase subunit	31.4813	126.066	103.83	58.6789	27.7001	111.26	112.615	62.2373	25.5927	275.925	107.423	66.2056	-0.145949	0.695702	0.911612	-0.21591	0.5306	0.00260782	8.5e-05	0.335236	0.594847	0.00564116	0.000231122	0.503273
		AT5G11770	NADH-ubiquinone oxidoreductase subunit	185.559	216.647	159.193	147.789	176.829	171.915	146.453	132.773	188.862	430.001	145.279	144.512	1.36777	-1.53219	-1.10052	-0.431668	1.15e-07	3.11e-09	1.72e-05	0.0884991	4.24e-07	1.3e-08	5.11e-05	0.207337
		AT3G03100	NADH-ubiquinone oxidoreductase subunit	57.2765	152.991	90.2156	67.0249	62.4862	141.529	100.244	65.4644	53.4979	337.102	92.2097	71.3518	0.75459	-0.525485	0.188784	-0.714269	0.00129778	0.0236388	0.414767	0.00191534	0.00291256	0.0439487	0.527571	0.0135931
		AT3G57785	NADH-ubiquinone oxidoreductase subunit	16.0873	22.4671	24.8683	30.816	18.3593	22.9378	22.9376	36.1898	17.1132	60.1699	21.6418	42.6998	-0.0987498	-0.809285	-0.686164	-0.123121	0.668859	0.000490672	0.00329026	0.58625	0.724262	0.00116873	0.0071147	0.722914
		AT2G42310	NADH-ubiquinone oxidoreductase subunit	24.5471	73.1074	99.1101	32.6136	25.6064	97.8995	84.0601	58.3187	18.5007	260.317	81.7817	54.5222	-0.0742455	0.710284	0.888002	-0.177718	0.778947	0.00682374	0.000744719	0.485344	0.821285	0.0138779	0.00177666	0.636696
		ATMG01320	NADH-ubiquinone oxidoreductase subunit	3.32842	32.4525	6.89777	5.39281	2.89884	4.96591	2.94244	13.8305	3.08345	12.3361	5.1426	2.50357	-0.138114	-0.593469	1.04363	-1.6371	0.830853	0.358686	0.104926	0.0103666	0.86752	0.464529	0.165037	0.0488236
		AT3G62790	NADH-ubiquinone oxidoreductase-like protein	13.7297	41.1898	63.1691	29.2752	16.5878	48.1221	40.1242	37.8034	9.25036	122.102	39.498	42.2825	-0.477259	0.609049	0.692655	-0.0836067	0.0835135	0.0259351	0.0115027	0.749453	0.127233	0.0478749	0.0226261	0.848692
		AT5G52840	NADH-ubiquinone oxidoreductase-like protein	9.15314	101.815	79.5059	57.3949	9.17967	102.629	87.0026	68.461	9.09619	274.918	87.0671	61.0593	-1.76352	1.96985	2.39744	-0.427594	1.42e-13	1.01e-16	1.17e-23	0.0430997	9.74e-13	8.56e-16	2.04e-22	0.129369
		AT2G47690	NADH-ubiquinone oxidoreductase-like protein	5.82473	20.8623	40.8421	12.9684	7.89129	39.7273	30.0262	23.5119	4.93353	89.1219	26.9272	21.2804	-0.623665	1.15376	1.25878	-0.105021	0.0504217	0.000239994	6.41e-05	0.716824	0.0823383	0.000594767	0.000177227	0.825157
		AT2G31490	neuronal acetylcholine receptor subunit alpha-5	17.4742	60.269	86.0406	35.5668	24.157	60.6551	70.4179	52.0949	15.4173	147.026	74.9963	46.7333	-0.236292	0.784226	0.543044	0.241181	0.314493	0.00073486	0.0197763	0.279022	0.386763	0.00171061	0.0370847	0.444097
		ATMG00220	COB	6.51815	120.538	15.0662	7.96081	8.37444	12.4148	6.82111	12.678	7.09194	32.9801	7.92818	3.75536	0.890087	-0.815792	1.60727	-2.42307	0.164774	0.199102	0.0121538	0.000209383	0.225377	0.28809	0.0237927	0.00222723
		ATMG01360	COX1	13.7297	194.715	47.5583	27.9912	23.8349	35.8255	20.8646	29.7356	19.2716	108.255	23.7845	13.9087	0.673975	-0.549612	1.15127	-1.70088	0.178975	0.270594	0.0218002	0.000778476	0.241324	0.370777	0.0405263	0.00657496
		ATMG00160	COX2	37.4447	87.3722	17.426	12.198	31.8873	15.9619	9.76355	15.6746	22.5092	41.5399	10.0709	4.86806	2.52	-2.55282	-0.742817	-1.81	4.25e-06	2.87e-06	0.150606	0.000662267	1.3e-05	8.87e-06	0.21984	0.00576762
		ATMG00730	COX3	6.9342	136.408	61.5354	13.2252	14.8163	25.066	15.6484	21.2068	10.4837	96.1711	12.9994	9.45794	0.57493	0.238999	1.52263	-1.28363	0.317074	0.67456	0.00853468	0.0244049	0.389471	0.752173	0.0171865	0.0888998
		AT3G27240	CYC1-1	26.766	128.027	90.2156	47.3796	26.0896	143.539	123.315	57.6271	16.3423	299.339	110.137	47.2897	-0.134838	0.999534	1.37835	-0.378816	0.596311	7.88e-05	6.45e-08	0.120555	0.65634	0.000207132	2.5e-07	0.254944
		AT1G22840	CYTC-1	191.107	160.836	138.319	50.3329	192.451	178.891	128.531	68.461	148.006	423.958	117.637	50.7669	2.65878	-1.70158	-1.18064	-0.520943	7.62e-25	6.58e-12	1.38e-06	0.0313354	1.61e-23	3.6e-11	4.62e-06	0.10458
		AT4G10040	CYTC-2	164.063	53.1366	49.192	27.0924	162.174	57.2263	47.7478	39.417	143.997	111.277	32.2127	30.7383	3.28689	-3.09163	-2.72747	-0.364155	1.26e-31	4.66e-29	1.35e-23	0.160054	4.85e-30	1.16e-27	2.35e-22	0.306141
		AT4G32470	Cytochrome bd ubiquinol oxidase subunit	59.2181	256.054	257.033	88.0825	54.5949	206.085	193.867	79.0644	45.3268	504.269	182.062	84.5651	0.328525	0.751078	0.938218	-0.187141	0.203507	0.00354469	0.000282121	0.460131	0.26926	0.00750739	0.00071413	0.614683
		AT5G25450	Cytochrome bd ubiquinol oxidase subunit	465.978	49.2137	40.8421	12.5832	399.879	55.9257	38.5861	6.91526	469.61	133.935	25.3559	2.64266	6.90085	-4.90301	-4.19869	-0.704319	1.46e-43	1.05e-27	4.33e-22	0.0685388	1.64e-41	2.36e-26	6.61e-21	0.175151
		AT4G37830	cytochrome c oxidase-like protein	69.4807	166.007	199.309	98.7397	81.9728	152.525	160.697	110.644	67.836	397.776	150.921	139.505	0.316962	-0.0161499	0.00602936	-0.0221793	0.210146	0.948843	0.980909	0.929306	0.276622	0.973337	1	0.965651
		AT5G40810	Cytochrome C1 family	27.4594	65.44	53.367	58.8073	23.1907	66.3304	66.8736	60.1627	19.4258	140.732	67.9966	54.6613	-0.30884	0.189317	0.29728	-0.107963	0.186504	0.41432	0.20162	0.631953	0.24975	0.517735	0.281625	0.759391
		AT2G07751	NADH:ubiquinone/plastoquinone oxidoreductase, chain 3 protein	16.0873	32.4525	89.6711	10.272	12.2396	22.9378	37.7836	9.91187	13.5672	41.2881	29.9985	12.3788	1.35255	0.653272	-0.358709	1.01198	0.000355714	0.0729811	0.328002	0.00513412	0.000858898	0.121762	0.428568	0.029324
		AT1G52710	Rubredoxin-like superfamily protein	1.66421	3.92283	3.99345	17.334	2.09361	6.03004	3.67805	21.6678	1.6959	18.63	2.2856	11.8224	-2.19958	-0.375764	0.582502	-0.958266	1.94e-08	0.36688	0.149328	0.00785953	7.76e-08	0.472123	0.21854	0.0399965
		AT1G80230	Rubredoxin-like superfamily protein	27.7368	43.8644	39.0269	30.816	28.0221	46.7032	37.4492	29.2746	26.0552	112.535	36.9982	35.3282	0.762867	-0.767662	-0.392214	-0.375448	0.000610571	0.000464341	0.0730678	0.0797885	0.0014322	0.00110901	0.119104	0.193354
		AT3G15640	Rubredoxin-like superfamily protein	2.77368	61.5172	60.9908	12.4548	2.89884	79.5729	66.0042	17.5186	2.46676	191.587	61.7112	16.8296	-1.51456	3.29677	3.61822	-0.321446	4.62e-07	3.56e-30	9.1e-36	0.154808	1.58e-06	9.61e-29	4.45e-34	0.299835
		AT1G15120	Ubiquinol-cytochrome C reductase hinge protein	54.2254	89.3336	118.533	62.4025	54.5949	101.328	104.189	66.156	45.0184	247.225	85.6386	72.8818	0.602656	-0.230294	-0.206768	-0.0235257	0.01288	0.336908	0.389339	0.921053	0.0243668	0.442003	0.498819	0.960588
		AT2G01090	Ubiquinol-cytochrome C reductase hinge protein	6.24078	10.8769	17.0629	13.8672	4.8314	12.1783	10.566	14.522	5.39604	26.6862	11.8566	26.4266	-0.754115	-0.00953851	-0.0946803	0.0851418	0.0202718	0.976519	0.772894	0.781984	0.0367403	0.99421	0.876557	0.87038
		AT3G52730	ubiquinol-cytochrome C reductase UQCRX/QCR9-like family protein	65.1815	97.3576	95.4797	40.8312	62.3251	102.984	87.9388	41.261	39.1599	267.618	80.5674	42.5607	1.40824	-0.570072	-0.232808	-0.337264	2.31e-08	0.0201089	0.341523	0.164763	9.17e-08	0.037895	0.444214	0.312096
		AT2G07777	ATP synthase 9	31.6199	63.122	19.9672	24.5244	39.6175	17.8536	12.3716	32.2712	24.5135	59.1629	13.6422	16.2732	1.40492	-2.30477	-0.991034	-1.31373	0.000271051	5.87e-09	0.00919537	0.000644084	0.000664613	2.39e-08	0.0184066	0.00564469
		AT3G52300	ATP synthase D chain	80.5754	236.083	257.94	105.673	91.6356	257.282	236.866	125.627	63.365	598.174	223.489	120.171	0.41806	0.375923	0.520254	-0.144331	0.0881757	0.123067	0.0331326	0.550146	0.133328	0.19185	0.0589318	0.693516
		AT1G51650	ATP synthase epsilon chain	53.116	174.566	234.887	61.2469	49.6024	195.089	166.582	70.0746	41.0099	470.03	164.706	74.9681	0.474345	0.734507	0.834977	-0.10047	0.0601503	0.00338396	0.000883884	0.683096	0.0960388	0.00719443	0.00208795	0.800688
		AT5G08670	ATP synthase subunit beta	100.962	547.414	352.694	253.975	110.156	531.353	444.576	284.448	89.1118	1189.55	431.622	241.177	-0.376421	0.800909	1.25206	-0.451149	0.16915	0.00353514	6.14e-06	0.0970401	0.230463	0.00748805	1.92e-05	0.220514
		AT5G08680	ATP synthase subunit beta	93.057	387.112	199.128	155.107	119.819	373.626	305.545	199.39	83.2533	878.38	303.914	173.998	0.16281	0.222521	0.793863	-0.571343	0.554384	0.417946	0.00405347	0.0370348	0.61733	0.52131	0.0086484	0.116872
		AT5G08690	ATP synthase subunit beta	81.2688	401.377	219.458	209.806	87.1263	392.071	299.059	236.502	76.6238	902.8	303.985	201.538	-0.401077	0.512559	1.11513	-0.602568	0.124826	0.0495824	2.29e-05	0.0201409	0.178897	0.0861744	6.72e-05	0.0779727
		AT2G07671	ATP synthase subunit C family protein	87.787	188.474	23.5976	54.8269	126.744	28.8496	13.5753	54.4	70.3027	95.6676	14.8564	30.4601	2.0255	-3.69243	-1.26939	-2.42304	8.64e-05	2.49e-11	0.0117774	3.93e-06	0.000226221	1.28e-10	0.0231185	7.31e-05
		ATMG00040	ATP synthase subunit C family protein	15.81	35.3055	11.9803	14.8944	26.7338	10.1683	6.35299	18.6712	13.5672	30.9661	6.49968	11.2661	1.32473	-2.42597	-1.07287	-1.3531	0.00129486	1.23e-08	0.00842786	0.00107881	0.00290619	4.85e-08	0.0169899	0.00856992
		AT5G47030	ATP synthase subunit delta	97.2175	159.766	133.962	127.245	72.6321	171.797	128.197	122.631	60.8982	389.468	132.351	133.941	0.260382	-0.469711	-0.0468068	-0.422904	0.298358	0.0603837	0.851264	0.0887215	0.36978	0.10289	0.948475	0.207685
		AT2G19680	ATP synthase subunit G protein	2.49631	26.7466	35.7595	15.6648	4.34826	27.7855	29.9594	21.6678	1.6959	84.3385	26.9987	21.4194	-1.7928	2.21261	2.26919	-0.0565792	1.15e-08	7.53e-13	2.33e-13	0.823765	4.71e-08	4.49e-12	1.57e-12	0.897656
		AT4G26210	ATP synthase subunit G protein	16.6421	28.8863	29.2248	13.7388	15.1384	33.8155	22.6033	15.2136	12.1796	84.3385	21.9989	11.8224	1.1138	-0.503503	0.0143855	-0.517888	5.32e-06	0.0308417	0.950572	0.0205465	1.61e-05	0.0561142	1	0.0790246
		AT4G29480	ATP synthase subunit G protein	39.941	56.1679	79.5059	39.6756	41.5501	56.6351	66.8067	51.4034	27.9053	147.781	60.8541	39.3617	0.752951	-0.314757	-0.463451	0.148694	0.00134518	0.172607	0.0457871	0.513943	0.00301218	0.255826	0.0789168	0.661774
		ATMG01190	ATP1	119.684	309.547	64.8028	71.7757	115.31	50.7233	51.0246	73.0712	87.4159	133.683	47.212	29.2083	1.90468	-2.22061	-0.763877	-1.45673	0.000322237	3.29e-05	0.13747	0.00526291	0.000782622	9.06e-05	0.207494	0.0298571
		AT2G33040	ATP3	76.9696	326.843	351.242	135.334	61.5199	336.027	341.925	134.386	54.8855	757.033	324.698	117.807	-0.00148919	1.15606	1.1945	-0.0384434	0.995393	8.54e-06	4.36e-06	0.879721	1	2.51e-05	1.39e-05	0.93428
		AT5G13450	ATP5	50.481	230.912	272.825	116.973	59.2652	223.821	260.272	112.027	47.1768	564.439	255.202	119.476	-0.162905	1.09379	0.999466	0.0943195	0.496995	5.59e-06	3.29e-05	0.688201	0.562172	1.68e-05	9.42e-05	0.804673
		ATMG00410	ATP6-1	20.2479	92.7215	49.3735	23.3688	16.2657	21.519	20.5971	35.7288	12.3338	67.7226	24.2131	8.62341	0.575121	-0.311349	0.406019	-0.717368	0.251919	0.532153	0.415084	0.148256	0.31985	0.631541	0.527923	0.291164
		ATMG01170	ATP6-2	19.8318	77.2085	42.6573	21.5712	15.6215	19.7454	17.989	28.122	11.4088	64.9533	19.8562	9.73611	0.689979	-0.478217	0.26471	-0.742928	0.139299	0.301533	0.566259	0.106176	0.196215	0.404102	0.67597	0.234175
		ATMG00480	ATP8	16.0873	34.2356	6.71625	16.5636	23.3518	3.42885	4.14616	17.0576	13.8755	10.322	4.78548	5.28532	1.46557	-3.01107	-1.47625	-1.53482	0.01911	5.31e-06	0.0181833	0.015135	0.0348377	1.6e-05	0.0343889	0.0641983
		ATMG01080	ATP9	60.1888	145.145	17.9705	44.1696	79.5571	18.7995	8.49295	35.7288	40.7016	60.4216	10.2138	22.8103	1.80078	-3.54586	-1.05466	-2.4912	0.0012246	3.04e-09	0.0531728	1.36e-05	0.00275914	1.27e-08	0.0899745	0.000217228
		ATCG00120	ATPA	34.1163	50.6402	20.1488	159.088	40.2617	17.2625	19.1258	133.234	34.2263	38.0153	23.4274	22.6712	-0.519358	-2.03531	-1.51269	-0.522613	0.293273	7.29e-05	0.00277555	0.293152	0.364108	0.000192364	0.00607342	0.459778
		AT2G07698	ATPase, F1 complex, alpha subunit protein	158.377	393.532	93.846	86.2849	140.111	67.9857	63.3293	90.8204	105.762	172.202	62.9255	38.1099	1.92627	-2.11947	-0.732844	-1.38663	0.000242726	5.94e-05	0.150153	0.00722255	0.000598824	0.000158685	0.219348	0.0376259
		AT4G00895	ATPase, F1 complex, OSCP/delta subunit protein	31.7586	52.9583	12.5249	85.1293	33.9809	37.7173	13.6422	52.7865	19.8883	107.5	12.9994	57.8603	-0.219727	-2.35359	-0.472979	-1.88061	0.427624	1.17e-15	0.0891512	6.26e-11	0.49457	9.06e-15	0.142494	3.3e-09
		ATCG00480	ATPB	3868.45	415.464	251.587	5362.63	8472.03	1741.97	870.761	7723.65	7542.13	3393.43	996.879	3287.33	1.30083	-4.45885	-3.61647	-0.842382	0.0432869	1.05e-09	2.61e-07	0.186559	0.0719939	4.61e-09	9.52e-07	0.338953
		AT4G04640	ATPC1	39.5249	36.1971	39.2084	746.775	16.9099	56.8715	39.2548	463.783	33.918	152.816	41.2122	528.81	-3.26734	-0.85259	-0.363127	-0.489463	1.84e-18	0.0142754	0.293953	0.154743	2.11e-17	0.0275587	0.390002	0.299742
		AT1G15700	ATPC2	4.16052	1.6048	3.44889	6.29161	3.22094	3.07414	4.88177	8.29831	4.16266	5.53865	6.07113	6.25893	0.169741	-0.896504	-1.83986	0.943358	0.628424	0.0100377	1.24e-06	0.00833602	0.686639	0.0198852	4.2e-06	0.0416466
		AT5G04750	F1F0-ATPase inhibitor protein	13.7297	101.28	84.0439	44.94	22.8686	82.2923	71.7554	52.7865	19.7341	190.58	56.1401	70.5173	-0.597249	0.684919	1.08898	-0.404058	0.033682	0.0143942	0.000108491	0.13614	0.0577605	0.0277746	0.000290887	0.275726

## Sheet: Legends
	Supplemental Data Set S5.
	Expression data for the genes encoding TCA cycle and respiratory chain components. Expression data of the genes encoding TCA cycle components in intact leaves and protoplasts at Day 0 and Day 14 in the control or MB-3 conditions. The 'logFC' columns show the relative expression levels (log2FC) at each time point compared to intact leaves (in the case of Day 0 data) or to Day 0 (in other cases). G…
