# Supplementary material for: Transcriptional activation of auxin biosynthesis drives developmental reprogramming of differentiated cells
Source: Plant Cell. 2022 Aug 4;34(11):4348–65. doi: 10.1093/plcell/koac218 (PMC9614439; doi:10.1093/plcell/koac218)
Supplement: koac218_Supplementary_Data [file koac218_supplementary_data.zip › koac218_Supplementary_Data/tpc.21.01024Supplemental_Data_Set_S9.xlsx]

## Sheet: A
Supplemental Data. Sakamoto et al. (2022). Plant Cell.
	Supplemental Data S9: Expression data for auxin-related genes.
	A	AGI code	Gene name	Reads Per Million																										Average RPM							Results with TMM-normalized data
				Experiment A						Experiment B																				Day 0	Control				yucasin		Experiment A			Experiment B
				rep1_Day0	rep1_Day14_control	rep2_Day0	rep2_Day14_control	rep3_Day0	rep3_Day14_control	rep4_Day0	rep4_Day2_control	rep4_Day4_control	rep4_Day4_yucasin	rep5_Day0	rep5_Day2_control	rep5_Day4_control	rep5_Day4_yucasin	rep6_Day0	rep6_Day2_control	rep6_Day4_control	rep6_Day4_yucasin	rep6_Day6_control	rep6_Day6_yucasin	rep7_Day0	rep7_Day6_control	rep7_Day6_yucasin	rep8_Day0	rep8_Day6_control	rep8_Day6_yucasin		Day 2	Day 4	Day 6	Day 14	Day 4	Day 6	logFC_Day14_control/Day0	PValue_Day14_control/Day0	FDR_Day14_control/Day0	logFC_Day2_control/Day0	logFC_Day4_control/Day0	logFC_Day4_yucasin/Day0	logFC_Day6_control/Day0	logFC_Day6_yucasin/Day0	PValue_Day2_control/Day0	PValue_Day4_control/Day0	PValue_Day4_yucasin/Day0	PValue_Day6_control/Day0	PValue_Day6_yucasin/Day0
		AT4G14550	SLR/IAA14	0	0	0.161047	0.133747	0.154173	1.35708	0	0.18477	1.55825	3.54548	0	0.142608	1.14225	2.43505	0	0.2072	1.67416	3.61789	0.405739	13.3879	0.0748499	2.27302	12.8664	0	2.12793	11.4168	0.0487587	0.178193	1.45822	1.60223	0.496941	3.19947	12.557	1.0311	0.410016	0.513777	2.62635	5.52774	6.6673	5.65833	8.66654	0.0142794	3e-16	1.72e-27	5.56e-17	1.38e-65
		AT5G20730	ARF7	67.6778	43.9279	55.8833	60.855	65.6776	68.6395	141.919	81.4837	51.8804	43.1624	95.1948	81.0014	59.5397	54.6298	85.8826	68.2723	53.3087	58.5562	45.95	28.5529	91.8408	48.491	34.3561	84.1947	43.1666	40.0884	86.0339	76.9191	54.9096	45.8692	57.8075	52.1161	34.3324	-1.36725	2.02e-08	7.8e-08	-0.383771	-0.87508	-0.933388	-1.16045	-1.52358	0.0144358	4.2e-08	8.12e-09	9.64e-13	1.11e-19
		AT1G19220	ARF19	6.65683	70.9745	9.66281	70.8191	5.70439	62.7112	7.10352	16.8141	63.3381	57.3443	6.2607	23.9582	73.1753	84.4857	7.94851	22.9992	80.712	90.1792	86.2196	39.5712	9.80533	89.3106	27.786	11.1133	83.9012	43.202	8.03193	21.2571	72.4085	86.4771	68.1683	77.3364	36.8531	1.98963	1.97e-15	1.5e-14	1.30767	3.07414	3.18697	3.30522	2.133	1.7e-11	2.06e-60	5.37e-64	4.43e-69	3.74e-29
		AT2G42430	LBD16	0.138684	10.3467	0.48314	20.3964	0.925036	19.7847	0	2.58678	10.4494	11.0989	0.160531	0.998257	10.9941	11.9635	0.290799	2.48639	12.6884	12.3276	10.3463	13.1509	0.0748499	16.4794	10.5395	0.0889068	19.354	13.2331	0.270243	2.02381	11.3773	15.3932	16.8426	11.7967	12.3078	3.81743	2.67e-14	1.82e-13	3.88719	6.30667	6.37676	6.71924	6.45396	2.1e-17	2.23e-76	3.15e-75	1.6e-90	4.49e-78
		AT2G42440	LBD17	0	0.18152	0	0.133747	0.154173	0.42855	0	0.0923851	0.0916615	0	0.0802654	0	0	0	0	0	0.0881136	0	0	0	0	0	0	0	0	0	0.0293048	0.030795	0.059925	0	0.247939	0	0	0.92396	0.592088	0.67936	0.603983	1.21862	-1.24156	-1.24156	-1.24156	0.727419	0.477825	0.438251	0.387745	0.439368
		AT2G45420	LBD18	0	0.544561	0	0.401242	0.154173	1.57135	0	0.0923851	7.51624	8.01587	0	0.142608	6.99627	18.4217	0	0.414399	8.63513	16.2135	3.34735	30.2115	0	6.91376	24.9116	0	5.77581	35.9368	0.0192716	0.216464	7.71588	5.34564	0.839051	14.217	30.3533	2.64013	0.0273048	0.0502055	4.16041	9.21656	10.1234	8.66796	11.224	0.00040551	4.5e-51	3.7e-68	6.25e-41	3.14e-93
		AT3G58190	LBD29	0	0.363041	0	0.0668736	0	0.8571	0	0.18477	7.51624	5.24114	0	0	4.64039	9.10497	0	0.621599	6.60852	8.70973	1.11578	31.6333	0	4.83016	29.7023	0	4.15453	40.2181	0	0.26879	6.25505	3.36682	0.429005	7.68528	33.8512	4.5389	0.041551	0.0734976	4.53904	8.91176	9.23557	8.00527	11.3808	6.2e-05	4.84e-39	1.1e-42	1.86e-27	3.1e-77
		AT5G06080	LBD33	0	0.18152	0	0.0668736	0	0.214275	0	0	0	0	0	0	0	0	0	0	0	0	0	0	0	0.0947091	0	0	0	0	0	0	0	0.0315697	0.154223	0	0	3.16419	0.204486	0.294699	0	0	0	1.7814	0	1	1	1	0.218905	1
		AT2G31370	bZIP59	13.3137	63.5321	14.0111	85.3307	9.40453	90.3527	24.7868	40.0028	55.9135	51.7948	16.0531	23.1025	58.7544	54.4181	13.8614	52.7323	74.8965	50.9184	79.0177	73.1001	16.3921	79.2715	58.1726	16.6256	72.9576	73.9494	15.556	38.6125	63.1882	77.0823	79.7385	52.3771	68.4074	1.47034	3.12e-08	1.18e-07	1.14334	1.84233	1.58843	2.10447	1.98962	3.35e-10	6.77e-25	1.76e-18	6.12e-32	2.04e-28
		AT5G11030	ALF4	1.24816	16.6999	2.25466	16.384	2.00424	18.6419	1.66253	12.2872	11.2744	9.09493	2.88956	9.12692	11.4939	9.7402	4.45892	12.432	12.6884	11.1217	14.0994	6.04231	2.76945	12.5016	9.30762	3.55627	12.5649	9.98966	2.60547	11.282	11.8189	13.0553	17.2419	9.98559	8.44653	2.00276	2.61e-11	1.34e-10	1.84772	1.89735	1.67215	2.01549	1.43791	7.91e-21	4.7e-23	2.92e-16	1.45e-25	6.49e-12
		AT1G30760	FAD-BD	0.138684	1194.59	2.57675	993.474	0.154173	1376	0	2.30963	1439.82	110.681	0	0.71304	1120.76	174.371	0.678531	14.9184	1402.15	180.894	2389.8	673.303	0	2053.48	263.762	0.0889068	2960.76	485.212	0.45463	5.98035	1320.91	2468.02	1188.02	155.315	474.092	9.08527	5.77e-46	5.21e-44	5.18586	12.9606	9.88891	13.8376	11.5159	9.77e-16	1.27e-65	2.44e-45	2.02e-71	4.51e-56
[truncated: 5 more columns]

## Sheet: B
Supplemental Data. Sakamoto et al. (2022). Plant Cell.
	Supplemental Data S9: Expression data for auxin-related genes.
	B	AGI code	Gene name	Reads Per Million																							Results with TMM-normalized data
				Experiment A									Experiment B														Experiment A						Experiment B
				rep1_Day0	rep1_Day14_control	rep1_leaf	rep2_Day0	rep2_Day14_control	rep2_leaf	rep3_Day0	rep3_Day14_control	rep3_leaf	rep4_Day0	rep4_Day2_control	rep4_Day4_control	rep5_Day0	rep5_Day2_control	rep5_Day4_control	rep6_Day0	rep6_Day2_control	rep6_Day4_control	rep6_Day6_control	rep7_Day0	rep7_Day6_control	rep8_Day0	rep8_Day6_control	logFC_Day0/leaf	logFC_Day14_control/Day0	PValue_Day0/leaf	PValue_Day14_control/Day0	FDR_Day0/leaf	FDR_Day14_control/Day0	logFC_Day2_control/Day0	logFC_Day4_control/Day0	logFC_Day6_control/Day0	PValue_Day2_control/Day0	PValue_Day4_control/Day0	PValue_Day6_control/Day0	FDR_Day2_control/Day0	FDR_Day4_control/Day0	FDR_Day6_control/Day0
		AT1G04240	IAA3	0.416052	1.63368	38.6484	0	1.13685	102.807	0.154173	2.07133	46.0379	0.151139	1.8477	1.74157	0.321062	1.56869	1.92754	0.096933	0.932398	1.05736	1.42009	0.449099	0.947091	0.0889068	0.81064	-7.1793	1.70782	1.13e-39	0.0159243	8.88e-38	0.0305067	2.52442	2.65374	2.03796	9.37e-10	2.03e-12	3.16e-06	2.75e-09	4.89e-12	5.47e-06
		AT3G23050	IAA7	15.5326	0	113.891	10.468	0.267494	142.915	13.8755	0.8571	136.306	17.9855	2.12486	1.1916	11.9595	2.13912	1.78476	11.8258	3.41879	6.25606	2.43444	12.2005	3.1254	8.53505	1.82394	-2.2886	-6.09121	8.1e-13	6.48e-44	5.16e-12	4.87e-42	-2.28452	-2.03833	-2.3739	1.09e-07	9.98e-07	3.28e-08	2.81e-07	1.89e-06	6.16e-08
		AT4G14550	IAA14	0	0	3.0816	0.161047	0.133747	2.07458	0.154173	1.35708	7.92798	0	0.18477	1.55825	0	0.142608	1.14225	0	0.2072	1.67416	0.405739	0.0748499	2.27302	0	2.12793	-4.37522	1.0311	0.000262095	0.410016	0.000644001	0.513777	2.62635	5.52774	5.65833	0.0142794	3e-16	5.56e-17	0.023373	8.31e-16	1.38e-16
		AT1G51950	IAA18	73.7799	25.7759	135.976	54.2728	22.3358	141.532	36.6931	22.9274	55.3568	59.851	51.9204	27.0401	56.5871	63.1754	26.9856	72.312	42.5795	20.4423	22.0114	62.7242	19.6995	61.7902	17.1248	0.00534184	-2.45693	0.98661	3.13e-13	1	1.93e-12	-0.267209	-1.34945	-1.71663	0.0452147	7.47e-22	4.25e-32	0.0687979	2.52e-21	1.62e-31

## Sheet: Legends
	Supplemental Data Set S9.
	Expression data for auxin-related genes. (A) Expression data for the genes coding auxin signalling components that contribute to callus formation in tissue culture. (B) Expression data for Aux/IAA genes in leaves and protoplasts.
